# Supplementary material for: Genomic analyses provide insights into spinach domestication and the genetic basis of agronomic traits
Source: Nat Commun. 2021 Dec 13;12:7246. doi: 10.1038/s41467-021-27432-z (PMC8668906; doi:10.1038/s41467-021-27432-z)
Supplement: Supplementary file 4 — Supplementary Data 1 [file 41467_2021_27432_MOESM4_ESM.xlsx]

## Sheet: Supplementary Data 1
Supplementary Data 1. Summary statistics of spinach genome assemblies
	Monoe-Viroflay		Sp75		Spov3			SOL_r1.1
Summary of the contigs
Longest contig (bp)	57417035		185618		11630343			26890594
Contig N50 (bp)	23783150		16570		1801505			11296190
No. contigs	307		215350		2713			287
Summary of the pseudomolecules
	Total length (bp)	Non-ambiguous (bp/%)	Total length (bp)	Non-ambiguous (bp/%)	Total length (bp)	Non-ambiguous (bp/%)	SpoV3 chromosome	Total length (bp)	SOL_r1.1 chromosome
Chr1	136525004	136,525,004 / 100	50662332	40,089,856 / 79.13	121902013	121,894,188 / 100	SpoV3_Chr4	124699619	SOL_r1.0_chr02
Chr2	114788624	114,788,624 / 100	60576128	42,959,192 / 70.92	115496888	115,488,188 / 100	SpoV3_Chr5	85406467	SOL_r1.0_chr06
Chr3	160043976	160,043,976 / 100	113461288	91,638,805 / 80.77	149809010	149,800,010 / 100	SpoV3_Chr3	146198663	SOL_r1.0_chr01
Chr4	189052256	189,052,256 / 100	122945393	91,604,220 / 74.51	126466280	126,415,776 / 100	SpoV3_Chr1	133520741	SOL_r1.0_chr03
Chr5	127367889	127,367,889 / 100	69506562	49,931,360 / 71.84	77559832	77,555,582 / 100	SpoV3_Chr6	109917612	SOL_r1.0_chr04
Chr6	151450279	151,450,279 / 100	46407490	40,603,680 / 87.49	153851519	153,840,644 / 100	SpoV3_Chr2	88246263	SOL_r1.0_chr05
Total anchored	879228028		463559193		745085542			687989365
Unanchored	15051990	15,051,990 / 99.84	532909610	474,029,798 / 88.95	168427189	168,425,464 / 100		246241035
Total length	894280018	894,280,018 / 100	996468803	830,856,911 / 83.38	913512731	913,419,852 / 100		932507656
Anchored & ordered %	98.3195	98.3195	46.5202	42.95	81.56	81.56		73.59
