# Supplementary material for: Genomic analyses provide insights into spinach domestication and the genetic basis of agronomic traits
Source: Nat Commun. 2021 Dec 13;12:7246. doi: 10.1038/s41467-021-27432-z (PMC8668906; doi:10.1038/s41467-021-27432-z)
Supplement: Supplementary file 5 — Supplementary Data 2 [file 41467_2021_27432_MOESM5_ESM.xlsx]

## Sheet: Supplementary Data 2
Supplementary Data 2. Contracted gene families
Family P values calculated using CAFÉ (https://hahnlab.github.io/CAFE/) indicate the statistical significance of gene family contraction occurred on any branch of the selected species.
Only orthogroups with family P values < 0.05 are shown. P values for spinach indicate the significance of gene family contraction in spinach compared with its last common ancestor.
Orthogroup	Number of genes									P value		Description
	Atriplex hortensis	Chenopodium quinoa	Spinacia oleracea	Beta vulgaris	Amaranthus hypochondriacus	Simmondsia chinensis	Fagopyrum tataricum	Vitis vinifera	Oryza sativa	Family P value	Spinacia oleracea
OG0000966	2	4	1	2	3	8	5	2	3	0.046	0.0153691	Growth-regulating factor
OG0000243	2	5	2	2	2	6	4	27	7	0	0.303316	Glutamate receptor
OG0000846	1	2	1	2	1	5	5	14	1	0.006	0.224769	FAR1 domain-containing protein
OG0001048	3	9	0	3	5	1	2	5	1	0	0.000983063	NA
OG0000312	6	8	3	5	7	2	4	13	2	0.002	0.0407558	Calcium-transporting ATPase
OG0000541	1	4	1	2	1	8	9	7	6	0.004	0.224769	F-box protein
OG0000026	70	29	2	21	0	0	2	1	0	0	1.35684e-10	ULP_PROTEASE domain-containing protein
OG0000426	6	7	2	4	2	2	1	11	9	0.001	0.0271538	Calcium-binding EF-hand
OG0000145	3	3	2	2	2	9	2	44	4	0	0.303316	Laccase
OG0000455	3	8	2	4	4	2	6	9	5	0.002	0.0271538	Nodulin-like domain-containing protein
OG0000402	11	6	2	8	4	4	3	4	3	0	0.00487872	BHLH domain-containing protein
OG0000248	4	9	1	0	2	6	5	17	13	0	0.0153691	Protein kinase family protein
OG0001865	1	2	1	0	1	10	3	3	2	0.011	0.585279	Protein kinase domain-containing protein
OG0000052	4	21	2	4	15	3	45	7	1	0	0.000938563	Kinase, putative
OG0000469	6	8	2	3	6	1	10	3	3	0	0.0271538	Protein DETOXIFICATION
OG0001040	2	4	1	3	2	11	3	2	1	0.003	0.0153691	Tetratricopeptide repeat protein like
OG0000765	6	8	2	1	7	5	0	4	0	0	0.0271538	ANK_REP_REGION domain-containing protein
OG0000494	2	4	1	3	2	17	5	4	3	0	0.0153691	Protein RER1
OG0004225	5	4	1	3	3	0	0	0	0	0.008	0.0153691	Polygalacturonase inhibiting protein, putative
OG0000411	1	4	2	6	3	2	1	14	12	0	0.303316	Putative cytochrome P450
OG0000667	1	10	0	4	1	6	3	10	0	0	0.000983063	NA
OG0000177	16	18	3	10	6	1	6	2	4	0	0.000145903	PMD domain-containing protein
OG0000557	3	6	1	5	23	0	0	0	0	0	0.00249591	ANK_REP_REGION domain-containing protein
OG0001282	16	3	0	4	0	0	2	1	1	0	0.00619595	NA
OG0000100	5	10	6	4	3	16	11	23	5	0	0.787984	Fe2OG dioxygenase domain-containing protein
OG0000551	2	6	0	1	0	1	3	18	8	0	0.125926	NA
OG0000210	22	25	3	5	1	0	2	1	3	0	0.00814182	Myb_DNA-bind_3 domain-containing protein
OG0000032	15	33	8	19	13	10	9	4	8	0	0.00063964	Fe2OG dioxygenase domain-containing protein
OG0000027	29	40	3	10	35	0	4	1	2	0	6.58866e-11	Myb_DNA-bind_3 domain-containing protein
OG0001283	4	0	1	0	0	14	0	2	6	0	0.585279	Zinc-binding ribosomal protein family protein
OG0000365	4	7	4	2	1	3	2	17	7	0	0.735671	Protein NRT1/ PTR FAMILY 5.5
OG0000454	4	6	2	2	1	4	10	6	8	0.012	0.303316	Aldo_ket_red domain-containing protein
OG0000055	0	2	0	1	4	0	0	82	12	0	0.125926	NA
OG0000442	4	5	2	2	6	4	6	11	3	0.045	0.0271538	PMEI domain-containing protein
OG0000281	3	3	2	3	3	4	1	6	28	0	0.303316	Receptor-like serine/threonine-protein kinase
OG0002679	1	3	0	2	1	6	3	2	1	0.01	0.00619595	NA
OG0004101	3	2	0	2	4	2	2	0	1	0.049	0.00619595	NA
OG0000317	26	12	2	3	0	0	3	4	0	0	0.0271538	Retrovirus-related Pol polyprotein from transposon 297
OG0002394	2	0	0	6	5	2	1	3	1	0.001	0.00619595	NA
OG0000013	0	140	1	6	0	0	1	0	1	0.0035	0.00249591	BED-type domain-containing protein
OG0000809	1	2	1	2	2	14	4	3	3	0.003	0.224769	Rab-GAP TBC domain-containing protein
OG0000042	15	35	9	20	4	9	8	12	0	0	0.0121392	Eukaryotic translation initiation factor 3 subunit A, putative
OG0000009	79	44	2	32	0	0	2	1	3	0	1.33013e-15	RNase H domain-containing protein
OG0000298	4	11	2	3	5	3	5	11	7	0	0.0271538	Laccase
OG0000129	4	10	6	4	5	21	10	7	8	0	0.787984	Alpha,alpha-trehalose-phosphate synthase
OG0001493	1	3	1	1	1	6	10	1	1	0.002	0.585279	Reductase
OG0000533	6	6	3	9	3	6	1	2	3	0.005	0.0407558	DNA-directed RNA polymerase subunit beta
OG0000033	46	39	6	21	2	0	2	3	0	0	1.09885e-07	Reverse transcriptase domain-containing protein
OG0000174	40	12	2	0	3	10	0	0	0	0	0.0271538	Unknown protein
OG0000229	8	12	3	8	4	7	8	6	3	0.001	0.00814182	High-affinity nitrate transporter 2.2
OG0001643	1	3	1	1	1	10	4	1	2	0.003	0.585279	SAM domain-containing protein
OG0000424	3	2	1	2	1	3	16	9	7	0.003	0.224769	Protein DETOXIFICATION
OG0002054	3	4	1	7	2	1	1	2	1	0.011	0.0153691	GTP cyclohydrolase 1
OG0002276	1	12	1	4	3	0	0	0	0	0	0.0153691	Peptidase A1 domain-containing protein
OG0000574	4	9	2	2	5	2	4	6	4	0.001	0.0271538	Allene oxide synthase
OG0000301	4	7	2	7	3	9	10	4	5	0.002	0.00487872	ADP-ribosylation factor
OG0000759	3	6	1	2	3	8	2	3	5	0.004	0.0153691	MLO-like protein
OG0000326	5	6	1	3	5	5	12	10	2	0.001	0.00249591	UDP-glycosyltransferase
OG0000195	1	3	0	0	3	4	0	52	0	0	0.125926	NA
OG0000216	17	21	3	16	0	4	0	0	0	0	2.58426e-05	PMD domain-containing protein
OG0000152	32	9	6	20	0	1	2	0	0	0	0.0226574	DUF4283 domain-containing protein
OG0001803	7	3	0	6	5	0	1	1	0	0	0.000983063	NA
OG0000465	4	7	1	4	3	8	7	4	4	0.008	0.00249591	Non-specific serine/threonine protein kinase
OG0002477	0	2	0	0	1	0	1	11	5	0.001	0.125926	NA
OG0000368	1	3	2	3	2	2	3	11	20	0.002	0.649404	LRR receptor-like kinase, putative
OG0000665	9	6	2	2	6	1	7	1	1	0	0.0271538	NB-ARC domain-containing disease resistance protein
OG0000023	8	20	10	10	9	23	21	12	15	0	0.59325	Kinase family protein
OG0000973	5	12	2	9	2	0	0	0	0	0	0.0271538	ANK_REP_REGION domain-containing protein
OG0003682	6	3	0	0	3	0	2	2	1	0.001	0.00619595	NA
OG0000041	13	19	5	4	7	12	7	24	21	0	0.0171109	O-methyltransferase, putative
OG0000593	2	5	2	2	3	7	9	3	4	0.023	0.303316	Non-specific lipid-transfer protein-like protein
OG0000388	4	8	2	3	7	5	10	2	5	0.001	0.00487872	Kinase family protein
OG0000126	6	19	3	3	7	4	6	25	3	0	0.00814182	Putative glutathione S-transferase
OG0000792	1	3	1	1	0	3	6	15	3	0.001	0.585279	WAT1-related protein
OG0000786	7	16	0	5	0	0	4	0	1	0	0.000983063	NA
OG0000475	3	7	2	3	1	16	6	3	1	0	0.303316	Ubiquitin-conjugating enzyme, E2
OG0000648	2	5	1	2	5	4	8	3	5	0.012	0.0153691	Cystatin domain-containing protein
OG0005017	1	4	0	2	2	1	0	2	3	0.013	0.00619595	NA
OG0000071	15	18	7	19	8	11	11	2	2	0	0.00183783	GDSL esterase/lipase
OG0003871	5	5	0	1	3	0	0	1	1	0.001	0.00619595	NA
OG0001017	1	7	1	3	4	3	4	2	4	0.001	0.0153691	60S ribosomal protein L32, putative
OG0000906	4	5	2	7	2	2	7	1	1	0.003	0.0271538	beta-fructofuranosidase, cell wall isozyme-like
OG0000241	14	22	4	15	2	0	1	0	0	0	0.0026214	PREDICTED: putative disease resistance
OG0003383	3	0	0	5	3	2	0	1	3	0.001	0.00619595	NA
OG0004478	3	3	1	3	5	0	0	0	0	0.019	0.0153691	RNase H domain-containing protein
OG0000024	24	25	10	18	5	3	25	12	5	0	0.00420403	Cytochrome P450
OG0000918	7	4	1	9	0	2	2	2	4	0	0.00249591	Photosystem II CP47 reaction center protein
OG0000117	9	16	3	8	11	7	9	13	3	0	0.000145903	Glycosyltransferase
OG0000615	3	1	0	1	1	3	9	16	2	0	0.125926	NA
OG0000403	6	13	1	7	4	7	2	3	2	0	0.000187077	Putative glutathione S-transferase
OG0000095	3	7	12	6	1	16	10	20	10	0	0.000622602	1-aminocyclopropane-1-carboxylate oxidase homolog 2
OG0000409	3	5	3	1	1	2	4	19	7	0.001	0.698158	Glycosyltransferase
OG0000166	5	11	3	9	6	10	14	8	2	0	0.00164173	Putative caffeic acid O-methyltransferase
OG0000253	28	3	1	14	1	4	3	2	0	0	0.000187077	Protein Ycf2
OG0004088	1	3	0	5	1	2	2	1	1	0.008	0.00619595	NA
OG0000423	2	7	3	2	2	6	4	11	7	0.002	0.698158	Calcium-binding EF-hand family protein, putative
OG0000245	0	5	2	10	22	5	8	4	1	0	0.0271538	LRRNT_2 domain-containing protein
OG0000003	195	0	1	4	1	0	3	0	0	0.0095	0.0153691	ATP-dependent DNA helicase
OG0000088	9	25	6	9	10	4	9	4	11	0	0.0226574	Inorganic phosphate transporter 1
OG0000327	4	5	2	2	3	7	15	11	0	0	0.303316	Putative disease resistance protein
OG0000259	13	13	3	4	3	1	5	5	8	0	0.0407558	Putative cysteine protease
OG0000407	6	10	2	2	2	0	3	12	8	0	0.303316	(+)-neomenthol dehydrogenase
OG0000309	5	18	3	18	3	0	0	0	3	0	0.00814182	Disease resistance protein
OG0000472	6	8	1	4	3	8	4	6	2	0.001	0.00249591	Lysine histidine transporter 1
OG0007308	3	0	0	3	0	2	2	0	3	0.001	0.00619595	NA
OG0000381	3	6	1	2	2	2	4	18	8	0	0.224769	BURP domain-containing protein
OG0000036	9	19	3	6	6	26	9	40	0	0	0.000145903	Cytochrome P450
OG0001114	9	8	2	4	3	2	0	0	0	0	0.0271538	Salicylate O-methyltransferase
OG0000933	2	4	1	3	2	8	5	2	3	0.038	0.0153691	Putative zinc finger CCCH domain-containing protein 53-like
OG0000940	2	4	1	2	4	4	9	3	1	0.015	0.0153691	AP2/ERF domain-containing transcription factor
OG0000847	1	4	0	2	1	1	4	11	8	0.001	0.00619595	NA
OG0000125	5	12	4	10	7	6	11	14	7	0	0.0122433	FAD-binding PCMH-type domain-containing protein
OG0000437	7	7	3	6	4	4	1	12	0	0	0.0407558	UDP-glycosyltransferase
OG0000905	4	7	0	4	2	2	1	9	2	0	0.000983063	NA
OG0000716	2	4	2	2	1	13	4	3	3	0.002	0.649404	Protein kinase
OG0001887	4	6	0	4	0	2	0	1	6	0	0.00619595	NA
OG0000074	6	29	1	7	9	0	29	11	0	0	2.10333e-06	Auxin-responsive protein
OG0000164	5	9	3	5	7	15	9	5	10	0.002	0.00814182	Actin
OG0000568	1	4	2	1	2	13	5	7	3	0	0.649404	BAH domain
OG0001449	4	5	1	12	3	0	0	0	0	0	0.00249591	Bet_v_1 domain-containing protein
OG0000563	5	3	0	1	1	8	13	4	3	0	0.00619595	NA
OG0000058	15	31	7	10	6	4	6	13	7	0	0.0287903	Cytochrome P450
OG0000220	10	9	2	5	4	6	13	4	7	0.001	0.00487872	Protein ethylene insensitive 3
OG0000255	4	45	1	4	1	0	0	0	1	0	0.0153691	BED-type domain-containing protein
OG0000019	4	44	15	48	15	2	1	9	0	0	0.0325704	Pentatricopeptide repeat-containing protein
OG0000476	2	6	0	3	1	13	0	8	9	0	0.000983063	NA
OG0001398	0	2	1	1	1	1	1	5	14	0.015	0.585279	DUF4413 domain-containing protein
OG0000658	1	3	1	2	1	4	3	16	4	0.002	0.224769	Cellulose synthase
OG0000571	5	6	1	3	4	7	6	3	3	0.038	0.00249591	PREDICTED: probable rhamnogalacturonate lyase
OG0000124	12	10	5	10	5	9	21	4	0	0	0.0171109	Bet_v_1 domain-containing protein
OG0001844	4	6	1	4	1	1	0	6	0	0.001	0.0153691	Terpene synthase
OG0000600	5	12	3	8	8	0	1	0	0	0	0.00814182	Disease resistance protein
OG0001206	0	3	2	1	1	5	3	6	6	0.023	0.649404	Solute carrier family 35 member like
OG0000059	15	15	4	9	5	8	22	20	1	0	0.000580207	Salicylate carboxymethyltransferase
OG0000053	12	28	9	18	0	7	21	3	4	0	0.0424532	Putative cytochrome P450
OG0000669	9	8	2	1	6	9	0	0	0	0	0.0271538	Peroxidase
OG0000198	5	18	3	5	2	7	4	13	6	0	0.0407558	Glyco_hydro_18 domain-containing protein
OG0000028	30	47	3	8	4	23	6	3	0	0	5.21007e-06	Putative ankyrin repeat-containing domain-containing protein
OG0000639	2	6	2	4	6	2	6	3	4	0.012	0.0271538	PREDICTED: probable purine permease
OG0000151	5	10	3	6	7	3	7	10	19	0	0.00814182	Abhydrolase_3 domain-containing protein
OG0000456	7	9	2	3	3	6	2	9	2	0	0.0271538	Putative transcription factor bHLH family
OG0000523	8	10	3	5	5	0	4	4	0	0	0.0407558	DUF4220 domain-containing protein
OG0000015	22	27	4	12	14	19	11	34	2	0	1.2309e-08	Auxin-responsive family protein
OG0001510	2	4	0	2	3	2	8	1	3	0.004	0.00619595	NA
OG0000006	22	26	7	9	23	23	16	60	2	0	9.97187e-07	Terpene synthase
OG0000149	3	5	3	4	2	8	23	19	3	0	0.366524	MYB-related transcription factor
OG0000002	40	49	23	33	22	8	19	17	1	0	0.00396516	Sulfotransferase
OG0000386	7	9	2	5	2	2	5	8	6	0.002	0.00487872	Lipoxygenase
OG0000211	5	5	3	48	0	0	0	0	1	0	0.0407558	Putative arginase
OG0000421	5	7	2	3	3	2	10	10	2	0.001	0.0271538	Cytochrome P450
OG0002489	2	6	0	3	3	1	0	5	0	0	0.00619595	NA
OG0001275	3	1	1	1	1	10	0	5	5	0.001	0.585279	Epoxide hydrolase-like
OG0000085	6	14	5	8	19	8	7	14	7	0	0.00390108	MADS-box transcription factor
OG0002582	3	7	0	3	6	0	1	0	0	0	0.000983063	NA
OG0000490	4	8	2	3	5	6	7	4	2	0.005	0.0271538	Rapid ALkalinization Factor
OG0000491	4	8	0	3	1	1	2	20	2	0	0.000983063	NA
OG0000576	3	5	1	1	0	0	0	16	12	0	0.585279	Receptor-like serine/threonine-protein kinase
OG0003184	3	4	1	5	3	0	0	2	0	0.007	0.0153691	Myb_DNA-bind_3 domain-containing protein
OG0002471	2	5	0	4	2	1	0	3	3	0.003	0.00619595	NA
OG0000140	13	31	2	7	6	4	1	2	6	0	7.00567e-05	Glycosyltransferase
OG0000189	6	18	3	3	3	9	7	10	5	0	0.0407558	CAP10 domain-containing protein
OG0000468	22	6	0	4	6	0	4	0	0	0	5.51502e-05	NA
OG0002096	4	3	0	1	1	2	5	3	3	0.037	0.00619595	NA
OG0001213	7	10	1	4	4	0	0	1	0	0	0.00249591	Bet_v_1 domain-containing protein
OG0000062	8	15	5	7	12	16	16	6	11	0	0.00390108	Protein kinase domain-containing protein
OG0000346	5	3	1	17	6	6	1	4	5	0	0.00249591	Ribulose bisphosphate carboxylase large chain
OG0001634	0	2	0	1	1	11	3	2	4	0.001	0.125926	NA
OG0000262	3	6	4	4	2	11	11	13	1	0	0.735671	Putative glutathione S-transferase
OG0002112	8	0	0	5	0	3	0	2	4	0	0.00619595	NA
OG0002052	3	4	1	3	6	0	0	5	0	0.001	0.0153691	Kinase family protein
OG0000082	26	19	1	22	0	0	20	0	1	0	3.70268e-09	Retrovirus-related Pol polyprotein from transposon TNT 1-94
OG0000173	10	14	2	17	4	1	11	0	8	0	1.24981e-05	Putative Transposase-associated domain-containing protein
OG0000184	9	12	3	19	0	0	13	7	3	0	0.000145903	Retrovirus-related Pol polyprotein from transposon TNT 1-94
OG0000197	5	10	2	3	5	9	5	15	9	0	0.00487872	Patatin
OG0002460	5	0	0	3	1	3	1	1	6	0	0.00619595	NA
OG0000106	60	6	3	7	0	1	3	0	2	0	0.0407558	Reverse transcriptase domain-containing protein
OG0001968	2	3	0	2	1	1	2	10	1	0.007	0.00619595	NA
OG0000405	3	10	4	0	4	3	2	9	10	0	0.735671	PREDICTED: beta-glucosidase
OG0000034	29	3	9	20	6	15	13	9	15	0	0.0424532	Heat shock 70 kDa protein
OG0000314	3	8	3	4	5	0	2	19	6	0	0.366524	Putative F-box protein
OG0000900	3	6	0	1	2	6	4	6	3	0	0.00619595	NA
OG0000302	9	11	3	9	6	1	8	0	4	0	0.00164173	B3 domain-containing protein
OG0000228	8	9	3	6	9	2	0	0	22	0	0.00814182	LRRNT_2 domain-containing protein
OG0000005	145	46	1	1	2	0	0	0	3	0.0055	0.000187077	SWIM-type domain-containing protein
OG0000352	12	12	2	7	8	0	1	1	5	0	7.00567e-05	Wall-associated receptor kinase
OG0000068	43	37	2	9	0	2	0	1	0	0	9.18849e-07	Hydrolase_4 domain-containing protein
OG0000090	4	16	0	6	7	1	17	3	32	0	5.31287e-07	NA
OG0000064	16	13	4	10	6	8	8	17	13	0	0.000580207	UDP-glycosyltransferase
OG0000928	2	4	2	2	1	8	6	3	2	0.047	0.649404	MADS-box transcription factor
OG0001770	1	4	0	2	3	2	3	4	4	0.029	0.00619595	NA
OG0000351	2	4	2	2	2	9	2	25	0	0	0.649404	Terpene synthase
OG0000069	0	1	0	2	0	4	1	84	2	0	0.125926	NA
OG0000336	2	7	3	1	1	1	1	3	30	0	0.698158	Glutathione S-transferase
OG0000105	9	22	3	8	17	2	20	1	0	0	2.58426e-05	Glutaredoxin
OG0000094	5	11	5	9	6	4	1	17	27	0	0.13975	Receptor-like serine/threonine-protein kinase
OG0000318	33	9	0	5	0	1	1	0	1	0	0.000983063	NA
OG0000895	1	2	1	2	1	9	14	1	0	0	0.224769	WAT1-related protein
OG0000433	3	5	2	4	4	2	6	3	15	0.018	0.0271538	11S seed storage globulin B
OG0001207	2	4	1	3	2	9	3	2	1	0.008	0.0153691	Putative histone deacetylase HDT1-like
OG0001046	1	4	1	2	2	9	8	0	2	0	0.224769	FAD_binding_3 domain-containing protein
OG0000628	2	9	2	4	3	5	7	4	0	0	0.0271538	Cellulose synthase
OG0004341	1	6	0	2	0	2	1	3	1	0.001	0.00619595	NA
OG0000413	18	10	1	10	5	0	0	1	0	0	2.86979e-05	Subtilisin-like protease
OG0000649	2	3	2	2	2	13	4	3	4	0.035	0.649404	PMR5N domain-containing protein
OG0000167	5	9	3	7	3	4	8	27	2	0	0.0407558	receptor kinase 1
OG0001494	1	3	0	1	1	8	2	1	8	0.001	0.125926	NA
OG0000808	7	6	3	6	10	0	0	0	0	0	0.0407558	F-box domain-containing protein
OG0000043	17	24	8	13	18	5	19	2	5	0	0.00249235	Wall-associated receptor kinase
OG0002162	4	5	1	5	6	0	0	0	0	0.001	0.00249591	ER lumen protein retaining receptor
OG0000596	3	5	1	2	4	4	0	18	0	0	0.0153691	Receptor-like serine/threonine-protein kinase
OG0000215	6	7	2	4	3	4	1	25	9	0	0.0271538	UDP-glycosyltransferase
