# Supplementary material for: Genomic analyses provide insights into spinach domestication and the genetic basis of agronomic traits
Source: Nat Commun. 2021 Dec 13;12:7246. doi: 10.1038/s41467-021-27432-z (PMC8668906; doi:10.1038/s41467-021-27432-z)
Supplement: Supplementary file 6 — Supplementary Data 3 [file 41467_2021_27432_MOESM6_ESM.xlsx]

## Sheet: Supplementary Data 3
Supplementary Data 3. Expanded gene families
Family P values calculated using CAFÉ (https://hahnlab.github.io/CAFE/) indicate the statistical significance of gene family expansion occurred on any branch of the selected species.
Only orthogroups with family P value < 0.05 are shown. P values for spinach indicate the significance of gene family expansion in spinach compared with its last common ancestor.
Orthogroup	Number of genes									P value		Description
	Atriplex hortensis	Chenopodium quinoa	Spinacia oleracea	Beta vulgaris	Amaranthus hypochondriacus	Simmondsia chinensis	Fagopyrum tataricum	Vitis vinifera	Oryza sativa	Family P value	Spinacia oleracea
OG0003849	4	2	6	3	1	0	0	0	0	0.004	0.00339724	Lysosomal Pro-X carboxypeptidase
OG0000507	8	13	8	3	5	1	1	0	1	0	0.276961	Peroxidase
OG0003967	4	2	2	5	1	1	1	0	0	0.022	0.649404	DNA-directed RNA polymerase
OG0001436	1	3	6	1	3	1	1	8	1	0.001	0.00339724	Pectin lyase-like superfamily protein
OG0000212	1	1	13	45	0	0	1	0	1	0	8.5623e-06	ATP-dependent DNA helicase
OG0012924	3	0	2	2	1	0	0	1	0	0.024	0.649404	Ubiquitin
OG0005641	2	0	2	4	2	2	2	0	0	0.032	0.649404	Unknown protein
OG0000536	9	9	6	7	3	1	3	1	0	0.003	0.787984	B3 domain-containing protein
OG0001322	5	8	6	6	1	0	0	0	0	0	0.787984	vinorine synthase-like
OG0003554	2	5	1	3	2	1	1	1	1	0.048	0.224769	Putative glutaminyl-peptide cyclotransferase
OG0000802	0	0	15	1	1	0	2	0	13	0	1.01128e-15	TTF-type domain-containing protein
OG0000516	3	16	2	1	18	0	0	0	0	0	0.303316	LRRNT_2 domain-containing protein
OG0002495	3	9	2	1	3	0	2	0	0	0	0.649404	NB-ARC domain-containing protein
OG0000026	70	29	2	21	0	0	2	1	0	0	1.35684e-10	ULP_PROTEASE domain-containing protein
OG0000815	8	11	5	4	3	0	0	0	1	0	0.764902	Jasmonate-induced protein homolog
OG0001357	3	9	5	5	3	0	0	0	1	0	0.172291	Carboxyvinyl-carboxyphosphonate phosphorylmutase
OG0000980	1	3	21	1	1	1	0	1	1	0	8.57771e-18	ATP-dependent zinc metalloprotease FtsH
OG0007422	1	3	2	2	4	0	0	0	0	0.024	0.649404	AAI domain-containing protein
OG0002426	1	2	12	1	1	1	2	0	0	0	1.47967e-10	Agamous-like MADS-box protein
OG0006423	4	4	1	2	2	0	0	0	0	0.03	0.224769	DNA polymerase
OG0003060	4	1	6	1	2	0	0	0	4	0	0.00339724	PDZ domain-containing protein
OG0003176	3	6	2	6	1	0	0	0	0	0	0.303316	Small heat shock protein
OG0003560	2	7	5	2	1	0	0	0	0	0	0.0391852	Isoprenyl transferase
OG0000311	11	20	6	8	5	0	0	0	0	0	0.163376	putative disease resistance protein
OG0002880	1	1	2	1	1	9	2	1	1	0.042	0.0442757	Xanthoxin dehydrogenase
OG0000123	8	14	17	16	8	1	2	10	1	0	0.00409689	Germin-like protein
OG0000461	1	25	14	1	0	0	2	0	0	0	1.79893e-05	Retrotran_gag_3 domain-containing protein
OG0001166	3	3	14	5	1	2	0	0	0	0	2.7575e-09	GAT domain-containing protein
OG0000025	80	19	13	12	1	0	0	0	0	0	0.638914	Reverse transcriptase domain-containing protein
OG0005302	1	3	3	0	3	1	1	1	1	0.028	0.0887306	Small nuclear ribonucleoprotein-associated protein
OG0004215	1	2	5	1	1	0	1	4	1	0.017	0.00122873	Rho-GAP domain-containing protein
OG0000690	9	11	9	2	3	0	0	0	0	0	0.0704437	Neprosin domain-containing protein
OG0000354	22	10	5	5	0	0	6	0	0	0	0.460546	Disease resistance protein
OG0002133	3	6	6	4	1	1	0	0	0	0.002	0.0632901	MP domain-containing protein
OG0001619	1	1	0	6	13	0	1	0	2	0	0.125926	NA
OG0000581	4	4	4	3	18	1	0	0	3	0	0.735671	Putative cytochrome P450
OG0006111	0	0	5	4	0	2	1	0	2	0.001	0.00122873	F-box protein
OG0001591	5	5	11	2	1	0	0	0	0	0	3.40037e-05	F-box family protein
OG0005464	1	6	2	1	3	0	0	1	0	0.001	0.649404	Putative subtilisin-like protease
OG0000717	3	4	7	2	5	1	1	6	5	0.015	0.00713964	Flavin-containing monooxygenase
OG0004225	5	4	1	3	3	0	0	0	0	0.008	0.0153691	Polygalacturonase inhibiting protein, putative
OG0001414	2	4	7	6	6	0	0	0	0	0	0.0889117	AAI domain-containing protein
OG0008815	2	4	2	0	2	1	1	0	0	0.04	0.649404	LEA_2 domain-containing protein
OG0002672	2	10	3	1	3	0	0	0	0	0	0.698158	FAR1 domain-containing protein
OG0003382	1	2	8	1	1	1	1	1	1	0.004	1.49825e-06	WD_REPEATS_REGION domain-containing protein
OG0001863	5	8	5	1	4	0	0	0	0	0	0.764902	RNA polymerase II-associated protein 3
OG0000817	4	6	6	4	7	0	0	0	5	0.001	0.210082	Protein kinase domain-containing protein
OG0000557	3	6	1	5	23	0	0	0	0	0	0.00249591	ANK_REP_REGION domain-containing protein
OG0001282	16	3	0	4	0	0	2	1	1	0	0.00619595	NA
OG0000210	22	25	3	5	1	0	2	1	3	0	0.00814182	Myb_DNA-bind_3 domain-containing protein
OG0002404	3	6	4	2	2	1	1	1	0	0.03	0.131702	Glycosyltransferase family 92 protein
OG0001054	6	2	4	4	2	2	1	5	3	0.032	0.735671	Sodium transporter family protein
OG0006210	1	3	3	3	2	1	0	0	0	0.045	0.0887306	AAI domain-containing protein
OG0000027	29	40	3	10	35	0	4	1	2	0	6.58866e-11	Myb_DNA-bind_3 domain-containing protein
OG0000089	42	2	37	5	1	0	0	0	0	0	2.60236e-13	DUF4283 domain-containing protein
OG0005034	2	3	1	5	1	0	1	1	1	0.025	0.224769	SAWADEE domain-containing protein
OG0000661	11	9	5	4	3	0	3	0	0	0	0.764902	Myb_DNA-bind_3 domain-containing protein
OG0007474	1	1	3	2	5	0	0	0	0	0.02	0.0887306	Glutamate receptor
OG0001856	4	7	3	6	3	0	0	0	0	0.001	0.366524	PREDICTED: putative disease resistance
OG0003293	2	0	6	0	1	1	8	0	0	0	0.000135799	Lysosomal Pro-X carboxypeptidase
OG0012802	0	0	2	1	4	1	0	1	0	0.039	0.0442757	Cytochrome b561 domain-containing protein
OG0004920	3	2	7	0	1	0	2	0	0	0.001	0.000352606	BED-type domain-containing protein
OG0004439	5	3	1	1	5	0	0	0	0	0.001	0.224769	Myb_DNA-bind_3 domain-containing protein
OG0003577	1	2	5	1	1	3	1	2	1	0.037	0.00122873	WD_REPEATS_REGION domain-containing protein
OG0002504	7	4	3	5	1	0	0	0	0	0.001	0.698158	Spermidine hydroxycinnamoyl transferase
OG0000652	7	16	5	5	1	1	0	0	0	0	0.764902	PREDICTED: putative disease resistance
OG0002847	3	6	2	3	2	1	2	0	0	0.021	0.649404	PREDICTED: DUF241 domain
OG0001070	16	3	6	2	0	0	1	0	1	0	0.210082	Reverse transcriptase domain-containing protein
OG0001761	2	4	1	2	3	9	2	0	0	0.001	0.224769	zinc finger Ran-binding domain-containing protein 2-like
OG0000317	26	12	2	3	0	0	3	4	0	0	0.0271538	Rve domain-containing protein
OG0000013	0	140	1	6	0	0	1	0	1	0.0035	0.00249591	BED-type domain-containing protein
OG0003701	3	1	3	1	9	0	0	0	0	0	0.0887306	Jasmonate-induced protein homolog
OG0002609	3	4	4	5	1	1	2	0	0	0.03	0.131702	Pathogenesis-related protein 1
OG0000042	15	35	9	20	4	9	8	12	0	0	0.0121392	Eukaryotic translation initiation factor 3 subunit A, putative
OG0011114	2	0	2	0	1	0	2	2	1	0.049	0.0442757	ATPase subunit 8
OG0000009	79	44	2	32	0	0	2	1	3	0	1.33013e-15	RNase H domain-containing protein
OG0013126	1	0	2	0	2	1	3	0	0	0.032	0.0442757	PB1 domain, RWP-RK domain protein
OG0000308	9	28	4	9	0	0	0	1	0	0	0.0555597	Myb_DNA-bind_3 domain-containing protein
OG0002462	2	2	7	1	1	1	1	1	4	0.013	1.44532e-05	Aminopeptidase
OG0004323	2	3	3	3	0	0	0	5	0	0.008	0.0887306	Ubiquitin carboxyl-terminal hydrolase
OG0008543	2	5	2	1	2	0	0	0	0	0.02	0.649404	F-box protein
OG0000033	46	39	6	21	2	0	2	3	0	0	1.09885e-07	Reverse transcriptase domain-containing protein
OG0002855	3	5	1	0	3	5	2	0	0	0.001	0.224769	Putative disease resistance protein
OG0012157	1	2	4	0	1	1	0	1	0	0.036	0.018455	Pentatricopeptide repeat
OG0005967	1	2	2	0	1	6	0	2	0	0.013	0.0442757	Portal protein
OG0000141	25	16	27	2	0	0	0	0	2	0	2.24689e-06	SWIM-type domain-containing protein
OG0002276	1	12	1	4	3	0	0	0	0	0	0.0153691	Peptidase A1 domain-containing protein
OG0000244	19	17	5	6	3	1	3	3	0	0	0.13975	F-box family protein
OG0005390	0	2	2	1	1	5	1	1	1	0.038	0.0442757	GDSL esterase/lipase
OG0000240	8	16	7	13	4	1	5	2	2	0	0.526078	PMR5N domain-containing protein
OG0000216	17	21	3	16	0	4	0	0	0	0	2.58426e-05	PMD domain-containing protein
OG0000339	20	8	10	5	0	0	3	3	0	0	0.333041	DUF295 domain-containing protein
OG0000152	32	9	6	20	0	1	2	0	0	0	0.0226574	DUF4283 domain-containing protein
OG0001803	7	3	0	6	5	0	1	1	0	0	0.000983063	NA
OG0006102	2	4	4	2	0	2	0	0	0	0.009	0.131702	Ring finger protein, putative
OG0006823	1	4	2	4	1	0	1	0	0	0.009	0.649404	ANK_REP_REGION domain-containing protein
OG0008786	5	1	1	2	2	0	0	1	0	0.007	0.224769	PREDICTED: beta-glucosidase
OG0001443	1	2	16	0	1	2	1	1	1	0	1.27491e-14	Myosin heavy chain-related protein
OG0012321	2	1	3	3	0	0	1	0	0	0.033	0.0887306	Zinc finger A20 and AN1 domain-containing stress-associated protein
OG0000973	5	12	2	9	2	0	0	0	0	0	0.0271538	ANK_REP_REGION domain-containing protein
OG0003409	2	3	3	7	2	0	0	0	0	0.007	0.698158	glucan endo-1,3-beta-glucosidase-like
OG0001501	4	6	6	4	4	0	1	0	0	0.008	0.210082	Protein NRT1/ PTR FAMILY 5.5 like
OG0002488	1	2	6	1	2	3	2	2	1	0.022	0.000135799	C3H1-type domain-containing protein
OG0000112	6	43	14	10	0	6	2	0	0	0	0.145583	CCHC-type domain-containing protein
OG0003025	4	4	2	2	3	0	0	3	0	0.032	0.649404	Ankyrin repeat-containing domain-containing protein
OG0000786	7	16	0	5	0	0	4	0	1	0	0.000983063	NA
OG0003297	1	2	4	1	1	7	0	1	1	0.006	0.018455	Unknown protein
OG0000079	12	19	24	6	2	20	3	4	0	0	2.608e-06	F-box domain-containing protein
OG0001471	2	3	11	3	3	1	0	2	0	0	6.4796e-08	Expansin
OG0000512	7	12	7	3	1	2	2	1	5	0	0.244954	Peroxidase
OG0000071	15	18	7	19	8	11	11	2	2	0	0.00183783	GDSL esterase/lipase
OG0003871	5	5	0	1	3	0	0	1	1	0.001	0.00619595	NA
OG0001353	8	5	8	2	3	0	0	0	0	0	0.114861	F-box domain-containing protein
OG0001031	1	8	5	7	1	3	2	1	1	0	0.172291	F-box domain-containing protein
OG0005752	1	6	3	3	1	0	0	0	0	0.001	0.698158	PREDICTED: putative disease resistance
OG0000037	18	21	22	5	0	2	44	1	4	0	0.00244517	Reverse transcriptase domain-containing protein
OG0000534	18	3	5	3	1	0	3	0	6	0	0.764902	Transposon protein, putative, CACTA, En/Spm sub-class
OG0005088	1	2	2	1	0	6	1	1	1	0.038	0.0442757	Tim44 domain-containing protein
OG0000313	12	9	10	4	10	1	2	2	0	0	0.333041	LRRNT_2 domain-containing protein
OG0000906	4	5	2	7	2	2	7	1	1	0.003	0.0271538	beta-fructofuranosidase, cell wall isozyme-like
OG0000241	14	22	4	15	2	0	1	0	0	0	0.0026214	PREDICTED: putative disease resistance
OG0003316	2	0	6	1	0	2	1	1	5	0.001	0.000135799	Hydroxyproline-rich glycoprotein family protein
OG0004478	3	3	1	3	5	0	0	0	0	0.019	0.0153691	RNase H domain-containing protein
OG0007771	0	0	3	1	3	0	2	0	3	0.014	0.00395217	NAD(P)H-quinone oxidoreductase subunit 6, chloroplastic
OG0002388	2	4	6	2	5	1	0	0	0	0.002	0.00339724	Cysteine rich receptor like kinase
OG0000278	5	6	14	7	4	7	3	3	4	0.001	1.65606e-06	Sugar transporter
OG0005406	2	0	3	3	2	0	1	0	3	0.02	0.0887306	50S ribosomal protein L33, chloroplastic
OG0002774	1	2	4	6	3	0	0	0	3	0.003	0.131702	Protein kinase domain-containing protein
OG0003863	5	6	2	2	1	0	0	0	0	0.009	0.649404	Cytochrome P450
OG0000918	7	4	1	9	0	2	2	2	4	0	0.00249591	Photosystem II CP47 reaction center protein
OG0002401	1	4	2	2	7	0	4	0	0	0	0.649404	Bet_v_1 domain-containing protein
OG0000226	0	3	29	1	0	0	26	0	1	0	6.83387e-26	Retrovirus-related Pol polyprotein from transposon TNT 1-94
OG0002563	2	6	0	1	1	4	6	0	0	0	0.125926	NA
OG0002748	2	4	1	2	3	3	4	0	0	0.023	0.224769	peptide chain release factor 1-like
OG0001250	1	2	4	1	1	12	3	2	1	0.001	0.018455	C2 NT-type domain-containing protein
OG0000095	3	7	12	6	1	16	10	20	10	0	0.000622602	1-aminocyclopropane-1-carboxylate oxidase homolog 2
OG0000883	3	6	4	8	4	0	1	1	4	0.003	0.735671	Polyphenol oxidase
OG0001058	4	12	6	6	1	0	0	0	0	0	0.787984	Putative transcription factor bHLH family
OG0000911	2	3	6	2	2	11	1	3	1	0.001	0.00339724	Lysine ketoglutarate reductase trans-splicing-like protein, putative (DUF707)
OG0000003	195	0	1	4	1	0	3	0	0	0.0095	0.0153691	ATP-dependent DNA helicase
OG0001446	3	8	4	3	5	1	0	1	0	0.001	0.735671	Fatty acyl-CoA reductase
OG0000750	2	4	12	2	2	3	3	2	3	0	2.02254e-07	S10_plectin domain-containing protein
OG0001372	5	7	3	4	2	1	1	1	2	0.04	0.366524	F-box domain-containing protein
OG0000256	32	17	2	2	0	0	3	0	0	0	0.303316	Retrovirus-related Pol polyprotein from transposon TNT 1-94
OG0003312	6	2	4	3	0	0	2	0	1	0.001	0.131702	SWIM-type domain-containing protein
OG0002247	1	0	14	3	2	0	1	0	0	0	1.38953e-12	Replication protein A 70 kDa DNA-binding subunit
OG0001666	4	5	8	5	2	0	0	0	0	0.001	0.0124607	F-box domain-containing protein
OG0000934	4	5	2	0	18	1	0	0	0	0	0.303316	Transposase, Ptta/En/Spm, plant
OG0006628	4	4	2	1	2	0	0	0	0	0.039	0.649404	WRKY transcription factor, putative
OG0000694	5	11	4	4	3	1	3	1	2	0.001	0.735671	Cytochrome P450, putative
OG0000293	25	12	4	10	0	1	0	0	0	0	0.0555597	Myb_DNA-bind_3 domain-containing protein
OG0005269	2	4	5	1	1	1	0	0	0	0.016	0.0391852	ATP-dependent DNA helicase PIF1
OG0000309	5	18	3	18	3	0	0	0	3	0	0.00814182	Disease resistance protein
OG0005779	3	6	1	2	1	0	1	0	0	0.008	0.224769	Alliinase_C domain-containing protein
OG0000303	8	11	10	7	3	4	4	4	0	0.001	0.333041	Agglutinin domain-containing protein
OG0003198	2	2	6	1	1	0	3	1	2	0.019	0.000135799	Bromo domain-containing protein
OG0001114	9	8	2	4	3	2	0	0	0	0	0.0271538	Salicylate O-methyltransferase
OG0004646	2	4	1	1	4	1	1	1	0	0.024	0.224769	Hexosyltransferase
OG0002765	3	6	4	2	3	0	1	0	0	0.009	0.735671	Cation/H(+) antiporter like
OG0002306	6	9	3	2	1	0	0	0	0	0	0.698158	FBD domain-containing protein/F-box-like domain-containing protein
OG0006323	1	2	6	1	1	1	1	0	0	0.019	0.000135799	Myeloid leukemia factor 1
OG0001608	4	7	3	3	3	1	1	1	1	0.049	0.698158	Protein phosphatase
OG0000135	12	17	20	3	15	1	3	2	1	0	0.00146109	Chitin-binding type-1 domain-containing protein
OG0005717	0	0	1	1	1	7	4	0	0	0.016	0.585279	NB-ARC domain-containing disease resistance protein
OG0000852	23	4	1	3	0	0	0	0	1	0	0.224769	Unknown protein
OG0007315	1	0	6	0	0	2	0	1	3	0.001	2.8109e-06	Fatty acyl-CoA reductase
OG0002265	3	3	2	8	5	0	0	0	0	0.001	0.303316	albumin-2-like
OG0003374	6	3	1	1	3	0	0	3	0	0.001	0.224769	Unknown protein
OG0001449	4	5	1	12	3	0	0	0	0	0	0.00249591	Bet_v_1 domain-containing protein
OG0008319	3	1	2	4	1	1	0	0	0	0.03	0.649404	Ubiquitin carboxyl-terminal hydrolase
OG0000300	8	1	10	6	2	4	12	2	6	0	0.00264605	Knot1 domain-containing protein
OG0001160	11	5	4	3	5	0	0	0	0	0	0.735671	Unknown protein
OG0001397	3	11	5	4	3	0	0	0	0	0	0.764902	O-acyltransferase WSD1
OG0002461	6	6	3	2	2	0	1	0	0	0.019	0.698158	F-box/FBD-like domain protein
OG0000080	14	23	12	12	1	9	1	13	4	0	0.860219	Receptor-like serine/threonine-protein kinase
OG0000016	105	2	21	4	0	0	10	2	0	0.001	0.0103315	CCHC-type domain-containing protein
OG0000255	4	45	1	4	1	0	0	0	1	0	0.0153691	BED-type domain-containing protein
OG0000722	4	2	5	14	0	0	4	1	4	0	0.172291	SWIM-type domain-containing protein
OG0000813	26	1	1	2	2	0	0	0	0	0	0.224769	BED-type domain-containing protein
OG0000019	4	44	15	48	15	2	1	9	0	0	0.0325704	Pentatricopeptide repeat-containing protein
OG0001527	4	6	3	8	4	0	0	0	0	0.001	0.366524	Organic cation/carnitine transporter
OG0004067	1	2	2	1	1	7	1	1	0	0.031	0.0442757	HTH myb-type domain-containing protein
OG0000364	8	9	14	4	7	5	0	0	0	0	0.000342211	F-box domain-containing protein
OG0000138	6	11	12	2	15	2	9	11	5	0	0.0459905	LRRNT_2 domain-containing protein
OG0000500	0	12	4	9	7	0	3	5	0	0	0.418036	NB-ARC domain-containing disease resistance protein
OG0002698	3	3	4	6	3	0	0	0	0	0.021	0.131702	ANK_REP_REGION domain-containing protein
OG0001068	6	9	3	4	4	3	0	0	0	0.001	0.366524	Unknown protein
OG0003765	5	1	5	0	0	1	0	1	4	0	0.00122873	Myb_DNA-bind_3 domain-containing protein
OG0001508	5	11	3	3	3	0	0	0	0	0	0.698158	PREDICTED: ribonuclease
OG0003035	1	1	9	1	1	2	1	1	1	0.001	1.99919e-09	DAO domain-containing protein
OG0003290	6	2	1	5	1	0	3	0	0	0	0.224769	filament-like plant protein 7
OG0002313	1	2	10	1	1	1	2	1	2	0	1.52542e-08	UDP-N-acetylglucosamine--peptide N-acetylglucosaminyltransferase subunit
OG0003364	3	1	5	3	5	0	0	0	0	0.002	0.0391852	Unknown protein
OG0001628	6	0	5	6	1	5	0	1	0	0	0.172291	Protein TIC 214
OG0001647	7	8	2	2	1	0	4	0	0	0	0.649404	Terpene synthase
OG0002733	9	0	3	1	2	1	1	0	2	0	0.0887306	Ribosomal protein S3
OG0003530	1	8	2	3	3	0	0	0	0	0	0.649404	Kinase, putative
OG0001844	4	6	1	4	1	1	0	6	0	0.001	0.0153691	Terpene synthase
OG0000600	5	12	3	8	8	0	1	0	0	0	0.00814182	Disease resistance protein
OG0002655	1	4	5	2	1	2	1	2	1	0.018	0.0391852	transmembrane protein
OG0000569	4	3	9	3	7	4	8	0	0	0	0.000163444	Mechanosensitive ion channel protein
OG0005076	4	3	3	3	0	2	0	0	0	0.024	0.698158	F-box protein
OG0007947	1	4	2	1	2	0	0	2	0	0.019	0.649404	Putative B3 domain-containing protein
OG0013403	1	2	4	1	0	0	1	0	0	0.03	0.018455	NB-ARC domain-containing protein
OG0005491	3	2	3	2	4	0	0	0	0	0.041	0.698158	Calmodulin binding protein-like protein
OG0005081	4	4	1	4	0	0	0	2	0	0.004	0.224769	Protein kinase domain-containing protein
OG0000103	40	18	19	3	0	0	3	0	0	0	0.0334327	RNase H domain-containing protein
OG0000053	12	28	9	18	0	7	21	3	4	0	0.0424532	Putative cytochrome P450
OG0000056	20	29	20	8	9	5	1	8	0	0	0.0807826	UDP-glycosyltransferase
OG0000542	10	5	7	6	6	2	2	1	0	0.002	0.244954	O-acyltransferase WSD1
OG0001829	6	4	5	3	4	0	0	1	0	0.011	0.172291	Amino acid transporter, putative
OG0000011	56	47	23	7	28	1	0	0	0	0	0.220681	Transpos_assoc domain-containing protein
OG0000029	37	41	28	9	3	4	2	0	0	0	0.142893	F-box family protein
OG0001980	8	7	1	2	3	1	0	0	0	0	0.224769	Cysteine-rich receptor-kinase-like protein
OG0000706	1	3	5	1	4	6	5	5	4	0.033	0.0391852	Epidermal patterning factor-like protein 2
OG0000523	8	10	3	5	5	0	4	4	0	0	0.0407558	DUF4220 domain-containing protein
OG0000187	4	8	12	9	8	0	3	6	14	0	0.00630523	Protein inhibitor-like
OG0002076	1	4	7	7	3	0	0	0	0	0	0.00713964	Unknown protein
OG0000096	2	8	5	69	1	0	0	0	0	0	0.460546	Transposon protein, putative, CACTA, En/Spm sub-class
OG0001809	1	4	6	1	3	3	2	1	2	0.005	0.00339724	Transcription initiation factor TFIID subunit 9
OG0004933	4	2	4	3	2	0	0	0	0	0.024	0.131702	Unknown protein
OG0003727	1	2	9	1	1	0	1	1	1	0.001	1.52314e-07	Photosynthetic NDH subunit of subcomplex B 1 like
OG0005241	1	2	4	1	2	3	0	1	0	0.041	0.018455	Bidirectional sugar transporter SWEET
OG0003731	2	4	3	2	4	1	0	1	0	0.048	0.698158	Unknown protein
OG0004583	1	5	2	1	2	1	1	1	1	0.03	0.649404	Dihydroorotase
OG0000832	9	10	6	2	4	0	0	1	0	0	0.787984	F-box domain-containing protein
OG0000002	40	49	23	33	22	8	19	17	1	0	0.00396516	Sulfotransferase
OG0005744	1	1	6	1	1	3	0	1	0	0.007	2.8109e-06	Fn3_like domain-containing protein
OG0003279	1	2	1	1	2	9	2	0	0	0.008	0.585279	J domain-containing protein
OG0000136	23	15	31	1	4	0	0	0	0	0	1.3825e-09	F-box domain-containing protein
OG0001973	3	0	5	2	2	1	4	2	3	0.005	0.00122873	30S ribosomal protein S4, chloroplastic
OG0001500	2	2	6	4	1	5	1	2	2	0.017	0.00339724	Sialidase domain-containing protein
OG0000211	5	5	3	48	0	0	0	0	1	0	0.0407558	Unknown protein
OG0002809	6	4	1	1	3	1	1	1	1	0.013	0.224769	Chromatin structure-remodeling complex protein SYD
OG0000866	3	9	4	5	5	1	1	3	0	0.001	0.735671	Receptor-like protein kinase
OG0003014	3	6	4	3	2	0	0	0	0	0.008	0.735671	C2H2-type domain-containing protein
OG0002544	2	5	4	4	2	1	1	1	0	0.024	0.131702	PMR5N domain-containing protein
OG0010680	1	1	2	0	0	4	3	0	0	0.03	0.0442757	LEA_2 domain-containing protein
OG0002582	3	7	0	3	6	0	1	0	0	0	0.000983063	NA
OG0000191	5	11	44	2	0	0	1	0	1	0	3.20806e-30	CCHC-type domain-containing protein
OG0002040	4	6	5	2	4	1	0	0	0	0.008	0.172291	Xyloglucan endotransglucosylase/hydrolase
OG0001359	3	11	4	4	3	0	1	0	0	0	0.735671	Cysteine proteinase inhibitor
OG0003184	3	4	1	5	3	0	0	2	0	0.007	0.0153691	Myb_DNA-bind_3 domain-containing protein
OG0000710	13	0	3	9	1	0	4	0	4	0	0.698158	NAD(P)H-quinone oxidoreductase subunit 2, chloroplastic
OG0007607	0	2	5	1	2	1	0	1	0	0.006	0.00122873	Pollen Ole e 1 allergen/extensin
OG0001371	2	2	6	1	6	1	4	4	0	0.002	0.00339724	Spermidine hydroxycinnamoyl transferase
OG0008268	1	2	6	0	1	0	1	1	0	0.005	0.000135799	Pentatricopeptide repeat-containing protein
OG0011895	1	3	3	1	2	0	0	0	0	0.027	0.0887306	Protein kinase domain-containing protein
OG0001128	5	8	6	7	2	0	0	0	0	0	0.787984	Suaeda glauca jasmonate-induced protein mRNA
OG0003511	1	6	2	2	2	1	1	1	1	0.017	0.649404	DENN domain and WD repeat-containing protein SCD1
OG0000356	1	2	1	0	42	0	0	1	0	0	0.585279	Histone H2A
OG0000468	22	6	0	4	6	0	4	0	0	0	5.51502e-05	NA
OG0000010	21	22	26	18	3	13	28	21	10	0	0.0224391	Cysteine rich receptor like kinase
OG0002473	1	2	8	1	1	2	3	1	1	0.001	1.49825e-06	Ubiquitin_4 domain-containing protein
OG0008737	4	1	2	1	2	0	2	0	0	0.021	0.649404	O-acyltransferase WSD1
OG0001213	7	10	1	4	4	0	0	1	0	0	0.00249591	Bet_v_1 domain-containing protein
OG0011271	2	1	2	1	4	0	0	0	0	0.04	0.649404	Ethylene-responsive transcription factor
OG0002602	2	1	2	10	5	0	0	0	0	0	0.649404	Trypsin inhibitor
OG0003233	4	6	1	2	2	0	1	1	1	0.019	0.224769	Rho guanine nucleotide exchange factor
OG0004433	4	3	2	3	3	0	0	0	0	0.045	0.303316	Agglutinin domain-containing protein
OG0000082	26	19	1	22	0	0	20	0	1	0	3.70268e-09	Retrovirus-related Pol polyprotein from transposon TNT 1-94
OG0003704	3	7	3	1	3	0	0	0	0	0.001	0.698158	AAI domain-containing protein
OG0000342	6	8	33	1	0	0	0	0	1	0	8.0649e-23	SWIM-type domain-containing protein
OG0006076	1	2	2	1	0	6	1	0	1	0.022	0.0442757	Putative ER membrane protein complex subunit 6
OG0002203	5	0	4	1	1	0	9	1	0	0	0.018455	Cytochrome c oxidase subunit 3
OG0003001	5	4	1	2	5	1	0	0	0	0.005	0.224769	Peroxidase
OG0000184	9	12	3	19	0	0	13	7	3	0	0.000145903	Retrovirus-related Pol polyprotein from transposon TNT 1-94
OG0007330	1	2	4	1	0	5	0	0	0	0.004	0.018455	1-aminocyclopropane-1-carboxylate oxidase homolog 2
OG0001991	5	3	6	5	3	0	0	0	0	0.005	0.0632901	Tryp_inh domain-containing protein
OG0008505	2	3	4	2	1	0	0	0	0	0.046	0.018455	Protein accelerated cell death 6
OG0002465	3	1	4	0	1	0	6	4	1	0.001	0.018455	NADH-ubiquinone oxidoreductase chain 4
OG0004338	1	1	12	1	0	0	0	1	0	0	1.42188e-12	Phospholipase-like protein (PEARLI 4) family protein
OG0000106	60	6	3	7	0	1	3	0	2	0	0.0407558	Unknown protein
OG0012393	1	1	3	1	0	4	0	0	0	0.029	0.00395217	Fe2OG dioxygenase domain-containing protein
OG0000048	28	16	25	29	11	0	0	0	0	0	0.0677472	Jacalin-type lectin domain-containing protein
OG0000179	0	58	3	3	1	0	1	0	0	0	0.698158	BED-type domain-containing protein
OG0004346	1	2	10	2	0	1	0	0	0	0	1.52542e-08	Reverse transcriptase domain-containing protein
OG0002848	2	7	2	3	5	0	0	0	0	0	0.303316	Putative beta-glucosidase
OG0001245	1	2	16	2	2	1	1	1	1	0	1.27491e-14	PDZ domain-containing protein
OG0000061	24	41	18	5	4	4	0	0	0	0	0.481532	PREDICTED: putative disease resistance
OG0001086	3	5	8	1	1	2	2	3	3	0.003	0.000778028	Cytochrome P450
OG0001384	11	2	2	5	1	3	0	0	2	0	0.303316	Acetyl-coenzyme A carboxylase carboxyl transferase subunit beta, chloroplastic
OG0000450	10	6	5	14	6	0	2	0	0	0	0.13975	Protein FAR1-RELATED SEQUENCE 11
OG0007723	2	4	2	1	3	0	0	0	0	0.024	0.649404	Glycosyltransferase
OG0000412	7	10	5	8	1	3	6	2	3	0.001	0.460546	PREDICTED: (DUF1262)
OG0011005	1	2	4	1	2	0	0	0	0	0.028	0.018455	Glycosyltransferase
OG0000101	7	27	15	23	11	0	0	0	0	0	0.436799	Germin-like protein
OG0001270	4	9	5	4	2	3	0	0	0	0.001	0.764902	F-box domain-containing protein
OG0001351	3	9	4	6	2	2	0	0	0	0	0.735671	Kinase
OG0000005	145	46	1	1	2	0	0	0	3	0.0055	0.000187077	SWIM-type domain-containing protein
OG0002780	3	6	4	4	2	0	0	0	0	0.007	0.735671	FRIGIDA-like protein
OG0005195	4	5	1	2	2	0	0	0	0	0.019	0.224769	Nodulin-like domain-containing protein
OG0000633	5	26	1	3	0	0	1	0	0	0	0.224769	Pentatricopeptide repeat-containing protein
OG0005956	0	2	2	1	1	5	1	1	1	0.038	0.0442757	Enolase
OG0000352	12	12	2	7	8	0	1	1	5	0	7.00567e-05	Wall-associated receptor kinase
OG0000068	43	37	2	9	0	2	0	1	0	0	9.18849e-07	Integrase catalytic domain-containing protein
OG0006602	1	4	2	3	1	0	0	2	0	0.013	0.649404	Wall-associated receptor kinase
OG0004635	1	2	6	1	2	0	2	1	0	0.008	0.000135799	RRM domain-containing protein
OG0002667	3	7	1	2	2	1	3	0	0	0.003	0.224769	Exostosin domain-containing protein
OG0007643	2	1	5	1	1	0	0	1	1	0.024	0.00122873	Putative transmembrane protein
OG0000668	1	26	1	5	1	0	0	0	1	0	0.224769	BED-type domain-containing protein
OG0010723	0	2	2	1	0	0	2	1	3	0.05	0.0442757	Putative ubiquitin
OG0002470	3	6	2	1	4	1	1	2	0	0.01	0.649404	Cytochrome P450, putative
OG0005651	3	4	1	4	2	0	0	0	0	0.019	0.224769	Germin-like protein
OG0005196	2	6	2	3	1	0	0	0	0	0.005	0.649404	Unknown protein
OG0004115	2	5	1	3	2	1	0	2	0	0.014	0.224769	Peroxidase
OG0000105	9	22	3	8	17	2	20	1	0	0	2.58426e-05	Glutaredoxin
OG0000915	10	11	6	2	2	0	0	0	0	0	0.787984	PREDICTED: putative disease resistance
OG0009021	3	0	3	1	2	0	2	0	0	0.006	0.0887306	Unknown protein
OG0004078	7	3	2	1	3	0	0	0	0	0.001	0.649404	Unknown protein
OG0002139	1	3	6	1	2	1	5	1	1	0.004	0.000135799	Protein kinase family protein
OG0000318	33	9	0	5	0	1	1	0	1	0	0.000983063	NA
OG0000723	14	10	4	3	0	0	1	2	0	0	0.735671	Myb_DNA-bind_3 domain-containing protein
OG0001985	3	6	3	3	1	1	3	1	1	0.041	0.698158	ABC transporter domain-containing protein
OG0002784	4	3	6	3	2	1	0	0	0	0.024	0.0632901	Jacalin-type lectin domain-containing protein
OG0008782	5	1	2	2	1	0	0	0	1	0.009	0.649404	PREDICTED: beta-glucosidase
OG0001129	1	3	6	2	2	4	5	3	2	0.029	0.00339724	10 kDa chaperonin-like
OG0002230	1	6	7	6	1	0	0	0	0	0	0.00713964	Germin-like protein
OG0000783	6	12	12	2	1	0	0	0	0	0	0.000622602	ATPase_AAA_core domain-containing protein
OG0002418	6	4	2	4	2	1	0	1	0	0.017	0.303316	F-box family protein
OG0001194	5	9	7	3	2	1	0	0	0	0.001	0.0889117	Peroxidase
OG0000618	3	7	7	5	1	1	3	2	7	0	0.0889117	Ubiquitin
OG0010148	1	0	6	0	1	0	1	1	1	0.004	2.8109e-06	Cysteine alpha-hairpin motif superfamily
OG0002249	2	4	2	1	12	0	0	0	0	0	0.649404	Kinase, putative
OG0000413	18	10	1	10	5	0	0	1	0	0	2.86979e-05	Subtilisin-like protease
OG0000808	7	6	3	6	10	0	0	0	0	0	0.0407558	F-box domain-containing protein
OG0011355	0	3	1	2	3	1	0	0	0	0.011	0.224769	RING-type domain-containing protein
OG0002162	4	5	1	5	6	0	0	0	0	0.001	0.00249591	ER lumen protein retaining receptor
OG0001832	2	4	6	1	2	3	3	1	1	0.015	0.00339724	Eukaryotic translation initiation factor 3 subunit A
OG0002355	3	4	2	5	0	0	7	0	0	0	0.303316	DUF2431 domain-containing protein
OG0003236	1	2	2	1	1	0	0	11	0	0.003	0.0442757	Putative disease resistance protein
