# Supplementary material for: Genomic analyses provide insights into spinach domestication and the genetic basis of agronomic traits
Source: Nat Commun. 2021 Dec 13;12:7246. doi: 10.1038/s41467-021-27432-z (PMC8668906; doi:10.1038/s41467-021-27432-z)
Supplement: Supplementary file 7 — Supplementary Data 4 [file 41467_2021_27432_MOESM7_ESM.xlsx]

## Sheet: Supplementary Data 4
Supplementary Data 4. R genes in the Monoe_Viroflay genome
GeneID	GroupID	No. of genes in this group	Gene region					Class	Protein sequences
			Chromosome	CDS length	Start	Start	Strand
SOV1g002970.1	cluster_1	2	SOVchr1	297	14603326	14613802	-	NL	MEKMSSKEKGVASNRKSYEHLWQQDRNSPIKRKRSNPQTTEVVVPELLDDGYSWRKYGQKEILGSKYPRSYFRCTYKEEGCAAVKKVQRIDDGDAYQISYKGLHTCSNGKKIMPGSTSGASDSQPFKISFGMDEYRPLEVPTALTMTESFTITGIPFFGSKGTNTPDSEREALKSSQIHNADVTNQTRQEESIIPLTTISNKSSKPVSTDSTFSENDKRKKEGEIKTSSTHCRLRNLGGDPDFNSLPTVKYSASTDCNLQKLLSAFRDVEVKKIGICGTGGIGKTTLMKSFLSRNFIKRLFDLVLWVTIPRCSSRRTIQNSLVQQLSLNVPKIKSDDEVAMILLQTLLARKFVLFLDNVSEYIDIPMVGIPVGNLDNDYMIILTTRSVNICEAMEVDRI…
SOV1g002990.1	cluster_1	2	SOVchr1	299	14661036	14663969	+	NL	MDEAVSDIYRSFKDKYDLAVNVDDIFQDLQQQAKYLFAKEVDMSRLIASHLAKRKMHECATWLDDVKKIKQDFEDIRERYLISREHGQRLANLPSIVKLGEEMKKITEAIVVLKDRMKPEIIFSMGNSLSVVEKKFVNEFNDASTFHDVVEKLLGYLNDDSIKSIGIWGMAGVGKTTIMENLKYKVEKHGRFDIVIWVTVSKGGSVRKIQQTIADRLKLNVESICSDYHLPLILRNSLEKKKYLVLLDELFSEVDLRAVGILRSHEHGKIVLATRYRPLCGLMDMDEDIKVERMSKGDAWKLFRKVAGEAVEHPIIRPLAERVLRECGELPQLIKVVARMLKNKYSEDIWLRILSKLQSPSDYQLQPMEKVLDVFRLVYDRLSDNLKRCLLYAASFPED…
SOV1g004490.1	cluster_2	1	SOVchr1	449	21421204	21424131	-	CN	MALEFVSGFVVSSLLQELVDKIKASAADTIALAYSSDVEEELKNLEATYIKAQSLLDNVDGWDLVSSKLHQDWVADIRRACYETEDFTECLKLEFYQKGDAGFLRSYWTKWGLSSKIRDLQRNLNSLTNISDQFTARSHGVSNERYLAVVKEPMIVPDDESFRRKQDKENIIQLLLHSCSSSAVIITGMFGVGKTTLAHVIKNDSRIHHYFDHRLWVSVSGDFNMMKVLGSMLLDLQLEQIQDVNSIPSPAFPEQQYARLFQRLCKERKVLIVLDDLCNFGKPQDWEDFQSLLLDPSCVFGILITTRNPKVATTITSLSSISTASYYLQQMSDEDCGLILQKKAVLAAFNKRTRCGRSMSEAIAVQIAEKFCKGLPLIANIIAHQFSLKQDHSWPIIED…
SOV1g008660.1	cluster_3	1	SOVchr1	866	44862151	44872076	+	CN	MAMPWSMTLWISKIVWLALAGWITSCLIVADDIAGSIRTGDIGAFHGFKLLMVFVALRARINRIPFLSKRANIFSAFLKPFDAMAEAILMAVTKSVLGKLASFTGDIALTSATEEIRTAKSAKKDLKIIASKLSAICAVLHDAEQRLYTNESIKIWLRDLKDVVYDIDDLLDEVATYALQCSANKGHVLIQLRYYFSSSNPFIFRLELSHKIKDLREKIEDIVAKKNEFGLTEHPVEIKPVERNPLDACAYVNMSDIIGRNDDRVGIVSMLLAIDALNHLPVIPIVGLGGVGKTALAKLVYHDEWVVRAFDIKLWACISHKFDMQKIMEDVVKSAVDDNLSGLSLGRTVEKLQKLLRGKKYFLVLDDIWVHDIAVWAEFKNILAVGKAGSVLLVTTRHA…
SOV1g012800.1	cluster_4	1	SOVchr1	1280	65850136	65863952	+	CN	MTLGEAALSAFLQVVFDKLMSPNLLNFLHQTDIHETVRKWSKTLLKVQAVISDADQKQMTNKLVTMWLDELQDLAYDLDDILDEISTEAQLCESLPKQENSSGILDKLIPVYFTALIPSKFRFNRNIESEIESISRRLQDIVCQKDELGLLEFGVQERNEAKGGIGKTTLTQLLYNDGRIKKHFDRKAWVCVSIEFDVLKVTTAILNSITGGNTSYNTLNQAQVALHEILMDNRFLIVLDDVWSEIYEDWNSLRIPLRVGAKGSRILVTTRNSVCASIMGTTRNHLTLEPLSDNDCWLLFQQHAFDGVDVITNSNLVILGKKVSEKCKGLPLAAKTLGGLLKSKAEVDEWEEILHSDIWKLQDSESDVLPVLRLSYSYLPPQLKRCFAYCSILPKDHEF…
SOV1g013530.1	cluster_5	1	SOVchr1	1353	69017137	69024578	-	CNL	MAIGETFLSAFLQVLFEKLMSPGVNMFMKLVNRGGIKQEQQQTLKQWEKQLRMIEAVLSDAELKQVESNNNNNGVKSWMMDLQDLAYDLEDVLDAFATQAQFYELMIKQDNHARVSNSNSNSNSNSNSARLTNNNMVQSIVVGGAKAVEHLSLMFNTGQDFSARIEEIDQQLKEILSQTEGLGLSVHLMHQQVTPQRTERQWKSWRESTSLLCEPFVYGREGDRIEITHRLLNDENSSPGNNYVVIPIVGKGGIGKTTLAQLVYNDEQVDVFALKAWVYVSQVFDAKRITTSILNSITGETNTFCDLNQAQVRLKQVLTNKRFLIVLDDMWTGKYSDWNDLRTPLRAGAKGSRVVATTRSQKVARIMNPHPNSMISLEYLSDDDCWHLIMQHAFDDANI…
SOV1g016200.1	cluster_6	1	SOVchr1	1620	79762432	79764292	+	CN	MVESVVNIAMEKLSAFLSVEAEFLGSLSKDVRDLQMELGSIKEVLNNAERKSEEDDTINEWLMQVREVAYNIEDRMRAMMMRAMMMRAMNICKTLEFPHSSWMTLRLLASRILMNLNMEEQLMIAMVGMGGIGKTTLARKVYEKVRKDFDVYAWVIVSQSYKRRDLQKLLKTIFNQVQREPSLEPDASQESIITILRTSLQDKSYIIVFYDVWHIELWRLVKATLRSNNKGSRTLMTTRENNIALEWEASVGVHVFDLKPLPKQEAWDLFIHKIFGKGKCPRDLEESSRDMVKKCKVLPLAIVAIAGLLSTKKKVPSEWNKMCNSINVELGRNCRLSSTKKNTTFKLL*
SOV1g016370.1	cluster_7	1	SOVchr1	1637	80232555	80249006	+	N	MAIAEIFLSAFLQVVFEKLTSAGISQFVKQKRLQTQHKTIKEWEKKLRLIEAMLCDAEQKQCHSNAVKLWLQDLRDLAFELEDVLDDFVTEARLHRLNDESQEHHHSRSGCCTPFHKVPSFLTCASVASYSNTANYSTSTVHISNRLQDILTQAGSLGLSQQTQSWEMQQEEQARTSSLIREPIVYGRDVVKTEIIQRLLKDEPCCEDYMVIPIFGIGGIGKTTLAQSVYNDELVKAHFDVKAWVCVSYVFDVKQITATIINSATQATENFSDLNGAQENLKHLLASKRFLIVLDDIWSDEYDPWDQLQTPFHAAAKGSRVIITTRIERVAKNMLRRQNQSPIVYLKGLSDDDCWLLFQQHALVDPDLVEIRNEVLGLFKGLPLAAKALGGLLRKKDKS…
SOV1g017410.1	cluster_8	2	SOVchr1	1741	84475624	84480639	-	CN	MAEAIVSDVVVKLLEYLGESVVEDIAPYFNRRKKLKELEQLMGMIQARLLDAERLREEENEALIKLWLKRLKQVFYRLEDLFEEVVVADQDNEKIPRGKLTKPLHGCSSCLSPFKVNKKMALEGKASMEELKAITSEMHCLNLIVHSVDVQPSVSLVSRRETHSFMLEEEVIGRDADKKEITAMILDCDIEGGSISVIPIVGIGGLGKTTLAQLVFNDDNIQKHFELKVWACISQVSSLEEVARNILKSVNRSDCHQLNMEQLQCGLREAVNDKKFLLVLDDWDEDRERWLCLRRLLCGCRRGSKLIVTSRSRVVADNMGTVEPYELGVLQEDMSWTLFKSLAFKQGQDGNNEHLTSIGKQIVRKCGHVPLAIRTIAGLLYVKDTEQEWENFKESELCM…
SOV1g017480.1	cluster_8	2	SOVchr1	1748	84616233	84619376	-	CN	MADSIVSDLVGRLLGYLGQSAAGKVASYFGGRDKLKELEHTMMMIQARLSDAERLCEGEDGALVKLWLKRLKNVLYQFEDLFEEVSFYDKDMELRSANSLTNAVCYPFSKLSLLKMNTRVTQDVEFVMKELEGITSDMHRFHLRGDSIQGQRSLNLMSSRETHSFVLEEEVIGREENKNEILEMLLKSDNIGNELSVIPIVGIGGLGKTTLAQLVYNNNSVQQHFELRCWACISEICSFEELVRKVYVSIVKHDCGQLSIEQLQSHIRETINGKKYLIVLDDVWDEDRERWLSLRRFFCGGKQGSKIIVTSRSKVVALNMGTAKPYELKGLSEEKSWVLFRSLAFRQGQEEKNPNLTSIGKEIVNKCANVPLAIRTVAGILYTKDTEEEWMHFMDSDLR…
SOV1g019390.1	cluster_9	1	SOVchr1	1939	91438105	91441560	-	CN	MAEAVLFNIAQQLLNNMSSAAIEEVASAWGYKTQLVKLKNTINTIRDVLLDAEQKQPNSHAIRGWLQRLRVAVYDADDLFDEITSLTTQKDVCLFFSKINQLHFGSTIARKIKHIRENLDDIAKDGMTFGFRLRVDEEGAMGRKKREQSYSYVREEDIVGRDSDKVAILGMLLSCNVEEVVSVIPVVGIGGLGKTTLAQLVYNYEKVEDHFELRLWVCVSDVFDIKVIVEKILASTTYVKPGDLDMEQLQRQLRNCIGGKRYFLVLDDVWNEDREEWLKLRALLFCGGPGSKILVTTRSRQVASIMATGSCYDLRHLSEAESWFLFGKMAFEPGQESKDPKLVEVGKQIVRKCANVPLAIRTVGGLLYARDQKRWLAFKDNELAKITETENSIMPILKL…
SOV1g021670.1	cluster_10	1	SOVchr1	2167	97400965	97406478	-	CN	MDAGTVLSAVQTLLAALQCSQLKEALSIFGYKSQLDDLQCTVETINAVLRDAEAKQELSHQMQDLIEKLKDAVFEADDLFDEFVTLAKQKQLLKADGSLSKKVSHFFSRSKNPISVAYRMSRGIKDIKKKLDTIAYNTQFNNFKHDPEPIKKRRPETCFYVNAVEIIGREADLEKIVDMLLNPIVERDVSVLTVVGVGGLGKTALAQLVYNNPRITSAFPLRSWTCVSDQDQIELDVKEIICKILEENHDNSTMNKVQSKLEEKLAGNKYLLVLDDVWTEKRHQWCDLEKLFDGGESGSWILVTTRSHKTATIVGGPIYELQGLSEENSWRLFERAAFASDHSKPPDELVEIGREIVDGCAGVPLAIRVAGSLLYGQDKSKWQSVQEIGLASTRESEDS…
SOV1g032250.1	cluster_11	1	SOVchr1	3225	116465746	116472100	+	N	MMEALYVEAAKAITKLVVTRPVEQAKLAWGIKHQFEKLRDEFTYIQAFLQDNERLNKKYRGDSQIVNAWLRKVMNLAYLADDVMDDYAYEILRRRSSSWELKSNNNNYRPGRKALALIKLKKRSFKIKCRNYSTLSDSNPLAFSFRMSRKVKHILLSFDDLYKDAKKLGIRPAEMAADDVRGVSDKGIIKRNIDNCLDEVRELAVAHRLEFVGRQRDKKELTTLLCDHNNDEEVSTIAIVGMGGLGKTTLARQLYEYEAITGHFTERFWICISDNFTVKRVLCVMFEKLTGGKCELSNTEDIIERVQQLVKGKRYLLVLDDVWDQNQNKWNSFKNSLRRIRGTTGSMILVTTRNKDIARMTQSRYMHQLTGLSDEESWAFFVQKAFPKGIATFDPGLEE…
SOV1g034210.1	cluster_12	2	SOVchr1	3421	119168380	119169573	+	N	MDVGTVISVAQTLFAALQCTQLKEICSIAGYKAQLDGLCATITRIKAVFKDAESKQQLSEQEQLYIEELKDAVYEADDLFDEFVTLAERKKLTKGIKVRVLSLFSKFGTAYNMAQGVKKIKIKLDAIAFDSRFNLNIDPKPIRNRRLETCSYVYEADIIGRELDLEKIKGLGKTALAQLVFNDDRVTTEFPMRLWTCVADENQGLLDVEGVLGKILASATGHKKYEGCTLDGLQSQLRERLGGKKYLLVLDDVWTENYEQWHTLIQFLMGGQRGSWIVVTTRSMETARIIGDVQRHDLQGLSKENSWCLFKRVAFGSQHASPREDLVKIGKDIVVGCANVPLAIRVVGSLLYGQEKHKWLSVQKSGLAKVKMKSFTY*
SOV1g034230.1	cluster_12	2	SOVchr1	3423	119174882	119189749	+	CN	MHGLEGAKWRSLSHLIAKNVRFRLLGRTAMSVAQTLFAALQRSELNEIRSIAGYKSKLDELRGTVSRIKAVLKDAEAKQGLSEQEQFKFGTAYNMAQGVKKIKKKLDAIAFDSRFNLNIDPKPIRNRRLETCSYVYEADIIGRELDLEKIVGILLDSTVQQYVSFLPIVGIGGLGKTALSQLVYNDVRVKTAFPLRLWTCVADENQEVLDVKGVLRKILASASGQDDYEGCTLDGLQSQLRELLDEKQFLLVLDDVWTEIYEQWHTLTQFLMGGQRGSWILVTTRSGETARMIGNGPIHELQGLSKENSWCLFKRVAFRLHHLNPPEDLVKIGQDIVERCANVPLAIKVVGSLLYDQDKQKWVSVQKLGLAQVQRGNNSIMPILKLSYYQLESPLKSCF…
SOV1g035330.1	cluster_13	1	SOVchr1	3533	120857163	120865034	+	CN	MKNMETLNSISLYRKIKKKTMTCNPLSLFTLFSEDGPPNNPGHEYKRISEYSDHDPVPPQKVLPFFSDDSRNPEYQSKHPEQSRTQNLTLTLSLSSRPYVLRVLCKKQQQANSIEERKLINMFGVVFPNRSFPLDISTFTQIDTFHWVLDMNHFVGEAYDQVKDMCIFLLNNFTLPADKALAVYVQSPGSPFVYCGAVTVARPSAVLSLLWPEPGSEGQFLTADASPLSAKIGVSVQDVSSLPSLDIAADKKIEHTALKVGENLFNFMQSFCGVDGSKLIVPMDILDRWFKKFQERAKRDPDYLKGSLGLGMADSILTNLVQQLGAIAVEEYNVLSGVGDELKSLENELRFMKKFLRNSEGKHQDHELVSELVEQIKVVAFEAEDIIETFLLNVERQQR…
SOV1g036320.1	cluster_14	1	SOVchr1	3632	122353885	122358420	-	CN	MEATALLKSAGLQLGKWMVEEAKYLYAVKDKVEGLQHELDWIQCFLKNADMRKGDDEMIRKWISEINDFSYEVEDILEKYLVQVSGPRKNYGIEKPLRWTTCDLGDVVSTHEVGSAIDALTSKISKHADSDIPVDDIVGLKKDTKVLVDHLMNKDTKVIAISGMGGCGKTTLARKVYHAVKKEREFEKCAWVYVSQKFQPRDVIREIYLELYADDDEKKRNEIRSAGDKLERELYNVLKDNKCLVVLDDIWNLDAWNCLKCAFPKPDPEEKFLQEKEDLGKQMVVKCKGLPLAIVVMGGLLAPKKTLKEWKSVNTNVETYLNGKNDVENRVAKVLELSYIDLPYHLKPCFLHLGNFPEGFEIPTKKLYRMWIVEGIVAPGNDESVSLEETANCYLKELA…
SOV1g036760.1	cluster_15	1	SOVchr1	3676	123131572	123140299	-	CN	MAEGIVWELASKALESLSKAALEEGSSWWGARSDLKKLEDTIRMIQARVRDAERRQEAENNESINLWLSRLKQVLYRADDLFDEIITLDRRNLRMEKSSMAKVFSRSGPIFNIKLAHKVNSIREELNDIKSDMDVLNLKFFPAEELPPLMMRLIKERQTSSFVKTEDIIGRENDTKLIIGMLFDPKCEYNGEGEGEGISVIPIVGFGGLGKTTLAQLVYNDEAVQKHFDVTTWVCVPEVDDQDAVMRRVYQAFTRDKDSGRLLVDEIKRGIRQSINNNKYLLVLDDIWDESRDRWLDLLRLLECGRKGSKVIVTTRSLTVAGVVGTKEATYKLGLLTEEESWNLFKKFAFESGQEERNPDLTRIGKEIVDSCGNVPLAIRVVGSLLYSKYSEKEWERIR…
SOV1g038650.1	cluster_16	1	SOVchr1	3865	125706102	125712682	+	TNL	MEGGSVSIDSSSYMIPDIETPPYLPPSMLKKRVNWDVFLSFRGEDTRYNFTMPLRDALVAKGLRPFMDDKGMERGDTIQPTLEEAIVDSALAVAIISPKYADSRWCLHELSRIFECRKRVIPVFYDVDPSDIRRQRGEFGSGFQKLLNDDFKKFSEDEVARWRIALKSAGNTSGYPAKSSDEPEELIRHIVEQVWSELKNNPEYVVKHEVGLDSRVDQVVKMLDIQSNGVRFLGIHGTPGIGKTTLAKAVFNKLVVSFKNRCFIPNVREQLSNQQGLLSVQNKLRSDLPKKRSLVKEDDHGSEKQANDNRVLVVLDDVSEANQLRNMGIVRERFEEGSRIIVTSRNVNALQDYFELYEAEKLDPGESLELFSIHALGRTVPTEEFLDVSEKIVSLTDGL…
SOV1g043070.1	cluster_17	1	SOVchr1	4307	130802965	130806384	+	CN	MDLGTAMCVAQTLFAALECSDLKDICSVAGYKSQLDQLRGTVSRIKAVLRDAEAKQELSEQEQLYVENLKDAVYEADDLFDEFVTLAQQKKLTKGIKVRLFSVFSKFGVAYNMAQGVKKIKRKLDAIAYNSQFSFNFDPKPIKSRRPETCSYVYADDIIGREVDLEMIVDERVKSAFPLKLWTCVSDQDQKQLDKKEILGKILESATDVKHHDSSMNLVQSQLQNQLAGRKYLIILDDVWTENREQWRGLVEYLMGGQSESWVVVTTRSQETGRIIGDGPTYELKGLSTKDSWRLFEKTAFGSQLSRALPYDLAKIGQEILDHCDNIPLAIRVVGSLLYGQDKRKWLMFQEFGLAKIKESNNGIMPILKLSYYHLESPLKSCFSYCEMFPKDFGIEKEM…
SOV1g044340.1	cluster_18	10	SOVchr1	4434	132251848	132253361	-	CN	MARILGLVRKIYEFGKWFVEVDARHCELKNNLEELKSKVDDMDKQATKEEAEKQGKKRKKVINAYFKQVKRHKESAERVLGRSQEGQWKVERMWWVPHIERHRREGEELFRKGRELVEEAMKTGDAQCIGIYGSVGSGKTNFMKYLYNEIYDDKEGFKAVFWATAPEIRQPDHTNYNKALQKRVADGMWIDLDNNYHNEETRAGRLMARLQEIGEGRTVLFLDNSKDICNRMRCDLTLKMDLLGEKEAQELFLHEVRHDDDPSRVHLKQKQKIQQIAVQVANQCAKMPLAIIFVARSMAGIKDLREWRNRLNELKGDIAGIHDDEAKILEQLKFGFMCLEDSIVQLCFLAAASLLADDRQVYKTEIIQNWKERGLVGFDRQCEFADDKGHVILNQLERM…
SOV1g044350.1	cluster_18	10	SOVchr1	4435	132259923	132261077	+	N	MPRVIALVDSIFASVRNFQRVFHDLKRTREVVETVDNQPQNKRRKLVVEEASLSINSNYVNKIIGWLEKDGINIIAIHGMCGIGKTTLATQLYTLLLSHDIPCIDDVNATGWVSVGINFTVYQLQQKIANAFGLNLEDDKDLNRRAAILSTLLCRLGKCIIFLDDLWGDFRLEDVGIPKQCKLVLVSQLLDVCHVLRCQKVVKVEPLSEEESWRLFQQSVGGNSVPYSKDMQHCKKLVSQKCGGVPLAITALANCLNKVVDDDDDDSKSNGISITWLELHVLSRFKLSYERLNNIKIQKCFLCFALLYPKECDISREELIRLWIKERIIDDVPSLQVQYDMGHTILNKLLNSCLIETCQDKRRIKMHDLVRHMARDIRCHEKKR*
SOV1g044360.1	cluster_18	10	SOVchr1	4436	132264670	132272852	-	NL	VVGNRRCTSIQKTDSFQFDSFNIASDPILISLTKEPDQSADQMNIRVPLLDSLLAMVKNFPDASCNGRLRSRAEYLDKHPETNNDHSQPHKRRKLQKSLCINSELVMKIIEWLRNDEITSIGVYGMGGVGKTTLATHLHTNITDNITDHIAWISVGMDFTVYQLQQKIIDAFNLDFRNDKDVIRRAGIIHAFLSCKRKCILFLDDIWGEFRREEVGIPKKCKLVIVTRLLDVCRMLHCQKLIKVEPLSEEKSWQLFHHTIGGYGVLDSKQDFSSVNSLRKLVYYESAGLPLAIVALANNMRKEVLENVDLISMRSSQLECMLSQLKLSYDRLNNIKLQTCFLYSALYPKGYSISKEELIRLWIGKGIIDDVPSLQVQYDMGHSILNKLLNSCLLETCQE…
SOV1g044370.1	cluster_18	10	SOVchr1	4437	132280893	132286535	+	CN	MMDALLQIAPKIYEFGKKFLQVDMRCTELSNVLLELDSKVEDMNQEVKNQEAQPGKKRKKVVDAYSGQAKRFRDSAQSVLDSCSMEEHWMLTRMTWVPRIEKHYKEGQELLTKGRQLREDGLTYDEVRVRGEMLPLEDDQYIGKTFSRIRDSAFEALKGGRVQCIGIYGYTGAGKTNLMKHLYNKVYQDDEVFKAVFWATAPDNNNGKGHYNKALQKCVADGMWIDLDNDVVHDEVRCAGKIMARLRDIGPGRTLLFLDNVKEEFPAYELLGIPESSNTSNGVNCILVISTLSKDVCNKMGCDLPLKMELLEKEEAKDLFLHEVKRGDNYNNDEKRIKEVAIKVANQCAKMPLAIIVIARSMVGIKDVREWNNRLNEMMGMISSIHEEEEKIVEQLKFG…
SOV1g044380.1	cluster_18	10	SOVchr1	4438	132291843	132295287	+	N	MTPFGIHLSLSSTTDLEVDSHHFTQLKRKSEVSTMNSFPVLLDTVSFLDILIKAESFVDGKRILEGKADYLRAKIEDVEGALFSASIQHGKKRKRDEDLFFWATKGRELVQVARSLLGHDGPEKKRKVEEQSISYLQACAKLVKFHKLMKTLSDHEEEVDVLLSCPISDEQGPGRGNFIPVRELFGHVASDSLEQLLALLRGVEIGRIAIHGEIGIGKTFLMKHLHNSVLKWEERFDCVIWVTCPHQFSIEGVQDAIAAAVKCELCSDDDVNKRAEILSDTLSGLGSFVLFLDDVPESQFCPVEIGILVPAEGSKSKLVLTTRSALVSEKLGCFRKVHLDRLSDEEACELLLNEAGISGRSASLLKGIPNLLAKKCCGVPLMITDIATRMCGIDDIREW…
SOV1g044390.1	cluster_18	10	SOVchr1	4439	132296654	132299378	+	NL	MLDSGFRIQDSGFRMSNDWIMASDLIWGKVRNLKGGNQTESGVTSVSMKKNYVVQSCGKRQREESVELGVRSIVGKLNLEYVEKIVSWLKDDKINKIGVFGMGGCGKTTLAVHVYNRLLRSELTYVVVWVTVGMGFDIHNLQLCISNAVGLDLDHEKDETRRAARLHSFLSKRGKYVLILDNLWDHFSFEKVGIPSSGACKVIITTRMLSVCRRINCHKTIKIGMLGPCETWELFCSVYGHEAFTSDDIRDVARLVCQDCGGLPLAIVHFGRSLRGVNSVSEWKLILHRLKGMENDFLITKHLFLKLHSSYAKLTSEKLRLSLLYCTLYPKDCTISREELIRLWISVGLIEEVSSLQTQYDKGHTILNNLVDCSLLESSKDGHFVKMHDMIRNMAIRIT…
SOV1g044410.1	cluster_18	10	SOVchr1	4441	132312519	132313625	-	N	MDALVVVGGILTLLTLLAEVPRFGERKRVLQGKFEYLRARLDDIENIERPLFSIPVQRTKKRKRDNEIHVWVAESRELLKVAENLLTQIEECKSFISRAKKRKVLENVVDALTVHDKKGDVLNTRPLSDEQVLHRGNHLPVQEIMGQTTLNTLEEIECLLQNCEVERVAIRGREGIGKTFLMKHLHNCVLKWVERFDYVFWVTSPEKFSIKHVQDAVAAVLKCDISSDDDLRIRGGILSNKLASLGSFVLFLDGVPNANFSLDEIGITVPTNGSECKLVLTTNSTSWCRILDGFETVEVDCLSENEAFELFLNEAKIDTKSVTLLNNIPRLLAERCGGVPRMIVNLATRMCGIEDLHEWRYALFEPGV*
SOV1g044420.1	cluster_18	10	SOVchr1	4442	132318885	132320787	+	N	MEITMENNPFLDLITGSCLERDTKEDYENKLRFKLLSFHAKNYTNCKTIPSNTRIQPVIRLKQRILMDETESLTARMQDIQREISSTQVQRGKKRKRDDCHWMTEGQKLVDEGERLLRQVGRWRCFLLGAKIRWDVCKLVNALKVHDKKGDVLLKHALSDARGVCRGYHIPVEQLFGQVASEAFNHLKLLLEDDIIGRIAIHGIRGIGKTFLMKHIHNYALNRFDYVFWVPSPVEFTIKCVQDAVAAVVKCDFACDDDLFVRASKLSGTLAKLGSFALFLDCVPKADFSLEQVGIPVPRESSKCKVVLSTSSTLECKILDCFETVEIERLLKEDAYELFMHKANIGKESVSSLDGFPSLLADRCCGVPQMIENVASRMCSIDDPREWKCALFEFNGVVP…
SOV1g044440.1	cluster_18	10	SOVchr1	4444	132324625	132331681	-	CN	MDMIVENIPNVYNSIKAVKEMPDKCFELTGLLQQIDSRERDMVAQLKKEKACNPCKKPKAYVETYFELVRNFKDNANKTLKCYGEGRRNMWNLIRIAVWPQLDNLLEEGKGLLNKANQLMMEGLTHSEVYSRGMRLPVVELIGNTTKGLQVEGLSSIRKKAKIIGIHGNLGAGKTNFMKLLHNDVHGDPEQYKGVFWAGAPQEQLTNIRNLQDCIAEAIQFKFEDENVTRRSGLLAAKFKNMAPGHFVLFLDNVKEPFRMHEVGIPIGGTETEDDFWCTLVFTASSEDICNKMNCSTKIKMDLLPESEARELFLQEAGWNTHCTRSYSLRMEKIATDVAKQCARMPLVITVMARSMTGKEDICEWNNRLNELKGIVEDIHGDEAKILEQLKFSFNGIKD…
SOV1g044450.1	cluster_18	10	SOVchr1	4445	132337462	132340789	+	NL	MAHQIQIPIKMISIIANLFGIGRYHRGVPCDGGTLDNHQSELSSVLIQPQNKRRKVEEFLWFNTEYVDRIIGWLKDSEIDTIGVYGMGGVGKTTLATQLQTRLLNHVVAWVSVGVDFTVYKLQQDIAGSFGLDLQGDRDAIRRAAMISEFLCRNHNCVLFLDDLWGDFRREDVGIPRKCKLIVISRLLDVCRKLRCKKVVKVEPLQEEESWQLFNRSIGYGVLNSVDVCRIRKLVYDKCVGLPLAITSLATSLRKMVDDDNPSSWREVLENFDLLSAKQPHLEDTFSQLRLSYERLNNKLQRCFLYSALFPKGYAIRKEELIRVWIGMELIDDVPSLQARYNMGHSILNKLVDSCLLETYDNDNIIKINDLVRHMALSIAGDSYMVEAGIPTNFEFREN…
SOV2g002490.1	cluster_19	1	SOVchr2	249	8352752	8358587	-	N	MPTVAIQAQIPTVTVFFFNSLALYLLYIWGVLPAVADLGFFGCSAYVHTVSSTAINDLCYNSCSMIENISDVRKNNAPGQNSSRTLQNKELRELCSIFGYVSRLEELWHSVTSIKAILLDAEFKHQELSQLTNQEGIVDDWVDKLKDAVYDADDLFDEFTTIAQQLKGMPGGKISKKVRRYFSLKNQLVSALNMSREIKKLREVLESGNSIDMYEHVNRREEETCSFVYEKSIIGREADKEIIVELREFLRLCQKGSKVLVTSRSLEIANVIGDGIIHKLQGLSEENSWDLFKRIAFKQGQEQEQEDPDLVDIGKEIINKCVNAPLFIRVIGGLLYGQDKRKWIWLKNIDLGEIRQDDENSVMSKTLIFSYNQLTPELKSCFSFCSLFPKGYVMKRDLV…
SOV2g004010.1	cluster_20	1	SOVchr2	401	14025552	14029050	+	NL	MDVSGGLSLVQTVLQLLGSPIWMEIQAVLGVESQLDKLKVTMSTIQNVLLDAEVQERLHHGHRSNVERSRLEGLKEALYQADDLLDEVHSAFTWSREIKNIGEELDDIVKDHQHVFGLTYPVGLEHNRVRKNPRETHSFVSEEEGVIIGRDDDKKTIIKMVLNATIGEDLSIISIVGIGGMGKTTLVGLVYKDEEICMKFPLKMWVCISNDFDVKALVGEILAVLKPEFKQDGLNLDMLQIKLRKELDEKKYLLVLDDRMALKPEEFSVKPHLVEIGKAIPHKCANVPLAIRVLGSLLRGQGESMWQYLKNTDLINIKQDEINGILPVLKISYYYLPFHLKSCFSYCSIFPKDYIIDKEKLICLWMAQGFIIPSDGDSFEDVGEEYFTQLLQRCFFQDV…
SOV2g015470.1	cluster_21	1	SOVchr2	1547	68717610	68721491	-	CN	MECVVLPLLTEAAKPMIEVLVSRVTAEIHSFRGFEKDLSKLQRKIQIISNIVLHMTPTNTNTNSRDPVELWVRNVVKVIHNVENLMDVLSYEKQHQVVMKRRLRTSFNGKTTKLLFWPVKRVYFRLKIGKWISRINTNIEEALKEAETISQLRGLTHSPSLLPAATNIITSAENRLQQLRRNVDMSQIVGRDSDVDTVVDKLCNPSHDFYNVSSNRLSLIAIVGIGGIGETVVAKKVFEDKRVMDNFTERIWVVAPAVFSSEGILNKMLEYIYMSNSETVSSNVIAERKLKKNLDGKKYLLLMMFGMKIKRCGTQREVHWNVLVVLTKA*
SOV2g024850.1	cluster_22	1	SOVchr2	2485	92921154	92924648	-	CN	MSDPVSLLAGPIITKIIELGFSFGKNKYDQLYGVEGEMEKLMSNLSSIKAVLNDAERCCSDSKSEQLVDWLSKLRDASLDVEDILETYAIEASIIQKQRLTTPFAWLSSRSDAANKIKKMVTRMDIISQEKTNFHFRPGDYGGTDWTPQGNRIGLREMSYLRDTSDIVGREEEREEVVSWLLKEEEEEEEEEEEDEAGNNRRVPVLPIIGMGGLGKTTLAQLVYNDERVYKKLDDVCHFKVAMWINVSVDSSVDKILREMVEILTEMRHDMIPRSSIQSRILEVLDGKRFLLVLDDVWVEKLDWEPIHDFLKLCPKGSKILVTSRNGNVTKIMGASHTHTLGQLPEERCWDLFAKRAFPDGAYSTDLEEIGREITRRCNCLPLAVKAMAGLLRGDNDVS…
SOV2g027410.1	cluster_23	1	SOVchr2	2741	97572095	97574632	-	CN	MVDAVVSVCLERLVKVLVKEGNVLLGYRDQFQKVQNDLQYMRSFFKDAERLKRKNEVLKCTLADLRELVYEVEDILADCQLLSNSSGKLLHGFSPIKVPAKYQMGKRLGEINVKITSIKDNITSFLGPLSQSLHGNVQEEGPPRWSSPIYDHTQVVGLEGDTRKLKDWLSQADNSGILSIGVVGMGGLGKTTVAQTVFNEKEMELHFEKRIWVSVSQKFTEDQIMRSILRNLGDANIGDDRGDLLKRINQYLLGKRFLIVLDDVWSEDTSWWLRIYEGLPKGSGSCIIVTTRIEKVARKMGVQEARIHRPKVLGEGHSWSLFCNVAFAENHGSCTSTELECVGKEIVSKCRGLPLAIKAVGGMMLCKPPYYHVWRRIADHFREELTDVDDNSVMASLQC…
SOV2g033790.1	cluster_24	1	SOVchr2	3379	106625580	106636082	-	N	MESVVLPLLVETVKPMIEVLMSRVTEEIHFFRGSGKDLSKLERKIQIISNIVLNMTATNTSTCTSSSNPVELWVTNVVKIIHNVENLLDVLAYEKQRQVVMKIGPMKRVYFRRKIGKWISRINTNIDEALIEAQTIAHLRDLMHSLPPATNIITSEGAAAEDQDRLQQLRRNVDMSLIVGRDSDVDSMVDKLCNPSQDYRLSVVAIVGIGGIGKTVLAKNVFEDKRVTDNFTERIWVAAPEAFSIEGILNKMLEYIHMSSSVTTSSSEIAVRKLKGNLDGKKYLLVLDDVWNVNQHIWDATRSSLERIGGSQESMILVTTRGTDVAQTMNAFVHPLPELSEDDSWYLFKKVAFTKMSQEYISIFETTGKNIVKKCKGVPLAIKSIGGMLQTKRHAYEWE…
SOV2g036080.1	cluster_25	2	SOVchr2	3608	109285526	109289754	+	CN	MAEVVSGAIQILFTVINEEVSLISGLKDDIVAIRDELNSIKLLLKNAEERSDEDDSVKEWVRQVRTFAYEIEDVIEEYKLLQKGNELLINKVKKIVPLNKRTIAKNIQSLRKKAVDIGQRKTNYRFDNINTSTTVNYQQQQLILSVGMTEESELVGAETAKEDLIGLLGLLEFEESSSISTIAVIGTRGIGKTTVVGSVYNDEIVRDYFPIRAWVRVSRNYNHVDLLRSMLRQFYEATSEVEQFRRFTCYDSDVNFSRTYPALEGIDSMEERPLLCRLKKFLSEKRYLVVFDDVQDGELASYVKKALPYNDDNKASKIVMTTRNENVGRAWVDGSEHGLYKLKPLNSMDAWKLFRKRAFKNNQGNNCPSFLDDLAQEIVKKCEGLPLMISEMGCFLSTK…
SOV2g036090.1	cluster_25	2	SOVchr2	3609	109298332	109303947	+	CN	MADIFSTVQFTIELLYPLIKDEVSLLYYLRDQVTGIRDELSSMLALLSDAEERAEDNNSVKEWVKQVRTLAYEIEDVIDEYKLFQKENRFGRIKQYMSLNVRSIATTIESLHKKAIETGRRKHSYFNSYRLNSGGSCGSCGGSCGGSSSSATSVIVEQDQHDSIRIQESDIVGAETGRIDIIELLGLQELDDSRLYSPVIAVIGMRGVGKTTVVGSVYHAAVVKDYFPIRAWVPVSGSYNHVDILRNMIKQFYEAANELELLHNKMSASRINEYRSDQSTKETYTDIYRIDSMDEISLQNLVRSYLKEKRYMVVVDDVQDQDRGRELAIYIKSVLPTSNNNKGSKILMTTRYENVARAWLDGSNHGLYKLEPLKPEKAWELFCKKAFQRHNGQCPPFLC…
SOV2g036370.1	cluster_26	1	SOVchr2	3637	109546060	109552205	-	CN	MALAIPIPEKLLSFLMEKVAPVLQAEAKKLQSVPELLDDIKNEMEIAKDYLKKVEVKVDRTEDQTKEQLKLVTKLRALVFKIEDIMDDFKLLEPPKPGNQQGGGKGCFGGISDGFIEGISEFINRGSKEVDSFKDKRGMACSIVRIKKAMEKIKGKSYEESIFSLKVDPGTDRNPSEYPLYKDEEDFVGFKDRQSEVINKLDLEKEVYVKGLFVLAVWGQPGLGKTTLVQKVYENKDVRKNFSCYAWITATKPYKSVDLLKCLFKQFISNSSAGDVKETSIAKYLTPVQNESSVVIIVEKLKSYLTEFHPENRYFVVLDDVSEMEELSKILKATLVPSKSLGGRILMTTKSEHVANYWKTSTYYGEAYNLKVLSEQDAKALFNKKAFGNQGKCPRKLKS…
SOV3g000690.1	cluster_27	2	SOVchr3	69	678245	680091	+	CN	MDIVGTTLCTAQTLLAALQCSELQEILSIFGYKSQLDDLQRTVSAINAVLLDAEAKQELSHEAKHWLEELRAAVFEADDLLDEFVTLAEQKQLMEAGGSLSRKVCRFFSDSNQLGVAYRMSRGVKKIKKKLDAIAYNTQFSFRLDPEPIRKIRPETCSYVDAGEIIGRKGDLENIVGMMLDSDVQRDVSVLTIVGIGGLGKTALAQLVHNDPRVKTAFPLRLWTCVSDQDQKQLDVKEILGKILASATGQSQGNSTKDQVQKQLRDALAGKKYLLVLDDVWSEKRDQWLALAGFLTGGERGSWIVVTTRSLGTAGIIDNGITYKLQGLSEENSWCLFERMAFGLQSSNPLEDMVKIGLEIVKGCARVPLAIRVVGSLLYGQDMSKWQSFRDFGLANLRE…
SOV3g000710.1	cluster_27	2	SOVchr3	71	695050	696768	-	CN	MDIVGTLLSAAQTLLAALQCSELQEILSIFGYKSQLDDLQRTVSAINAVLLDAEAKQELSHEAKHWLEELKGAVFEADDLLDEFVTLAEQKQLMEAGGSLSKKVCRFFSDSNPLGFAYRMSRGVKKVKKKLDAIAYNTQFSFKLDPEPIRKRRPETCSYVDAGEIIGRKGDLENIVGMMLDSDVQRDVSVLTIVGIGGLGKTALAQLVHNDPRVKTAFPLRLWTCVSDQDQKQLDVKEILGKILASATGQSHENSTKDQVQKQLRDALAGKKYLLVLDDVWSEKRDQWLALAGFLTGGERGSWIVVTTRSLGTAGLIDGGVTYELQGLSEENSWCLFERMAFGLQLPNPPEDMVKIGQDIVKGCARVPLAIRVVGSLLYGQDMSKWLSFREIGLANLRE…
SOV3g000980.1	cluster_28	3	SOVchr3	98	954896	960143	-	CN	MAEIGISIAAKLIEVMGSEIIEEICDAWGYKTHLKDLNTTVSTIKDLLRDAEAQRELSPRQQGYIADLKEVVYDADDLFDEFLTLAEMNQIHRNNKGAKLSEKVRSFFSSSKDKISEAYRVSRKVKDIKKELNEIVERHTKFGFIVDYKPIIRRREETCSYVDAKDIIGRDDDKKAIIDMLLDRNGNEDCCFLTIVGVGGLGKTALAQLVYNDEKIKSEFPDLRLWVCVSDQDGEQFDVKTILCKILELKPNDSSSLQMVQNQFQERLGGKKYFLVLDDVWNENRETWLSLEKLLMLGQRESKIVVTTRSETTSTIIGDTHAYELQGLAQEDSWHLFEMSAFHKKCKQDNHNEFVEIGRKIVAKCYNIPLAIKVVGSLLFGQNIVKWRSFEASGLAQIG…
SOV3g000990.1	cluster_28	3	SOVchr3	99	996006	1010350	-	N	MAEIGISIAAKLIEVIGSKIIKEICDTWGYKTHLEDLNKSILKINNVLLAADAKRDLTKEEQSVIAELKEVVYDADDLFDEFLTLAELNKIHRNNKGARFSEKVLTFFSSSKNKISEAYRVSRKVKDIKKELNEIVERHTKFASIIVDYKPIIRRREETCSYVDANDIIGRDKDKDAVIDMLLNHEGKGDCSFLTIVGVGGLGKTALAQLVYNDEKIKIEFPDLRLWVCVSDQDGDQFDVKAILGKILEWKPNDSSSLQMVQNQFQKRLGGKKYFLVLDDVWNEDRDNWISLEKFLMLGQSGSRILVTTRSDRTATIIGDKHDYKLQGLSQEDSWRLFEISAFHKGCEQENPNEFVEIGKKIVAKCYSIPLAVKVVGSLLFGQEIVKWRSFEASGLSQI…
SOV3g001030.1	cluster_28	3	SOVchr3	103	1071305	1094407	-	CN	MNNNTAMNNVQDQAQKCANGCGFYGNPATRNMCSMCYRDFLKKSAIEAEIKPSSSHIDVNNKPTTAGSSHDDIAASSNNTCTTTSVKKTVNRCGACKKRVGLTGFECRCGGVYCGSHRHPEEHSCSIDHKEIGREALSKTLTQEEDEVLVLNIHYTTLLTPQLILLFLMRVLPFPIAEQKKHSTSSAFETKRREMDAGTVLSAAQTLLAALQCSQLKEALSIFGYETQLIDLKCTVETISAVLRDAEAKQELSHQMQHLIEELKDAVFEADDLFDEFVTLVKQKKLLKADGSLSRKVSHFFSRSKNPISVAYRMSRGIKDIKKRLDGIAYNTQFNFKHDPEPIKKRRPETCFYVNAVDIIGREADLERIIGMLLNPIVQRDVTVLTIVGVGGLGKTALA…
SOV3g001250.1	cluster_29	1	SOVchr3	125	1246993	1253083	+	NL	MAEIGYSVCSKLIEVMGSKIIKEICDMWGYNSHLEDLNKSVLTIKDVLLDAEAKRDLSREQQSYIAELKDVVYDADDLFDEFLTLAELKQIDGNNKGGGKFSKKVRRFFSSNKEKMGQAYKMSHMVKEIKKQLGEIVDRYTKFGFIVDYKPIIRRREETCSYFVGAKEIVGRDKDKDVIIGMLLDHDNDCSFLAVVGVGGVGKTTLAQLVYNDERVKSEFQDLRYWVCVSDQDGGQFDDKRILCKIIELVTGQIPPSNESMESVRKKFQEELGGKKYFLVLDDVWNEDRQKWLHLENFLKLGQGGSKIVVTTRSEKTANVIGKRQDYKLECLSAEDSWRLFEMSAFDEGHGQENYDELVTIGKKIVEKCYNNPLAITVVGSLLFGQEINKWRSFESSGL…
SOV3g003310.1	cluster_30	3	SOVchr3	331	3310935	3315476	-	CN	MEIAGMVLCAAQTLFAALQCSEVKQVCSILGCKSQLNDLSGTVVRIKAALEDAEAKQELSKQDRLFIEELKDAVYDADDLFDEFVTLAERKKLSKGIKVRVLALFGKYGTAYKMAQGVKMIKKKLDAIASDTRFNFNIDPKPIRNRRLESCSYVYETDIIGREPDLEKIVGVLLDPIVQQNVSFLPIVGMGGLGKTALAQLVFNNARVKHAFPLMLWTCVADENQDSLDVKGVLGKILASANKGCMKNEGYTMDGLQSQLREQLAGKKYLLVLDDVWTENSEQWRILTKFLMGGQRGSWIVVTTRSKKTAGIVGDGPRHELQGLSKDNSWCLFKRVAFGSQHANPPEDLVELGQYIVARCADVPLAIRVVGSLLYEQEKHKWLSVQKLGLAKVKGSQDG…
SOV3g003330.1	cluster_30	3	SOVchr3	333	3322272	3334664	-	CN	MEIAGMVLSAAQTLFAALQCNEVKQICSILGCKSQLNDLSGTVVRIKAALEDAEAKQDLSKQDRLFIEELKDAVYDADDLFDEFVTLAEQEKLTKGIKVRVLALFGKYGKAYKMAQEVKMIKKKLDAIAFDTRFNFNIDPKPIRDRRLETCSYVYEADIIGRESDLEKIVGVLLDPIVQQNVSFLPIVGMGGLGKTALAQLVFNNARVKNAFPMRLWTCVADENQESLDVKAVLGKILASANKGHMKNEGCTMDGLQSQLREQLAGKKYLLVLDDVWTENSEQWRILTQFLMGGERGSWIVVTTRSKKTTRIIVGDSPRHELQGLSKDNSWCLFKRVAFGSQHANPPEDLVKLGEDIVVRCANVPLAIRVVGSLLYDQDKHKWLSVQKLGLAKVDGSKD…
SOV3g003360.1	cluster_30	3	SOVchr3	336	3353292	3356501	+	CN	MEIAGMVLCAAQTLFAALQCSEVKQICSILGCKSQLNDLSGTVVRIKAALEDAEAKQELSKQDRLFIEELKDAVYDADDLFDEFVTLAERKKLSKGIKVRVLALFGKYGTAYKMAQGVKMIKKKLDAIASDTRFNFNIDPKPIRNRRLESCSYVYEADIIGREPDLEKIVGVLLDPIVQQNVSFLPIVGMGGLGKTALAQLVFNDARVKNTFPLMLWTCVADENQESLDVKGVLSKILASANKGHMKNEGCTMDGLQSQLREQLAGKKYLLVLDDVWTENSEQWRILTQFLMGGQRGSWIVVTTRSKKTARIIGDGPRHELQGLSKDNSWCLFKRVAFGSQHANPPEDLVKVGEDIVVRCANVPLAIRVVGSLLYDQEKHKWLSVQKLGLAKVGGGQVG…
SOV3g005560.1	cluster_31	1	SOVchr3	556	6304399	6313936	+	N	MYAKDLDFKMKRLEELKSTIEATLCDAALIESTTSSQLDVLNKLTLAITELNDFLEEQADKAELKQLKKGNKFIKPVRLFFSESNQLVSPLKDAHKLKAILNKFDRIASNHAKYGSIVISSPTVNNQNGERSIQMCSSSILNSLFVGRDEDRDNIVNILSEDDSMMMTTESVSVESIYAIDGMGKTTLAKHRCFDARFWVSVPRSFDVAEMLMEMITCGIGKTTLPHNWNAVLLRDHVMQEIGGKKFLLVLDNVGFLDHASLRMKWVDLKSLLQYGAKGSKVLITTPDKKVAQIMDSVNSYKLEGLTKEDSWVLFQKIAFTQYQEPGVEAIGMEISNMCPDMPLVIRNFMNGRHSEMNSLQILHVVMYELLLSLAGFKYKVADSNTDKFDERIRHLSIC…
SOV3g005670.1	cluster_32	2	SOVchr3	567	6427651	6431061	-	N	MAEAILCEVAKTIIEKLGSGAYKKLVYAKDLDSHITSLQELKTTIEATLVDAETLETCSNSQQDVLNKLRTALAELDDFLDEQADKVELKQVMRGNKLIKPVRLFFSESNQLVSPLRDATKLKTILKKFDCIARNHAQFGSIVSSPSLNQSRGRGLQMATSSILHNLVVGREGDRNNIVSMLSEDSMTTETVSVDSIFGIDGMGKTTLARYVFNDQRVKGCFDAHFWVSVTPDFNVEAVLRKIIDCGMGELPHNCDAVQLCHHFIQAIGGKKFLLVLDNIWDHASLREKWVNLKSLLECGAKGSKVLLTTCNKKVAKIMDSVNPYQLRGLTEEDSWLLFQKIAFTQYQEPGVEAIGMEISKMCPNMPLVIRSVGGILASKHTIQEWQAFRDEQQHADFA…
SOV3g005680.1	cluster_32	2	SOVchr3	568	6441505	6456797	-	CNL	HPSKNSSQNHRKIQCPLVNQERQKLKTTGDQKRGKMAEDAIVDLVMKKLIKKGHGAIMSAINLESEVKKLQNTRTLIEATLLDVDSMSEHYSPAQLDSFQKLSCELDRLHDFSDVRATRELQKQVMDGNKYINEARLFFTASNQLVARFKDARKVKDIRKKLNSITIDHAQIGSINCMPTASQTRVLNGSSQDFVSNMVIGRDGDRDYIVNMLSEDSIAAIPSVTSIVGIGGLGKTTLAWYVYKDERVKSCFDVQFWVPANQHFDFRKVLEKIITCGTGELPTNICDMDQLYHHFRTAIRGKKFLLVLDNIWDNDSLRQKWANLKSLLKCGAEGSKVLLTTRNHKVAEIIDSANLYHLRELTEDDSWLLFQKIAFTQWQDPGVKEIGKEIANMCPNLPL…
SOV3g005960.1	cluster_33	1	SOVchr3	596	6760174	6766910	+	CN	MDVAGGLSLVQTVIRLLGSPIWTEIESVLGVESQLAKLKVTMSTIQNVLLDAEVQERLHHGRRTNVEQGRLERLKEALYQADELFDKVTTLAHRKQLFSSNKFRKEVCLFFSCSNQLRSAFNWSREIKKIREGLDDIVKDHQHDSGLRQPIGLEVTQVSRETHSYVCEEKDVIIGRDDDKRILIDMLVDTTIEADVSVVTIVGIGGLGKTTLAQLVYNDERIKEEFPFKMWVCVSDDFNIKIVLRQILNSATIHKAHHGDIDMDNLQKDLRQALDRKKYLLVLDDVWNENSEKWQKLETLLIGGGRGSKILVTTRSKNVASVVGSYRTHELKGLSNEDSWNLFERMTLRPGQHHIKPQLVDIGKEIVGKCANVPLAIRAIGSLLRGKDESRWLYLKNTD…
SOV3g006290.1	cluster_34	2	SOVchr3	629	7052086	7058835	+	N	MAETVVCFVLEKLFPLITAEAEMLRGLPTDLVAISNELRSIKVFLKDAEQRVEESDGIKEWVRQVRDVAYQIEDVIDEHLLLHHPRERHHNHFFNVFSNLTRSVVLLRSNHRIANTIKRIRLEVLEINQRRSSFSLGGGPSFSNGLDNEDPHKRADQDPRAGFLYVNESKLVGIDEPKRDIIRLLDLELQDFPQNKVISVVGMGGLGKTTLIRKVYEDMSVKKHFPFRAWITLSRPGRSIDIIRSMTKQFYRSAFDSAPLEIDTMDEESLTEEMRNYLRNQRFLVVFDDVWNIETYIKDVLPSYNNGNKILMTTRLEDVALAWKGSSCDRVYKLQPLSAEKAWDLFCRKVFGGPNAKCPQELDRLSREIVKKCEGMPLAIVTIGGLLSTKNKFVIEWHK…
SOV3g006310.1	cluster_34	2	SOVchr3	631	7061766	7067836	-	N	METSNAPKSKGGINCSFHRSNSSCTPTPAHVPPVISAHAPAATRSSLLSTESLGALLLPQALLVSANLALLLKMWDVVLLQDNKVNVGVIYDYKGQVRLLQEKIGMNYTEHKGNLCTNIRFVDGFQGGEEDIITISTVRSNVNGSVGRLTNCQRTKVALTKVSFSNEFKISISNMSVESLRFEYNNWCTRFLMAGDSPTLRNRLMFLVVFDDVWNIDTCIKDVLPANGTGSRIILTTRLEDVALAWKRSSYVHMYKLQHLSPEKAWELFCRKTFQSTEAKCPPELAKLSKDIVRKCEGLPLALVTISSLLSTKHKIATEWQKLFDSIGAELGNNPHLAIKKILLLSYHDLSHYLKPCFLYMGLLTGDCSIDRKRLIKLWIAEGFIPNMSGKTLEEVAEE…
SOV3g006900.1	cluster_35	1	SOVchr3	690	7854459	7865427	+	CN	MDASNVVSAAQWIGSSLNQEANALTGVKNQVENLKKELQFMQQYLQDADAKKEVGEDHTLISHMRQLAFDAEDVIDSYVLKVHAHQSDESWFIRSAYFLLNLPHIYKVKEQIEQVQSGLKQIIEKLKTYGLTKITQPVQKRAQFPRSYPYDDDNGEYVVGLEKDIPKLIRVLKGEGMAKVRGLAIVGMGGSGKTTLARKLYNHSSIRECFNCKAWVSVSQEWNTAHLLSEILRQVGGLKETTTTKLNDGSSVPELVAELREILEKKSYLVVLDDVWGSKALKEMRPVLLCGNVSGGGKIIITSRNEEIADFQNLQSNLYSYEPKPLNEDESWMLFNKISLSHRTNYNKDKFENLGREMLRKCYGLPLAIVVLAGILNTKGSYEEWLLVSKAVRSRVMQG…
SOV3g007170.1	cluster_36	1	SOVchr3	717	8095598	8102051	-	N	MTVLYCKGYVGGQASVARPWRIYQEEENRSVRQFLPCTTLAIQLSVSEAPPSHSDLQGVHFLGRSVARVLLRCTNEEEEELKSLETSSGILSNLGITKSMMSEMVRGLSASSSSDRITRDRESDALDMANEVVKEWDKKIEEDAHKTGDANGIYNSIAELLKGQRGGESIQMAEPTVTVVIKRIRSIVDEETEILGPVKDKFAELLSKTENLTSYLNCADENTLLTETATKYENATDQFIYKVTSESRGSCSFLRRFLVEIAHESEDIIDNIIYKIAYERSRRCGSLKKYVCKPCFQIDPQHIKKIEGIIKRLDQAKDDIEPYVTVVIRHIRSILDEETEILGPVKDKFNELLSKAENLTSYLDNADENTLLTEIANKYEDATDQFIYEMTSESRRRFD…
SOV3g007280.1	cluster_37	2	SOVchr3	728	8254829	8281165	-	CN	MKIACNYHTNCNNASYENLGKEMLKKCDGLPLAIVALAGILNTKRSIGEWQQVSEVVRSKVMEGKCTHMYGKVGDMLALSYDDLPCDLKPCFLHLGVFPEDCQIPAGMLTRMWIAEGLVTAIDEMTLEDVAMQRLEELSHQFMIQIVRTNFKGAIKAIHMHDLLRELCVRKAKEQNFLQVNAHITNFASNGASAMAFQSRRAALHSSTCFPTQASNLRSLVLLTRSTVMHSAYVSKETLDLGVLHQNFKLLRLLNLWGIKTTTGALPTQIGSLVHLRYLGIRASNITELPMSIDYRNIDSDDDVKVPNVLYKLTQLRHLFLPMKCPWILKELQLSALKNLQILWGVKCVGGDWFSREMPKLSMTLKKLKVFVSTEKDLDAIFSCPSLKFDRLHTFHCEW…
SOV3g007290.1	cluster_37	2	SOVchr3	729	8281250	8296848	-	CN	MASSAVASALEWIGLLLIQEASTLLGVEDQILNLQADLELMQQYLQDADGKQEAREVRTLICQIRKLAYDAEDVIDTYILKIQPKAQRSNESRLMRYIELIQSGVKRINERLDSYGVRRNHELQNGLRLSHNDELCWRKVPRPEAIPMMTTMVNMLLDWKEIFRSCWKFLWAGIWENYLGLARKLYNHPYANECFDSKAWVFVSQEWSTRHILSEILRKIGGPKEKAKLHACWKLVDKLRNLLKRKSYLVVLDDVWRREALEEIIQALPRENVNKGNKIIITTRNREIIQFQNLQQHRYIHEPQLLAGILNTKESIREWQQPTALSYDDLPYYLKPCFLYLSVFPEDCQIPVGMLTRMWVAEGLVSAHKDMAPEDVAMQRLEELSHRFMIQPVKINFNG…
SOV3g012050.1	cluster_38	2	SOVchr3	1205	16277801	16286895	+	N	MDASIAGASPEKGKSDIPEDSVSKSGSSTLISMSAASPATKHELAELSENKTAKHWTPEINDAFIRAVLSLGHQNATPNGILQLMNVKGLTMESVTSHLLSYRLSLQKTQDFAFQEPGSGDGTSSAHQLFDEIPQGLAGGGISAAHQVFDDMHLKTSNEGSAGGGISGAYQPFDEIPPHSAGVGASGTHLVFGEFCNGKLLGEKMKSGTSLNNILQNESPKDAVSESLATFVEKRKTKKSPIHHHHHMKSLLNASAVFAPTYNYLPIPIYYPTLSAIDHRPFKSITHGLTPYHSIAKDVKYPGSMTYIPIDPYSHLQPSLPFDRMSINDPLHFDTMIVNDALLYCALFPPGDEFEKDTLVQLWMADGIFVEEPMERIAGLFFEDCLTKNYFQLSRTNLV…
SOV3g012060.1	cluster_38	2	SOVchr3	1206	16307456	16322699	+	CN	MHLSTTLKGLPTNCPEKKVWMVSTFLNKNTNNKISAIYCLGNPSMEAFQSEYAKALLQDLLQKFKSVIIEEAGLVVQFDAEDELKKLNRKLLKAQTLFESFQQTTNKTWQHWVGDVTGVCYDAEDLVDDIVLGASKTSVVEKILSFFERRKMAQQILELQDRLEDIINGLDMVNRTNQQAQQCSLGCFKKIANVKEQVVFPVKLFGRVNDKEKIISMLLKETSMVSIVGMNGLGKTTLARSVQDDSRIRMEFHHIVWISVSAEFDMTKVTDFILQRKHECEYRFLPENIQSSFDDLYKGKSILFVLDDLREVKGNDWSSFCYYFLCSPSCKVLLTTSNQNVVSVTNSTPYHLHMMRDEDCRALIMNRALSFNNLSERQRASLEDIAGALAQKCKGLPLA…
SOV3g013000.1	cluster_39	1	SOVchr3	1300	17982453	17988062	+	CNL	MSAGIAILTGGAGQAAGSLVGPATDAGKGIYKSLKRKYNYIRNLGRNFEKLKKEVRYLSSRVQDVNDKIARNQVMMEKTHECATWLDDVKQLTENMKDLTARYQKANMTGSCGPCQLRTRLNLSREIVKVTPSVVELKDRMNLERILLRERPPERVEKKFPKKIDVPTLGQNVEKLLELLKNDSIKKIGVWGMPGVGKTTILETLHDEVEKHQIFDIVIWVTVLKEVNPDQIQCEILKQLGVKIQGSDAENQPATLISRSLEKKKYLLLLDEVSSEINLRDIGIHDSHVLGKVVIATRERTICDSMDMDEEIKVDRLSRDDARKLFRDAIGEAVEHPGIRPIAEKVLRQCGELPQVIKAVGIHLKGKLNEDLWRNTLSRLQSPSMYQLKHMEEVFTAFQ…
SOV3g013800.1	cluster_40	1	SOVchr3	1380	19481150	19485023	+	CNL	MEIGPLISVAQTLLAALQCTELKEIFSILGYKPKLDSLQQTVSTIRAVLRDAEAKQDLSYAAQLWIEELKNAVYDADDLLDEFVTVAEQKYLVLEGVGGNLSNKVNLFFSRLNPLVVAYNMSQGVKMIRKKLNDIASNHTQFGFSVDYQPSRRKREETCSYVFADNIIGREDDVERIVARLLDSNVSQDVSILPIVGVGGLGKTALAQLVYNDERVKNEFTLRLWTCVSDQDQEQLDIKEILGRILESVTGQKHDGSSVMDQVQNKLQAHLEGKNYLLVLDDVWTENRDEWLKMVQFLMGCQRGSWIVVTTRSRETARVIGNGPAYELQGLSEGNSWCLFERLAFQQVEEQANPSEELLKIGLEIVKQCSNVPLAIRVAGSLLYGQDKNKWLSFKEIGL…
SOV3g015600.1	cluster_41	1	SOVchr3	1560	23697218	23705955	+	N	MVIMDVAATLTAARTLSAALQCAELRKLCSIFNYEPQLQKLLDIVKTIENFLLDADVKCRELTNDDQYWVKNLKDVFYDADDLLDEFNTVAHQLKRMPGGKITKKVRRFFSSSNQMIYSLNTSQEIKRLREKLDSLGKSHRDFGFSNLYKPVKSREETCDYVFEQSIIEREADKETIVDLLLRDDPERNISFVTIVGIEGLGKTTLAKLVFNDLRIKKAFQENMYWVCVSENFGMKDILGKMLGKNNHNLDNLQRKVRNQIEKKRYLLVLDDVWTENSGEWNELIDFLILGGRGSRILVTSHSKEVAGAIGNYPIHELQGLSKEDSWELFKNILFAEEEDLADTGLVEIGKDIVRKCGNVPLSIRVIASLLRNQDIATWQSFKSTDLAKMFDGENGIMP…
SOV3g018760.1	cluster_42	2	SOVchr3	1876	33053771	33055293	-	N	MKLWLSRLKSVVYDIDDLLDEVAFDALQRRVNEGHFLRQLWYYLSSSNPLIFSFNLSRKVGDLRENVERIVAMNNDFRLTERPVERSVDDDKRIGMGRIGKTALAKLVYYDVNDFDVEVMGSIILCTTRNRQVASRIGTIVAYDLNYLPDDFCWSLFKQHAFYEGERNYQNLQEIGWSIVKKCGGIPLIDRSLSTNFVPYMWSALGLLPQHEDIEASGYSYFMKLVSNSLVQVPISHYNGIYCASKMHSILHHLAVKILGEELAVVTFDKLAVTEFTRHIVWGRCSETSDSFKNKIFPQQLRIARNAPTFRFGDTMKKSISQSFPLLTLIGS*
SOV3g018830.1	cluster_42	2	SOVchr3	1883	33289416	33302656	-	CNL	MAEAIILPVAKSILEKLASFAGDLATDYVVEEIKAAKSAKKDLKIIAAKMEAICAVLEDAEEKQFTNKAMKLWLRDLKSVVYDIDDLLDEVAFDSLKRKVNEGEFRRQLRYYLSSSNPVIFSFQLSRKIKDLREKLENIVSKKNEFGLTERPVETSRDEIRDPLDESDYVYKLAVMGRDEAKQDIIRKLLAFNDTRHLSMLPIVGMGGIGKTTLAKLVYKDVHHFDLKLWTCISDKFQIRKIIEDILENGSGENIYNQSFNTLVKKLHSLLNGKKYFLVLDDVWVEDFAMWAELRNVLSVGKAGSVILITTRNPKVASITETTESYNLDCLPDHVCWSIFKQLAFNKGEEDTYPDLCDIGRSIIKKCRGIPLVVKSLGSLLRNERNMQEWKRINCMDSF…
SOV3g027520.1	cluster_43	3	SOVchr3	2752	69437591	69441542	-	N	MPPLVSANKRTAAEGVILMNLKRTLNNLNNAEILSSMEELETLKEAVGVVHGAVAAFQKDDHSNGSSLGNLGALLHQADDLLDEILARYHGGRLSRNQNGNLGRNLGRALQRVVNASNRLTEKAIAIQINELSKGLDDLGNQLKSKHGSIGPPHSYTLSENIVFGRDNEKKKLIKKHREEGTSVSVIPIIGSPGLGKSALAQIAYEDERVKNHFDLRMWIQVSQISDQKQLIREILESCTNRRPNYRRNPKYPRSRVHQNGLTFRNILGCQSIDTTPNNMDSQNGSDINESRLRKEIQGKLYLLVLNDACITHEQSLGTIFGQRLKDLLASGAKGSRILLTTRHLKGALFAKSEIVKSYKLKCLSEDNSWSLFQKFAFRQNNVRDNELEHIRREIARNC…
SOV3g027540.1	cluster_43	3	SOVchr3	2754	69454040	69465490	-	CN	MAESMVSFAAQHIDEDSDASSVETEARALSNKLKVLEKLLIHAERNRQGPNNEQVDAWFTELRNIAYEAEDLVDSLVSDADCTAFSTLRHLPRARRAIKKLRGFRERVEEIISSLNSKNIIQGSSKKNQRVGQVSSGQAFFQQTHYHADDHFVTTLARNLYNNGEVKNHFKHKAWVSLPQQWDASHEELLLSELIRQMITGSSRSPNNLHRVASQSSDHDQIDAGDNRQWCWMMYGTGKWKPLQQILNELFQICKDGSSTSSGVCYYISKIVITSRRLPSLDTPLKWVFHETKFLTDEDSWRLFKTLSRNNNGKKLDREYRGLATEMLRKCKGLPLAVVALARLLKRKDSIQEWERVISAGTLKRMWIAEGFVKGQGQNSETPEDAARRLLQELVNHTM…
SOV3g027590.1	cluster_43	3	SOVchr3	2759	69613165	69624388	-	CN	MGESAVSLAAQHIDTLIVEESNALLDVESEAKNLREELKELVNYLDEVRNKEPNDPEQVEALLAELGRISYDAEDVVDTFVSETETTVFRSLMPRPRGLFKSSRVHQASRKIQSLLEQMKEVRTKLKSQYNTHECGEKVSKSPKKKLREAQVHGALAFQAHLQAEDDFVVGIDNDVDRLVKILLGKVNNEPVDVVAIVGMGGSGKTTLARNIYKHRKVLKHFKKQAWVPLSQEWEWDAYHEKVLMSELVRQLGGVPSNMISGYDYQRDESDEEILELTKSQLHRLLSTETCLVVLDDVWHWESFQKILQSLLGHESSSSVYPTTSTKIIVTTRQHLQQSPEYNLKWQYHYTRFLNDDDSWKLFNEVSRSDNGRELAREYRGLAMEMLGTCKGLPLAIVA…
SOV3g043460.1	cluster_44	3	SOVchr3	4346	146724569	146726914	+	N	MAEIMLLIAKSTLGKIASFTGDLIISSVTKEMKAVMSVKKDVENIGNKLEAICAVLEDADERQYVNNAFHIWIRNLKRVVYDIDDLLDEVAFDALKHRVNGSHLSSLLRYISPSSNLLFSLQLSHKIRDLRENLENIVANRNEFGLTEHLVERSADEDNWSTFNRVPVVNRPDIVGRCIAEKEILEKIGAVRKYDNLYVLPIVGMGGIGKTVLAKLVYCDVKHFDVKVWVSVSEKFDMNKIIKGILEYSHIRSCCSVSNNVEMGLRQVNKFLSRKKYFLVLDDVWEDKIDEWRKLRNILAVGKKGSVVLVTTRKRQVASITKTVDTYYLDCLPNDVCWDIFKQLAFEKDEEKRYPNLTGIGLSIVEKCHGVPTVVKSLGKILRNERDNQEWHRIAQMDN…
SOV3g043470.1	cluster_44	3	SOVchr3	4347	146792990	146793631	+	N	MISFYHFLYYQRNESCYVENMGNKLEAICAVLEDAAEKQYVNNAFQIWIRNLKRAVYDIDDLLDEVAYDALKHRVNGPRLSSLLRYIPPSSNFLFSLQLGHKIRDLRENLENIVANRNEFGLTEHLVERLDDEDNWSTLNRVPVVHKPDIVGRSIAKQEILEKIWDVRKDVNLYVLLIVGMGGIGKSVLAKLVYCDVKDFDVKVWVYVLRSLT*
SOV3g043500.1	cluster_44	3	SOVchr3	4350	146866702	146867462	+	N	MGDKLEAICVVLEDAAERQYVNNAFQIWIRNLKRVVYDIDDLLDEVAFDSLKHRVNGSRLSSLLRVPVVHRPDIVGRSIAKQEMRKDVNLYVLLIVGMGGIGKSVLSKSCSSVSNNVEMGLRQVNKFLSRTKYFLVLDDVWEDKIDEWRKLRNILAVGKAGSVVLVTT*
SOV4g001890.1	cluster_45	1	SOVchr4	189	2242320	2250192	+	CN	MARLSDSPEAQNDGPIFPLGAKTSDPPAGPLVSPPSYFHAGSCFRLALQCSELQEILSIFGYKSQLDDLQRTVSAINAVLLDAEAKQELSHEAQHWLEELKAAVFEADDLLDEFVTLAEQKQLMEAGVSLSRKVRRFFSDSNPLGVAYRMSRGVKKIKKKLDAIAYNTQFSFKLDPEPIRKRRAETCSYVDTGDIIGRKDDLENIVGIMLDSNVQHNVSVLTIVGIGGLGKTALAQLVHNDPRVTTAFPLRLWTCVSDQDQKQLDVKEILGKILASATGQFHENSTKDQVQKQLRDALAGKKYLLVLDDVWSEKRDQWLALAGFLTGGERGSWIVVTTRSLGTAGIIDNGITYELQGLSEENSWCLFERMAFGLQSSNPPGDMVMIGQEIVKGCARVPL…
SOV4g003030.1	cluster_46	1	SOVchr4	303	3480869	3487340	-	CN	MERNMNSEVARSSSISSLSSDNNGDNKSIVVRVKRKLDQSPLDAFCLSLVQTVLELLGSPIWTQIQSLLGVEYSQLDKLKATMSTIEAVLLDAEDQEQLHQYRRSHVELDRLQRLKEALYIADDLFDKIATLAQRKTLIMRFNNKLFNEVCLFFSSSNKLRSAFTWSREMENIREMLNDIVKDHRYDFGSRHPISLAAKQLRIKARETHSFVCEEDMIIGRDNDKRKVIDMVLNTSSEEKDISVVSIVGIGGLGKTTLARLVYNDEKIGSKFSLKMWVCVSDSFNVKDLVAEILAAVNPRRKHDGLSMSMDQLQMKLRDELDGKIYLLVLDDVWTEDPIKWHELRKLLIGGRNGSRILVTTRSSGVAKVVGSYHIHKLEGLSNKESWDLFERMTLEPGQ…
SOV4g004160.1	cluster_47	1	SOVchr4	416	4983979	4986036	+	NL	MESVVLPLLTEAAKPMIEVLMSRVTAEIHSFRGYEEDLSKLQSKIQIISNTVLHMTATNTTSSSNTMDFSWTIWISDLKDFNIQRILNKMVEFLGRGNYEDASSEIAIRKLQEYLSGKRYLLVLDDVWNTHQETWDTMRNSLERIGGSIDSMVLATTRGDNVAETMHASVVHRLSHISEEDSWSLFKEIAFANRPEGDVFALEAIGRKIAEKCKGVPLAIKSIGGLMLRKKTHSEWMTIEESSLWNISFDETGILPSLKLSYDYLSSSFLKKCFSLCAIWRRGIWFERYDLRDRWMALGLIQKSNDENTTLEDIGDAYFNELLSISFLLVYERNELGDPFIYILHDLVYDLARLVASHECLYLESGKKVNNVLDIQHVTVVGHAEITWNFPDKLVLENI…
SOV4g004340.1	cluster_48	1	SOVchr4	434	5208351	5212535	-	CNL	MAEGIVWDLATKALESLGKAAVQEAASWWGARSDMKKLGDTIRMIQARVRDAERRQEAENSDFIKLWLQRLKQVLYRADDLFDEVITVDLQNRLMEKGALEKVGVLFSRSGPLYKNKKLADEIKSIRKQLDAIKFDMDGLNLRFLPAQELPLSMEKRQTSAFVKTEDIVGRQNDRKVIIGMLFDPKYDGEMIAVIPIVGFGGLGKTTLAQLVFNDEAVKKHFDLTTWVCVPDVDNQDAVMRRVYQSFTHDDNSGRCLIDDIKSGILHSINNKKYLLVLDDIWDESRDTWLDLLRLLECGQSGSKVIVTTRSFMVAKAVGTTKPYKLGLLTKEESWDLFRRSAFKPEQEERNPNLTQIGKEIVDSCGSVPLAIRIVGSLLYCKDTEKEWELIRNARLSKA…
SOV4g036070.1	cluster_49	2	SOVchr4	3607	140874127	140891892	-	N	MYSRSAMMEELRREVDEFGHVERDVQEKVNKLLDAGKEIDEQVTKWLEEAHSISTNVKASWLVDEKAKSTLANRLFRRNHLSKKSKDDILKMKTSMSDSMAQGKNILLVCFSEVPIGIDLVWRDDFVEFKSREIAFHEIMEGVKDEKVGIMGVIGMGGIGKTKLVVEIGKKAQEKKLFDAIIMTTVTQNLNVKGMQGTLADMLGIVLNEENESGRADELRARFKKFKRFLVILDDVWEKIDMDIIGIPSPSNHRGCKVVLTTRREKVIEDMCCTSVCLGVIEDTEACTLFCTYAGLRSMSTKAKQVVSECAGLPLAIVTVGSALKGKSSEDYDDAVHKLSKSSFTDIESADRNVYSCLKLSYDYLGDDDTQKCLLLCSSYPEDSKISVEELTRYAYGLW…
SOV4g036080.1	cluster_49	2	SOVchr4	3608	141021834	141029440	+	CN	AILKGQYVSYPLHPTEVSNPFPSFLFLEPQRLVEVQLKHHLPRECFVDPVKSRTKLITDYETIQEDLRNQKEKLSIVVSSIHNQANQAKNNGEKVSEEVTKWLEDAQAAKVEVDAWLTNISVMETTCGPCSNCCKRCKLSKEAIQKKKVVESLVERGKSYPQVAYPSSPKGIQLISRGAFTAFESIKESFTDIIAGLGRSSTKVIGVYGMGGIGKTTLVTEVGKVAKDTKLFDQVVFAVVSQTTDIRKIQGQLGDMLGLNFSRETEIGRAGQLKERLKYENKVLVILDDVWNTIELADIGIPYGSDHQGCKILITTRREHVCESMGCQETILLSLLQEDDALKLFIKNAGVVLNDPSLALEEVAKQVIKECHRLPLALVVVAKALRGKSLEEWKTASES…
SOV4g036760.1	cluster_50	1	SOVchr4	3676	142739062	142741689	-	CN	MSEALLWAVTKSVLGHIASFAGDITCSYASQGILASQSVRNDLKKIENKLIAIRAVLHDAERKQYDSEAIKVWLKDLKTVVYDIDDLLDEVGTDLLRRRVNKGHVLQQIRYYLSSSNPVLGHFYWSQQIRDLLQSFDDIAANKRDLGLDDHTVETHNNIERNPLDAFSYVKKTEIIGRDGAKCEIVRRLTSRCVGNASKLVVLPIVGLGGIGKTALAKLVFNDEWVTSNFDVKLWACVSENFDLQKTIEEILNSVSNENTANLSLRQLHERLSEILLDGRKHFLVLDDVWIEDIKVWRDLESLIAVSEEGCVILVTTRSDMVASVVGNVEPYCLNNLSSDVCWSIFKQLAFKSGEEERYPNLARIGRNIVDKCGGVPLVVKVLASLLRSERVDREWMRI…
SOV4g038720.1	cluster_51	1	SOVchr4	3872	147145014	147148338	+	CN	MAESSVQSAVQRLGSLLVEEEENLEAIKEKVEHLRDELDWMHCFLREADASRYVDPRVSRWVIQIQEIAHEAEEVVEIFLFKLISHQKLQYAGKTFVIKNRLERYLWVLGEAKAIHDANNGIEALRAKIATLTSRIQAYGIKITRSDSESLTSRVHSLDVIKEDKHVGLNDQAKNINIVGDLVSEARENRVFGIWGKNGVGKTTLAKEVYFNHAIRKHFNRFSWVYVPQNCKVSGLLRGILTSLVTNSSDEIALMTDQVLIKELYQVLLENKCLVILDNVWTCDIWDGIKPAFPGDDDKDSKSKILFITENRQVAEQIHGRSIIHEIRCLSYDESWELLQSKLGRIPAQIFGIDGISKMMEMAKKMLKVCQGIPLAIIALGGLLVTKKTPEEWEVVVGL…
SOV4g039710.1	cluster_52	1	SOVchr4	3971	149478158	149478634	+	N	MVMRDTNCLWKFLKRAYLGNLNAGEFVEVTTTLVGEAADENIRKIMTWLQNGVTKIGVHGIKGIGKTAVIMHIHNKLIKSCQHVYFVTVLEDQREYNLQGAIAKTLGIDLQEEDEPKRAAVLHRALRQRKFVLILDGLKKYISAVRKELRWSQLSASH*
SOV4g043690.1	cluster_53	1	SOVchr4	4369	161655490	161660595	-	N	MDVGTVLSAAQTLFAAVQSSELKKTCSILGYKSQLDALQVTVSTISTVLRSAEAKQELSDEEIIYVEDLKDAIYEADDLLDEFVTLVEHKKLTEGDKKMRLFSVFKELGVAYKMSSGVEKIKKKLDAIAYNNQFRFKLDPEPTGKGRPESDSCVNAVDIVGREGDLEKIVGMLLDSNVQHDVSFLTIVGLGGLGKTALAQLVYNDARVTSTFSLRLWTCVSDQDKKEPDVKEILGKILASATGRKHEDSTMDRVQSQLREKLANHKYLLVLDDVWTEKRNQWCGLVKYFIGGQKGSRIVVTTRSQKTAKIIGDSSMYELQGLSEENSWRLFERMAFGLNQVNFPDHDLVEMGREIVNVCAHVPLSLRVVGSLLYGQGKSRWSSFQKMGLASIREGENDI…
SOV4g047000.1	cluster_54	2	SOVchr4	4700	168020257	168024058	-	N	MHELKGLSDEDSWCLFERIAFNQGSKQVDDALVVVGKNIVKKCANVPLSIRVIGSMLYDQDKSKWLSFQEIDLAKIRQGEDGIMQILKFSYYHLTRELKTCFSYCALFPKDYEIRKEFLINLWLAEGCLECPKKIRNEEDVGEEYFSILLQRCFFQDMVMDEHGEIYSVKMHDLIHDLTQVVAGKESCLVMDTSTSHLNKKIHHVSVAVRHSLLPCAGDTLGKMRIMRTLLQLQRPGFDDEVFCESDVAIILANCRHLRVLDLSRLHIRSLGMGSLINLNTLSTFVLGGGSSNQVHIGQLRELMPLNNLRGELKIQFRESYSYDATNAEEGSYLLSKKHIKALVIKGAKYETPIVLDERLLEVLQPHHDLILIKIYGYKSIRLPGWVAAIAANLPRLVR…
SOV4g047010.1	cluster_54	2	SOVchr4	4701	168028694	168029482	-	N	MVLTVAQTLLSALQTKEVRQLCSLFAHESQLADLERTVETINAVLLDSEPKHQELNSEGKDWIGKLKDAVYDADDLFDKFNTIAQKQKSVPGGKISKKVRRFFSGENQLLFAANTSRKIKKLRMKLDGIAEDRAKFGFSDVYIPVKRREETSSYVNEHSIIGRDADKKAILDLLFQDSDAAEDNVSFVSIVGIGGLGKTALAQFVFQDDMIKSSFELCFWVCVSEEFGLKEILSKMLGKSTELNLEGLQKEVRDKGARIALL*
SOV4g047400.1	cluster_55	1	SOVchr4	4740	168814063	168817765	+	CN	MVESVVNIAMEKLSTFLSVEAELLGSLSKDVRDLQMELGSIKAVLNNAERKSEEDDTINEWLMQVREVAYNIEDVIDEYLLLKQQQKHQQQQQKQQESYQQILILKYQFILMTNRIRKWLRKAIVCVSQLRPKHELASKIKDIKTDITEISTRRERYRFSTTTEDEGYHDEGYEYLQDPRVSSLFMDDSEVVGIEDRKAVLFQLMNFKMEERLMIAMVGMGGIGKTTLARKVYEQVRKDFDVYAWVTVSQSYKRRDLQKLLKSIFNQMQRETSLEPDASEESIISILRTHLQDKSYIIVFDDVWDIELWRLVKATLPSNNKGSRILMTTRENNIALEWEASLGGHVFDLKPLPKEEAWDLFIHKIFGKGQCPHDLEESARDMVKKCKGLPLAIVAIAGL…
SOV4g049270.1	cluster_56	1	SOVchr4	4927	172336831	172345916	-	N	MPLTLVMAEKSFKNVILSEQAKIGSSPPNSNIRNEEVSSAKPVEIPQSPISPPKHASPSNPPMENELSLDELPQVQQDTEELSKSCLFAKVLGDPLDLRTIMSRTKADWRMIRGDVEYLEMGNHWLLLRFSNHNDMQLVWNERPWHVQGEILVLQPWRPIFDPYEEEIKMVDLWIRIPRFPSELINFESIANLLARNKVGTLVRLDQCSLLRNKIRFVRACITVDISKPLKTNAQIMRFGGQVFRYLIWYEDFSEGCAFCGDDNHSIEACPLLSAPPKIVKIILEKAPVSEKNRAGEPSAAEAQNEFTAQKAYMIHAKPKHRTQVPTVNSSANSKDPFEWKASKKRTPVARPPVQKVFMKIFVSLGGLGKTALAQLVYNSKKVQNEFPEELRLWVCVSD…
SOV4g049380.1	cluster_57	1	SOVchr4	4938	172445114	172458334	-	N	MEYRKIKDQDKDEESAGNLEISRGKPNSAVLGGLSGGSPQWKRKSMVTLALTILTSSQAILIVWSKRAGKYEYSVTTANFLVETLKCALSLLALAKIWRTEGVTEDNRLNTTVDEVIVYPIPAALYLVKNLLQYYIFAYVDAPGYQILKNLNIISTGVLYRIILKKRLSDIEWAAFILLCAGCTTAQLTSNSDHVLQTPLYGWVMAIVMALLSGFAGVYTEAIIKKRPQRNINVQNFYLYVFGMIFNAIAIVIQDFDEVANKGFFHGYSSVTVVMIVNHALSGIAVSMVMKYADNIVKVYSTSVAMLLTAIVSVFLFGFHLSLAFFLGATVVSVSVYLQKTKGDNFSEAAVMLPATSPCERSVGIGGLGKTTLAQLAYNDDKIEREFTLRMWVCVSQKF…
SOV4g049510.1	cluster_58	1	SOVchr4	4951	172643332	172649095	-	CNL	MSRQVKEIRKQLDDIVSNHQKFGFNVDYKPICRRREETCSYVDVEDIIGRENDEKIVIDMLLGLNSVLGDSRFVTIVGVGGLGKTALAQLVYNSEKVIKEFSKTALRLWVCVSDQDGELFDVREILCKILELVSGTKPDSTSSLEWVQNQLQQKLGEKKYFLVLDDVWNEDFKKWQNLRRFLMLGQRGSRILITTRSERTAEIIGDKYTYKLEGLSPENSWFLFEKTAFVKGKEDRNNLELAKIGKNIVEKCYNIPLAIKVVGSLLFGQSITKWKSFEEKGLTEIDSGHNKIMSILQLSYHNLNFSLKSCFRYCALYPKDTRIERETLISLWMAQGYIVPFDRCQSIEDTAEEYFSVLIRRCFFQDVLRDDYGDVESVKVHDLMHDVAQDVGRVEICVL…
SOV4g049650.1	cluster_59	1	SOVchr4	4965	172854970	172855239	+	N	MLVERLIIGREADVSVVSIVGIGSLGKTTLAQLIFNDQIIQQEFTLKMWVCVSNDFNLKNLLDQILNSATDYETHQGVRELQKLQNDLY*
SOV4g050140.1	cluster_60	3	SOVchr4	5014	173711831	173714605	-	N	MDIAGGLSIVQTVLQLLASPIWLETQSLLGVKSQHKKLKNTMSTIQNVLLDAEVQERLHNGRRTNVERGRLERLKEALYLADDLFDKLTTLAHRKQLMSGNNFSKEVSIFFSRFNQLSSAFTWSQEIKKIREMLDDIVKDHHHDFGLRHSVGLENNPRETHSFVCEEEDVIIGRNNDKKIIVDMLLDSSVEEDISFISIVGIGGLGKTTLAQLVYNDDRIGKEFPLKMWVCVSDDFNVKALVGETLVAVNPEIKPDGLNLEQLQLKLRKELNGKKYLLVLDDVWNEDCDKWRKLKTLLIGGRRGSRTIVTTRSKMVAEIVESTQIHELEGLSEENSWNLFERMALKPEELPMKPHLIEIGKEIVRKCANVPLAIRVVGSLLRGQGENRWQYLKNTDLAN…
SOV4g050150.1	cluster_60	3	SOVchr4	5015	173715716	173719279	-	NL	MDVAGGLSLVQAILQLLSSPIWTETQSVLGVKSQLEKLKDTMSTIHHVLLDAEDLERLHHGRRTNVERGRLKRLKEALYLADDLFDEVTTLAHRKKLMPGNRLTKEVSLFFSSYNQLRSAFTWSREIEKIRELLDDIVKDHHHDSGLRHQHHPVGFEDSRLRYNPRETHSYVCEEEDIIIGRDDDKNIVIDVLLEDTTVEADVSFISIVGIGGLGKTTLAQLVYNDERIEREFPLKMWVCVSDDFNVKVLLGKILAAATNKAGQDCLNMDQLQMKLRQELDGKKYLLVLDDVWNEDCEEWRKLKTLLTGGGRGRGSRILVTTRSNGVADIVGSHHTHELKGLSEIDSWNLFERMILEQGKHQMEAHLVDIGKEIVGKCANVPLAIRVVGSLLRGQGESR…
SOV4g050160.1	cluster_60	3	SOVchr4	5016	173733127	173735937	-	CN	MDVAGSLSLVQSILQWLGSPIWRETQSVLGVKSQLEKLKNTISTIQNVLLDAEDQERLHQGRRTNVERGRLERLKEALYQADDLFDEVTTLAHIKHLIPGNKWNKEVSLFFSCSNQLRSAFIWSREIKEIRKMLDDIVKDHHHDSGLRHPVGLENNPRETHSFVCEEEDVIIGRDNDKKIVVDMLLDTIVEEDVSVISIVGIGGLGKTTLARLVYNDEEIGKKFPLKMWVCISDDFNVKVLVGEILAAVNPEIRQDGLNLDHLQMKLRKELDGKKYLLVLDDVWNEDPGKWHELRKLLIGGGRASRIIVTTRSSKVAEVVESHQIHVLEGLLEENSWNLFQRMALKPEEHPVKPHLIEIGKAIVKKCAGVPLAIRVVGSLLRGQSESRWQYLKNTDLAN…
SOV4g050590.1	cluster_61	1	SOVchr4	5059	174374149	174377550	+	NL	MADIGTLLTVAQTLFTALQSSYELMEMCSIWGYRSKLEDLKDTISTIGKMLLDAEAKQQLSSEAREWILKLKDAVYDADDLFDEFLTLVELNKQQYIHGGKLTKKVRRFFSSDNQLGVAYRMSQGVKNVRKKLYVIVSNHNKFGFTVDYEPVRRRREETCSYVYAPDVVGREDDRRAVLDMLLDSSFKEDFCFLSIVGAGGVGKTTLAQLVYNDEKVKSEFDLRLWACVSDQDGEQFEVKPILAKILESAVRQNHDNFGLDLLQNRLQEVLGGKKYLLVLDDVWNEDRYKWLELRKFLMIGGCRGSKILITTRSKQTARVVGNEYTYELKGLSDENSWHLFEMAAFDKGYEQVKSGELVDIRKKIVKRCVNVPLALKVVGSLLFGQDESKWRSFQEIGL…
SOV4g056450.1	cluster_62	1	SOVchr4	5645	184811706	184815241	+	N	MAVATGMVLSVAQTLLTALQSKELSEVCSIFGYESQLHKLRNTVTTIKAVLLDVESKHQELTHEGQDWVEKLKDAVYDVDDLLDEYTTVAQQLKRVPGGNISKKLLFALNTSREIKKLRDKLDGIAKIRSEFGFSDVYKPVDRREETCSYVGRCFFCHYCGDWRAGENSSILLNLSSMMIGLKKLAFKDWMKWVNVCVSEEFGMKEVLSKLVGNNELKLEEVQRAVRNQIQGKKYLLVLDDVWSENREKWIELRDFFTLGGKGSKILVTSRSKEVANVIGDDPIYELQGLSDEKSWDLFKRIAFKQGKEKEDVDLVDVGKRITKKCANVPLSIRVIGSLLYGQDRNKWLSFQSVNVTKMRQGEVSSIMSTLMFSYYHLTPELKGCFSFCSLFPKDYVIN…
SOV5g000690.1	cluster_63	1	SOVchr5	69	867532	874019	-	CNL	MAELGICIAETLIAMVGSTVIKEICDMWGYQSELEQLNKTVFTIKNVLLDAESKRELSNEASGYIEDLKAAVYDADDLFDEFLTLAELKQLDGNKDDKMFKKVRRFFSSKKKGVSQAYKMSHQVKDIKKQLDTIVGTHQDFGLSDDYRPIIRRREETFSYLDAKDIIGRENDKKAIIHMLLGPNDEKEDFRFVTIVGVGGLGKTALAQLVYNDRAVEKEFPNPTLKLWICVSDQDGEQFDVKAILCKILELVSNNKPSYTSTMELVQKQFQEELRGKRFLLFLDDVWNEDRKKWLDLQKFLMLGQGGSRIVITTRSEKTANVIGDKHTYKLEGLSQEHSWRLFEMTAFEKVDEHVKRSELVDVGKKIVEKCYSIPLAIKVVGSLLFGESLCKWQSFKDS…
SOV5g002300.1	cluster_64	2	SOVchr5	230	2695488	2699968	+	N	MSGIMENAVGGLIASETHGILARLLSRISEEIKLGLSFNRELQQLETQLTTLSLLLQSTSFQSNNNNLLLVNWLNKVNNIAYDADDLLDECSYEALKQSTLTRKAKHKLKDRVSFPFSRHFMARRVREMRKLIESVYCDAKKLGVKPIKVVNGDNSSEIEDGKIQQNRRKWVDDQFLVGRDDDITRIMELLCHPSNNTRDLTVVGIVGLAGLGKTALSKRVSKAKQVMECFNSHVIWLVVSYTFDQTDILKKMVQLLYKEASNLSDSLAIVKKLQEKLNGKRYLLVLDDVWDTFDWEPFRCALQEIGGSKGTSMLVTSRAKNVVAKMDTYGEIALQKAAIYQIKGLNEYDSWSLLVARMRGDDNLVAASGEGYVIAKRMMKKCGGVPLAIRALGDLLRD…
SOV5g002310.1	cluster_64	2	SOVchr5	231	2707169	2713570	-	N	MSAILENAVGGLLAAEAHGMLALLLSRIGEEIKLGWGFRKELEELQSQFTTLSVMLDGTCTSSQSNNNNNKLIDDWLKKVNDAAYDADDLLDECAYEAVKRRCRTRKRRDKFRDEVSFPLFRYHMARRVRDLRKLIASIYGDAKDLGLKPIKLAAGGNNSHDWIEDRTQQNRRQWVDDQYLIGRDEDVTQLVKLLCDSSNITRDLTVIGVVGLAGLGKTALSKRVCKAQEVMECFNSQVIWLVVSHNFNQTDILKRMVELLYKEASNLSESQVIVEKLREKLNGKRYLLVLDDVWDTIDWEPFRCALQEIGGSKGSSLLVTSRGRNVVAKMDTYGCDNNGERTMQRASVYQLQGLNEEDSWSLFMTRMSGGNLSLASEKYVIARRIIKKCGGVPLAIRA…
SOV5g004940.1	cluster_65	1	SOVchr5	494	5734694	5744771	-	CN	MSQCLSSLFSTAAEQRVGLAGGDAVEGSKMKMLHGLKNDIMIRGNKNLIDSACGSICDSGKCQIQDDPDYAVNDVWEGGKGDWSTVTAVITIQNILRKLKELNRTMKLIQARLLDAERRGEGENEALVKQWLNRLKIIIYRLEDLFEEVAMADKENERIPAGKMTKHLFMAFMLCSSSNPVIINKKIAREAKVVIGELEAIRSDMSTLNLRVLSFEERVINSMNGRETSSFISEEEVIGRDGDKTVIVQMLLDADHVEAASVSIIPIVGIGGLGKTTLAQLAYNDKDVQKHFELKGWACVSGISSVEELSRKILIAVSLVTDEDDYQQLNMDQLQSCLREVVDDKRYLLVLDDVWDEDRERWLVLRRLLFGGKRGSKIIVTSRSGVVAQNLGTVQPYEL…
SOV5g006810.1	cluster_66	1	SOVchr5	681	8207311	8223957	-	N	MAEGFITEAAMAILTTVLSRTAEEVKLPWSFKNDQKELEKKLKRIHMLLCGSAGIRFNNPLVDDWLSKVKNVAYEADDFIDEVAYEALKQKLKFRNQSQFKKKLQFFFTVGSNPIVFSFQMGHRVRKLMGSIEDVFKDAQVLGIKPVDIAAGSSRSVPVLEDVQLQVQRELVASRGLIGRDQDEANIIKLLCHPGNSDRDLSVVGIVGMAGLGKTALSKRVCERNEVTKHFEKRIWVCVSHDFEVKGILEKMVELVDEQSCNRSSYQATITELQKNLRGKRYLLVLDDVWDTISSVWESFCSILQDIGGSKGTMVLATSRSSQVLATMEIHNEIQTLTTWHGPHIHQLKGLTYTDSWSLFQRRVHRIIDVTRAERMVTKCGGVPLAINVLGDLLRHRCS…
SOV5g011180.1	cluster_67	1	SOVchr5	1118	14554597	14555424	-	N	MSRGVKEIKKKLDLIATNSQQFCFKLDSEPIRNRRPETCSYVNEVDIIGREDDLNNIVNKLLDSDVQCDVSFLSIVGIGGLGKTSLAQLVYNDPRVTNDAFPLRIWTCVSDEDQKELDVKLVICKILGQNYDSGSTMEEVQNQLREKLQGKKYLLVLDDVWTEKHIQWRDLVKYLIGGQRGSWIIVTTRSQETATIVGGLHHELQGLSTENAWRLFETTAFASNQSNPDDLVKIGRRIVEGCAQVPLAIKVAGSLLFGQDKSKWQSFQKIGLANH*
SOV5g014240.1	cluster_68	1	SOVchr5	1424	20417777	20419724	+	N	MYESRQCSIVEFSVDTQPIRRRRDETCSYVYQGNIIGREDDVEKIITLLVDFNVQCDVSFLTIVGIGGLGKTALSQLVYNDERVTSAFSLKLWTCVSDHDQDQLDVEGILCKILASATDDVWTENRNDWLKLVDLLLGGQRGSWILVTTRSHETARIAGGGPKYVLQGLSEEHSWCLFERTAFGSEQLKPNDQLVKVGKEIVEACVGVPLAIRVAGSLLYGQDKSQRMEDAAGLYAWGHGFPKNAPKVEEGCTTEGAYLKSKEHLNHITIKFDGRKDNDEEEKRLIEEQVFRSCSSSLQQLEIDHCQNLTSFIFGGLEHLTALVLLRIDTCPNMRLLEQERGRHAMEIPPSIPHLLGIIKSPTTGGTSPMDTLLGCPTNPSNSEMQRT*
SOV5g022770.1	cluster_69	1	SOVchr5	2277	42791077	42794937	-	N	MAVTDLFAGEIATELLKHLIAIVRKSTLCRASAEELIHHIHELLPIIQEIKYSGVELPQFRQSQLDRISETLRSGMELSNKVLASNRWNVYKNLQLARKMEKLEKKVSRFVQGPMQAHVLADVHHLRFDSAERFDRLDGSTRRIESQLSSLKIGGTAVAAAAAAAAAAVGGGWVEEEMGRVEELQGMFEGSLGNLALSLEVGVKKVKEIVMGKCDGVIGISGIGGSGKTTLVKQLCRDHQLKSYFSDRILFLTVSQSPNVEELRLRVWQFLSETEYMDSKSGAGALVVLDDVWSLSVVEQLIFRVPGCKTLVVSRSKFPSVANQTYEVELLNNTEAMSLFCQSAFGQISVPVSADDRLVKQVVSECKGLPLALKVIGASLRGQPPMFWISAKKRLSRGE…
SOV5g026020.1	cluster_70	1	SOVchr5	2602	57153426	57166821	+	N	MEATQLRHLSWELRKKLIFEKSSVTGMVVAELADMLLKVMEDIECKLGVAECQLQVPGGVLNKDFKQGVEDGLSLLKSFLQGLQQGSKQFQGEGNDALKTLRLVKMMDSKKALVMEEELSSEDDTDKETIVRVLTESDSDKLSVIPMIGMPGTGKTLLVQRVYHERRVFEYFDVKHWVSVSDIRAGPSKLLDQVFKQKTCDIKIQEKFHSVVDGKRYLLILDGVTQGDQYQYQYQYHGVFLHHLLRNVSHGSKVILTASNMASLGNLEPLPLVKDAPYQLEYPSGDEGWNSFKSIAFGYEAAGEFRPENIKLNIAWEIYNKYAGMPRLLKNIAILLHSRGNWEYITDIQLKSIQDPFQTILSKLNLDSYKHISPEIQHCVKYCSLFPEGYEFNKVDLIH…
SOV5g037660.1	cluster_71	1	SOVchr5	3766	116420366	116426475	-	CN	MAENDTHLAIENAVEQLEQAPAVVKEMHKLKSLRTRLRAMGLKLEELDGPEFDQDVDEWLNQVREVAYKTQEVVGSIVGETNHQNQKSKLGRLLSGKKVTKHHVKKIGGIEEEIEGIEKCFKDSNKESHHSHRSISFKIDEVVGFNDAQETLVRKLIGDAKSKCEVLLIHGKAGSGKTTLAKMVSNHGRIKEHFGNTEWMSFPQQLPLEDFLFRNLSNQTDCVSKNELKARFCESFKGKRYLVAIDCVHNCDKLDELMSLFPDESNGSRILLASRVSQTDLPVSFSYQVKPLDENQSWELLSRKVGEVKIHPHLEKLGKRMVEKCKGSPGEIVAMAANLNCSENTEQMWSKILEAFEYDDLSKYKDLPNKDLKLCLLYFGLFPEGARISAKQMIQMWIA…
SOV6g001770.1	cluster_72	1	SOVchr6	177	5443169	5474863	-	CNL	KTKIHSTLRKFSNRRAGFGHSPQLAYEWRQKCVLDTENKFSANEVITLGAAIFGLLTSIAGSTACFYNSYKTSRINLSILKVKVQNLEILIQELQQKLNGIDVLKHDPREWISRAREFLETVNISDLESRLNENCVGGQLPNFCSRFGALKSIEESNHGLDVLLDSGKNVSREIKVKGSIQPEVNIVGNARKEIKKRIWEQVSQAETAGIVCIHGMTGVGKTAFAAAIHNKALKELTAFENVIWVNVENGSGLKHIQEELASKLQVHLPGTTVNKETLRSALMQRGRFLLVLDSMWQAFSLHDIGIPEPVAGSKLIVTSKTYSVCRKITKNIKSREIYEIKPLLEAEAWDLFQGEVGPNIVNLESETVSIAQRAVKNLDGLPLAIKLFAETLSEVHDDY…
SOV6g002350.1	cluster_73	3	SOVchr6	235	7069049	7077306	+	CN	MNGDRFEMWVQKEYSVVDSWSKRGGVPDEGSKVDAEWRDTNTHQGKLAAYDPDTKSVIFFTMMEILLLVRPFRSWGDWFSWKKSESRRHIRFYPNQLAFVIKNTGVNLAGNRLTVQKCQIHIKKRGNARSMLCKYKGRFKTQTRQPRTKYAAFYSSQLFSISLKIASTKVFDGLVNGFISPHVRDAYAPYTYEAQLEKLNQLKAKVEIAKDKLATFEGQVKGNAIPNNDAIQWKQEAKDMLKELERNIKNLESSIEATCMTGCLPNCRIRRAAKNSIQENIEKVDKLIEKYNPVVKGYRWSHSDVVHETRGNDIQNIWDCISQKNGVRVVCIHGIAGVGKTAVAQVVCNKALFDVQETFGYVIWVEAEYGIQLKNFQEKIMKKLNIELIDTDDDKDRAI…
SOV6g002370.1	cluster_73	3	SOVchr6	237	7101679	7110844	+	NL	MRLRLPKSRILFDVVGPYMHVYGFGYDSKTRDLRVVRVSYIHLGSGLDGISPKAEVYSVKSGVWKWVSADDVSTCIAEEMWSRLSNLCKGVFIGLDSIGMTRRIRRSRTIVCCCLMLRKGGLGRWIEFPLALLEVCPLVLEILEVMGLLSMNHDEMDGDQFEIWIQKEYGVVDSWSKETVVLDEDDIDNSEGENNSHLDAIRARMGRVLLLCNQMMKFCRERYRFAYRLTAQKRQIHSKKWGNARSMLCKRSLYRGACLLGRLKGIRTQLLQQGGYRWSHSDVVHETRGNDIKNIWDCISQKNGVRVVCIHGIAGVGKTAVAQAVCNKALFDVQETFGYVIWVEAEYEIQLKSFQEKMMKKLNIELIDTDDDKDRAIKIRDEFVPRKKCLVIIDFLWED…
SOV6g002400.1	cluster_73	3	SOVchr6	240	7303292	7309763	-	CN	MRITVSRMIKHIRLYPNQLAFVIKNTGVNLTGNRLTVQNVRSIAKRGGNARSMLCKSARHSNEACSLRVVVFKNRSGSAYALYTYEAQREKLNQLEEKVKIAKEKLATLERQAEGIAVPNNEALEWKREAENTLTELETNITHLKSSIEATCISGCLPNCCRRRAARKLVQGETEKVDKLIERYKLVVKGKLCPHSDIVQRARVDDIQEIWECISQRNEVRIVCVHGIAGVGKTAVAHAVCNKALLDDQETFGYVMWVDADYGIELKGLQEKIMKKLDIELIDTDDDKDRAIKIRDEFVRMKKNFTLRDIGIPEEEAEAGVVCKLILTSRSRLTCSRIRKDEYFEIKPLSDGWELFAIGLGRPLPSLESEAQELLQKAVQGCGGLPLEITMLADRMRGL…
SOV6g009220.1	cluster_74	1	SOVchr6	922	34769723	34773073	+	CN	MADVGIVLTVAQTLFAALECSTLKEIFSIWGYKSELEDLKETVSTITKVLLDAEAKQEFSNEEQYWVEKLKHVVYDADDLFDELLTLAGQKQQNARSKVFEEVRDFFSSNNQFGLAYSMSRRVKKIKKKLDAFTDNHRKFGLAADSHHSIWRRVESCSYAYMGDVVGREDDLKDLLNMLDSDFRDDVGFLTIVGVGGLGKTTLAQLVYHDERNQPHPRNMKALDFGMDQLQSELQEELGGKKYLLVMDDVWNEDRYKWLDLRKFLILGGRGSRVVVTSRSKMTAYIVGSEHSTFELKGLSKVNSWRLFEMTAFGTGDNQDYPAELVEIGEKIIENCHNAPLAIKVVGSLLFGQDTIKWRTFQESGLARIRKGDNEVMSILKLSYHNLEAPLKTCFRYCG…
SOV6g012510.1	cluster_75	1	SOVchr6	1251	51104161	51108330	-	CN	MATGMVLNVAQTLFAALKSTEVRKLCSIFGYESELEQLQETVQTIKAILLNAEHNHQELTSEDRDWVERLKDAVYDADDLFDEFVTQSQLKNDMPFSKKVHSFFSSDNNVLFVANTSGVIKKIRKKLDGISRDHDEFGFSDVYRPIKREKTCFYVDEESIIGREADKKAIMEMLLSESNPSVEFGLKEVLWKILGYNEPNIVLLEEKVKKIIEGKRYLLVLDDVWSEKREEWVELTKFLALGGKGSRVLVTSRSMGVADVIGDNHIHKLQGLSENASWDLFKSMAFEHGKEQDGDDLITIGKEITQKCANVPLTIKVVGSLLYGQDISQFLLFKRIDLLAKMSLGEDGIMPTLMFSYYHLTPNELKSCFSLCSLFPNDYFIKKETLISLWLAQGYLVPS…
SOV6g039240.1	cluster_76	1	SOVchr6	3924	138352952	138357399	-	N	MESVVLPLLVETAKPMVNAFQNWFTDEINLVVWGFRKELKKLQRKIQPIESIVLKMNDADKTVESWLRNVVSILYNVEDMLDVLAYEKQRDFVMKTRPKTGKTRHLLWPLKRLYYRRKIGNWISRINTNIDEALKEAQTISQLRGLMHSPLPAATNIITSQGAAAEDRLQHLRRNVDMSLIVGRDSDVDSVVDKLCNPSQDSYNVSSNRLSVIAIMGIGGIGKTVLAKKVFEDKRVTDNFTERIWVVAPTVFTTEGILNKMVEYIYMSSSETVSSSEIAVRKLKNKLDGKKYLLVVDDVWDEDQEMWDATRSSLESIGGSHESMILVTTRATDVAHKMHAFVHHLPKLLADDSWSLFKEVAFANMSPEYISIFETTGKNIVEKCKGVPLAIKSIGGMLQ…
SOV6g046300.1	cluster_77	1	SOVchr6	4630	147299626	147311599	+	N	MLKKKKQAISISRQITAFASHLVRFKCTQQIHHPSPSPSFYSSILKSIKNPTNLLPLHAQIVTSGATFNHVSLSNNLMNAYISSAGFYDEGLELFGEMVGSGLMPNEVTISSILPAFANLGLDLMGKSVHCFWVRRGFEHNVVVETSLVDMYCRFRRIIVARNLFDEMPVRNLVSWNVIISGLFYRHELDLACSESSQRRTSSTIHGLIIRIGYNKEQQIQTALIDMYTSGNFIDEAYGVFNEMVVKDMVAWTLMLKAFSSGQYWSKAVQHLRELMRVYYMSLDSTALVSMISCCKRSGALPQGRLIHALVVKRGFNKDVFVGSALISMYASCGDSGSAKKYFSRMEMKDITCWNAMIRAVGVNGNGSDAVRLLWRMDDLGVNPNESTFVSVLSACSHA…
SOV6g047120.1	cluster_78	4	SOVchr6	4712	148311714	148323325	+	CNL	MAEVVLFGIAEEILKNLGSRALDEIVSAHGFKAQFENLKNTITSIKDVLLDAEEKQADDHAVRDWLERLATAVYAADDLVDEVSTIATRQQLMDRNTLSEKVQTFFFWPNQSVFAKVSRKMKTIREELDVIVKDGTWFDFARRPHEVGSRMSSSREAEVVIGRDGDKKAVLEMLLASSSTDEKHENEMLPVIPIVGNGGMGKTTLAQFICNDPQVKEHFELRLWLCVSNVLDIKVIIRKILLLVTNMETHKLEIVQLQGLLRKVVGDKKYLIVLDDVCNEHCEEWSKLKALLKIGRRGSKILVTTRSREVAEMMGTLRAYVLQGLSEERSWDLFEKTAFKLGQAQPKPHLVEVGKEIVKKCANVPLSIRTTGSMLYGMEDSKWLSIKDIFVAKISANQS…
SOV6g047150.1	cluster_78	4	SOVchr6	4715	148337963	148364405	+	CNL	MTSVYLVLAFPFRCSHDSSPASFMERSCPHISFHPPPRASSFYRGGDDNGGGDGDVATSVSALGFRFGFSSGCYNIYTSIGLDPNSKFIIGVMDIYGFESLKTNKCLISKPLLALGKLQSACAPLLIGYDMRAMDQTTLELLSNKEVICCQSSTVWKVDNHNRRREPMTTIRGSGVLTMPWSVTQMGWIFGHEEILKNLGSRAIDEIASAWGFKDRLEDLKNTINTIKDVLLDAEDRQSDSRVIRGWLERLAVVVYTADDLFDKVTIFFSNSNQIKFALSISKKIKTIRQELDGIVRDSTEFAFVYRPREEGSVINIRRGRDQTYSFVDADEVIGRDDDKKAILDILLASYETENEMLHVIPIVGIGGQGKTTLAQLIYNDPQVEKYFELRLWVCVSEV…
SOV6g047210.1	cluster_78	4	SOVchr6	4721	148421389	148429985	-	CNL	MGLSEEKSWDLFQMVAFEPGQAQKKPRFMVAGKEIVKKCANVPLAIRVVGSLLYGENESKWLSFMDRSLANLSDSENNGVIDILKLSYQHLQSPLKNCFAYCSLFPKDYEFDKETLISLWMAEGFIIPINHGDQSLEELAEDCKMHDLMHDLAIQVAGVNCKVAKFGESNSNTGIHHVSFAYRLTSSWKIPSWMLNLKCLRTFLLPEQLNDGPSINKSTCQEWISSLGCLRVLDLHNLQVKSVPSSIGKLIHLRYLNLSHTPIRELPDSITDLLNLQTLDLYNCSNLQTLPKNMRKLTNLRSLDVDECGWILHMPSGLGELTSLYNLPRFTVNHSPSSSKLSELKNLNNLKGALHIQIYGNLNVPLLEETEANLEGKHGLTKLHIQFDIYTVSDHDEAV…
SOV6g047220.1	cluster_78	4	SOVchr6	4722	148429990	148430898	-	CN	MAEAILYGLAQEILKNLKSTITTINNVLMDAEERQADSHAVRGWLQNLTAVVYAADDLFDEFATVASQKQLKYGNKFTKEVSTFLSSSNQIKFALSISQKIKTIREELDGIVKDSTEFAFVYRPREEGNVLSTSSHLRGRDQTYSFVDADEVIGREDDKRAILDILLESCESENEVLLHVIPIVGIGGLGKTTLAQLIYNDPQIEKYFELKLWVCVSEDFDMKMLTEKIIKSATNAETPNIEMDQLQGLLRKEVGDKRYLLVLDDVWNENREEWLKLRPEGSIEHWKNREQDTCNYSIKEGG*
