# Supplementary material for: Genomic analyses provide insights into spinach domestication and the genetic basis of agronomic traits
Source: Nat Commun. 2021 Dec 13;12:7246. doi: 10.1038/s41467-021-27432-z (PMC8668906; doi:10.1038/s41467-021-27432-z)
Supplement: Supplementary file 8 — Supplementary Data 5 [file 41467_2021_27432_MOESM8_ESM.xlsx]

## Sheet: Supplementary Data 5
Supplementary Data 5. List of the 305 resequenced spinach accessions
*Depth was calculated based on the estimated spinach genome size of 989 Mb
** Group information was extracted from Fig. 3c.
Accession ID	Accession Name	Species	Group information**	Origin		Raw read pairs			Cleaned read pairs			Mapped read pairs
				Region	Conutry	No.	Total bases	Depth*	No.	Total bases	Depth*	No.	mapping %	Average coverage	% bases covered
US355	PI_677115	S. tetrandra	STE	Europe	Georgia	50321097	15096329100	15.2642	41409681	12054637818	12.1887	38817551	93.7403	13.02	64.21
US356	PI_677116	S. tetrandra	STE	Europe	Georgia	54155173	16246551900	16.4273	43881982	12790772317	12.933	41445489	94.4476	13.92	64.07
US360	PI_647864	S. turkestanica	STU	Asia	Turkmenistan	51948094	15584428200	15.7578	40042972	11754062422	11.8848	39938275	99.7385	13.18	98.33
US364	PI_677112	S. turkestanica	STU	Asia	Turkmenistan	66831246	20049373800	20.2724	53510837	15677513430	15.8519	53310027	99.6247	17.54	98.41
USX	USX	S. oleracea?	STU	NA	NA	53156480	15946944000	16.1243	43116605	12602623124	12.7428	42985095	99.695	14.11	97.75
US361	PI_662295	S. turkestanica	STU	Asia	Turkmenistan	61756946	18527083800	18.7331	48440289	14158191136	14.3157	48301166	99.7128	15.85	98.62
US322	PI_648936	S. oleracea	STU	Europe	Greece	60579417	18173825100	18.376	49080871	14480984838	14.642	48968639	99.7713	16.21	98.52
US358	PI_604792	S. turkestanica	STU	Europe	Germany	56284819	16885445700	17.0733	44703095	13031946206	13.1769	44476008	99.492	14.55	98.73
US362	PI_677110	S. turkestanica	STU	Europe	Germany	55938513	16781553900	16.9682	45416138	13185918945	13.3326	45300337	99.745	14.76	98.07
US357	PI_494751	S. turkestanica	SOL Group I	Asia	Uzbekistan	52650030	15795009000	15.9707	42744401	12478875588	12.6177	42525533	99.488	13.93	98.43
US136	PI_176777	S. oleracea	SOL Group I	Europe	Turkey	57951219	17385365700	17.5787	46927427	13748235641	13.9011	46780424	99.6867	15.38	98.7
US45	NSL_184380	S. oleracea	SOL Group I	North America	United States	59767331	17930199300	18.1296	48719839	14349223429	14.5088	48599785	99.7536	16.06	98.67
US279	PI_419162	S. oleracea	SOL Group I	Asia	China	54002167	16200650100	16.3808	44171419	12847784102	12.9907	43988704	99.5864	14.36	98.6
US305	PI_604780	S. oleracea	SOL Group I	Asia	Japan	74473572	22342071600	22.5906	56283881	16503998457	16.6876	56119836	99.7085	18.47	98.7
CS158	CS158	S. oleracea	SOL Group I	Asia	China	52930587	15879176100	16.0558	43101642	12636014447	12.7766	42991497	99.7445	14.15	98.58
CS268	CS268	S. oleracea	SOL Group I	Asia	China	71640084	21492025200	21.7311	54857257	16133224456	16.3127	54675623	99.6689	18.05	98.57
US206	PI_227230	S. oleracea	SOL Group I	Asia	Japan	65610810	19683243000	19.9022	54363731	15830325471	16.0064	54159686	99.6247	17.71	98.59
US281	PI_433207	S. oleracea	SOL Group I	Asia	China	50459484	15137845200	15.3062	40261661	11681753229	11.8117	40057214	99.4922	13.05	98.1
WS150	WS150	S. oleracea	SOL Group I	Asia	China	51255899	15376769700	15.5478	42367715	12400574978	12.5385	42270303	99.7701	13.88	98.39
US138	PI_176779	S. oleracea	SOL Group I	Europe	Turkey	70585930	21175779000	21.4113	55608543	16297025181	16.4783	55393216	99.6128	18.23	98.49
US273	PI_379549	S. oleracea	SOL Group I	Europe	Macedonia	52387307	15716192100	15.891	42414348	12510219342	12.6494	42261088	99.6387	14	97.93
WS2	WS2	S. oleracea	SOL Group I	Europe	Turkey	55448757	16634627100	16.8196	45742131	13321019643	13.4692	44529800	97.3496	14.56	97.89
US239	PI_274311	S. oleracea	SOL Group I	Asia	Pakistan	52851686	15855505800	16.0319	44763091	13012836556	13.1576	44562703	99.5523	14.56	97.56
US192	PI_212921	S. oleracea	SOL Group I	Asia	India	69119432	20735829600	20.9665	54261692	15994688489	16.1726	53864773	99.2685	17.84	96.69
US59	PI_166366	S. oleracea	SOL Group I	Asia	India	68764153	20629245900	20.8587	54685811	15963641484	16.1412	54525093	99.7061	17.88	97.53
US309	PI_604785	S. oleracea	SOL Group I	Asia	Mongolia	66770288	20031086400	20.2539	52722786	15556652778	15.7297	52577762	99.7249	17.42	98.7
US280	PI_419218	S. oleracea	SOL Group I	Asia	China	66641381	19992414300	20.2148	55080322	16123522176	16.3029	54894029	99.6618	18.04	98.34
US307	PI_604783	S. oleracea	SOL Group I	Asia	Afghanistan	67960208	20388062400	20.6148	52760056	15419698502	15.5912	52620661	99.7358	17.26	98.3
US105	PI_173972	S. oleracea	SOL Group I	Asia	India	53371275	16011382500	16.1895	44152283	12887101663	13.0304	44038767	99.7429	14.43	98.07
US303	PI_604778	S. oleracea	SOL Group I	Asia	Japan	51821712	15546513600	15.7194	43343299	12676996128	12.818	43200935	99.6715	14.18	97.69
US326	PI_648942	S. oleracea	SOL Group I	Asia	China	57667696	17300308800	17.4927	47095373	13791052446	13.9444	46968592	99.7308	15.44	98.51
US207	PI_227383	S. oleracea	SOL Group I	Asia	Iran	73437724	22031317200	22.2764	58222354	17040148734	17.2297	58065934	99.7313	19.08	98.51
US291	PI_499373	S. oleracea	SOL Group I	Europe	Russia	62437906	18731371800	18.9397	49696741	14653176306	14.8162	49581578	99.7683	16.4	98.53
US249	PI_344085	S. oleracea	SOL Group I	Europe	Turkey	58517553	17555265900	17.7505	46936195	13819019123	13.9727	46820010	99.7525	15.47	98.61
US164	PI_183246	S. oleracea	SOL Group I	Africa	Egypt	65076486	19522945800	19.7401	50587182	14877079613	15.0425	50397031	99.6241	16.64	98.57
US315	PI_647852	S. oleracea	SOL Group I	Europe	Georgia	69531553	20859465900	21.0915	54709241	16127484051	16.3069	54567609	99.7411	18.05	98.85
US293	PI_527332	S. oleracea	SOL Group I	Asia	China	62797333	18839199900	19.0487	49411220	14473396592	14.6344	49238675	99.6508	16.19	98.14
US85	PI_171858	S. oleracea	SOL Group I	Europe	Turkey	66069893	19820967900	20.0414	52834287	15560277140	15.7333	52692364	99.7314	17.42	98.63
WS136	WS136	S. oleracea	SOL Group I	Asia	China	68056111	20416833300	20.6439	55274707	16148311894	16.3279	55109049	99.7003	18.07	98.43
US194	PI_219949	S. oleracea	SOL Group I	Asia	Afghanistan	51729753	15518925900	15.6915	43205422	12636145700	12.7767	43084392	99.7199	14.14	98.35
CS231	CS231	S. oleracea	SOL Group I	Asia	China	56323435	16897030500	17.085	43303702	12691297173	12.8325	43161957	99.6727	14.21	97.83
US329	PI_648947	S. oleracea	SOL Group I	Asia	China	77691090	23307327000	23.5666	60752540	17636451297	17.8326	60548877	99.6648	19.75	98.03
US283	PI_433210	S. oleracea	SOL Group I	Asia	China	50034963	15010488900	15.1774	41027444	11905583015	12.038	40816856	99.4867	13.32	97.89
US48	PI_103063	S. oleracea	SOL Group I	Asia	China	70224507	21067352100	21.3017	55936347	16401611643	16.584	55524850	99.2643	18.28	98.44
US58	PI_166044	S. oleracea	SOL Group I	Asia	India	67775627	20332688100	20.5588	55119799	16157496828	16.3372	54973171	99.734	18.1	98.12
CS304	CS304	S. oleracea	SOL Group I	Asia	China	66634309	19990292700	20.2126	52976376	15544144278	15.717	52835139	99.7334	17.41	97.58
CS330	CS330	S. oleracea	SOL Group I	Asia	China	69252203	20775660900	21.0067	54915737	16170521665	16.3504	54733810	99.6687	18.09	97.11
US324	PI_648938	S. oleracea	SOL Group I	Europe	Turkey	61555628	18466688400	18.6721	50077157	14662509772	14.8256	49927762	99.7017	16.42	97.46
WS139	WS139	S. oleracea	SOL Group I	Asia	China	64421288	19326386400	19.5413	51112351	14985738200	15.1524	50940796	99.6644	16.77	97.73
US330	PI_648948	S. oleracea	SOL Group I	Asia	China	53580098	16074029400	16.2528	44037827	12806796103	12.9492	43906529	99.7019	14.35	97.57
WS138	WS138	S. oleracea	SOL Group I	Asia	China	56456630	16936989000	17.1254	45855445	13364553179	13.5132	45744785	99.7587	14.97	97.23
US278	PI_419004	S. oleracea	SOL Group I	Asia	China	56995097	17098529100	17.2887	44491054	13017026964	13.1618	44352490	99.6886	14.58	96.41
US327	PI_648943	S. oleracea	SOL Group I	Asia	China	53909918	16172975400	16.3529	43716525	12677586143	12.8186	43474315	99.446	14.17	97.23
US365	PI_648940	S. oleracea	SOL Group I	Asia	China	52285777	15685733100	15.8602	41943937	12303979651	12.4408	41776797	99.6015	13.77	97.02
WS144	WS144	S. oleracea	SOL Group I	Asia	China	55134499	16540349700	16.7243	44642943	13024323617	13.1692	44496651	99.6723	14.58	97.4
WS143	WS143	S. oleracea	SOL Group I	Asia	China	72779448	21833834400	22.0767	57253998	16692543078	16.8782	57058147	99.6579	18.68	97.71
WS145	WS145	S. oleracea	SOL Group I	Asia	China	69808299	20942489700	21.1754	54278812	15887938534	16.0646	54122200	99.7115	17.79	97.59
WS146	WS146	S. oleracea	SOL Group I	Asia	China	60280441	18084132300	18.2853	47407186	13891747468	14.0463	47226539	99.6189	15.54	97.37
US289	PI_478393	S. oleracea	SOL Group II	Asia	China	52994201	15898260300	16.0751	43907365	12881729036	13.025	43711307	99.5535	14.4	98.55
US71	PI_169675	S. oleracea	SOL Group II	Europe	Turkey	68856848	20657054400	20.8868	54769066	16125338797	16.3047	54578960	99.6529	18.05	98.61
CS314	CS314	S. oleracea	SOL Group II	NA	NA	47870787	14361236100	14.521	39614241	11614284089	11.7435	39431135	99.5378	12.97	98.52
US141	PI_177082	S. oleracea	SOL Group II	Europe	Turkey	51844413	15553323900	15.7263	42007308	12387166458	12.5249	41781487	99.4624	13.83	98.33
US336	PI_648955	S. oleracea	SOL Group II	North America	United States	62287031	18686109300	18.8939	47317568	13933236476	14.0882	47199902	99.7513	15.6	98.77
US213	PI_256080	S. oleracea	SOL Group II	Asia	Afghanistan	71029701	21308910300	21.5459	56342842	16629577412	16.8145	56215052	99.7732	18.62	98.64
US312	PI_604789	S. oleracea	SOL Group II	Asia	Afghanistan	58150620	17445186000	17.6392	45491908	13295865688	13.4437	44960363	98.8316	14.75	98.15
US43	NSL_92009	S. oleracea	SOL Group II	North America	United States	69719203	20915760900	21.1484	54412363	16022047330	16.2003	54215395	99.638	17.92	98.61
US197	PI_220686	S. oleracea	SOL Group II	Asia	Afghanistan	52879395	15863818500	16.0403	43339193	12609014940	12.7493	43150832	99.5654	14.09	98.07
US306	PI_604782	S. oleracea	SOL Group II	Asia	Afghanistan	51811612	15543483600	15.7164	44079009	12953013234	13.0971	43935967	99.6755	14.49	98.41
US114	PI_175312	S. oleracea	SOL Group II	Asia	India	69873275	20961982500	21.1951	55132472	16256178074	16.437	55006544	99.7716	18.19	98.87
US145	PI_179044	S. oleracea	SOL Group II	Europe	Turkey	55274846	16582453800	16.7669	45423908	13236914380	13.3841	45130182	99.3534	14.76	98.43
US320	PI_647857	S. oleracea	SOL Group II	Europe	Georgia	53000983	15900294900	16.0771	42620336	12418027828	12.5561	42462935	99.6307	13.88	98.96
US157	PI_179596	S. oleracea	SOL Group II	Europe	Belgium	72459362	21737808600	21.9796	55551605	16344576804	16.5264	55324843	99.5918	18.26	98.74
US191	PI_212328	S. oleracea	SOL Group II	Asia	Afghanistan	55001487	16500446100	16.684	44852913	13053400464	13.1986	43668666	97.3597	14.29	98.94
US304	PI_604779	S. oleracea	SOL Group II	Asia	Japan	52478300	15743490000	15.9186	44003956	12920630734	13.0643	43858604	99.6697	14.46	98.53
US4	CPPSIH_3_04	S. oleracea	SOL Group II	Europe	Netherlands	59896029	17968808700	18.1687	48471579	14272169221	14.4309	48362803	99.7756	15.98	98.5
US75	PI_169679	S. oleracea	SOL Group II	Europe	Turkey	53703380	16111014000	16.2902	44418347	13041669697	13.1867	44303933	99.7424	14.61	98.43
US95	PI_173123	S. oleracea	SOL Group II	Europe	Turkey	63142840	18942852000	19.1535	49650217	14630132453	14.7929	49537976	99.7739	16.39	98.6
US178	PI_205234	S. oleracea	SOL Group II	Europe	Turkey	61378770	18413631000	18.6184	49293313	14553741618	14.7156	49128906	99.6665	16.28	98.62
US236	PI_274061	S. oleracea	SOL Group II	Europe	United Kingdom	62065738	18619721400	18.8268	51899614	15079540712	15.2473	51771000	99.7522	16.88	98.39
US351	PI_608712	S. tetrandra	SOL Group II	Europe	Germany	59228783	17768634900	17.9663	48143436	14074881727	14.2314	47938235	99.5738	15.73	98.66
US284	PI_433211	S. oleracea	SOL Group II	Europe	France	54133893	16240167900	16.4208	42861966	12573158789	12.713	42718641	99.6656	14.07	97.23
US74	PI_169678	S. oleracea	SOL Group II	Europe	Turkey	59746223	17923866900	18.1232	48752197	14308582318	14.4677	48593761	99.675	16.01	98.71
US346	PI_664497	S. oleracea	SOL Group II	Asia	China	55656960	16697088000	16.8828	45132869	13127351904	13.2734	44996369	99.6976	14.68	99.08
US226	PI_274049	S. oleracea	SOL Group II	Europe	United Kingdom	61309666	18392899800	18.5975	48135677	14193520294	14.3514	47994535	99.7068	15.88	98.96
US258	PI_358257	S. oleracea	SOL Group II	Europe	Macedonia	60135400	18040620000	18.2413	48677906	14346181068	14.5057	48581931	99.8028	16.06	99.07
US8	CPPSIH_3_08	S. oleracea	SOL Group II	Europe	Netherlands	71641253	21492375900	21.7314	56653242	16665290185	16.8506	56524938	99.7735	18.66	98.82
CS258	CS258	S. oleracea	SOL Group II	Europe	Russia	64794784	19438435200	19.6546	50289773	14795334778	14.9599	50161362	99.7447	16.56	98.68
CS256	CS256	S. oleracea	SOL Group II	Europe	Russia	59574860	17872458000	18.0712	47503882	13913133393	14.0679	47363718	99.7049	15.57	98.62
WS237	WS237	S. oleracea	SOL Group II	Europe	Russia	72603254	21780976200	22.0232	57618642	16863863039	17.0514	57462944	99.7298	18.87	98.83
WS257	WS257	S. oleracea	SOL Group II	Europe	Russia	60750393	18225117900	18.4278	49586653	14456374172	14.6172	49439861	99.704	16.18	98.55
CS260	CS260	S. oleracea	SOL Group II	Europe	Russia	55480048	16644014400	16.8291	45541210	13348455159	13.4969	45434607	99.7659	14.95	98.6
US110	PI_174387	S. oleracea	SOL Group II	Europe	Turkey	63634002	19090200600	19.3025	50942748	15033423821	15.2006	50751018	99.6236	16.81	98.67
US166	PI_192945	S. oleracea	SOL Group II	Asia	China	55219386	16565815800	16.7501	44705444	13187596318	13.3343	44468275	99.4695	14.72	98.33
WS250	WS250	S. oleracea	SOL Group II	Europe	Russia	59711659	17913497700	18.1127	49248822	14303313765	14.4624	49104928	99.7078	15.99	98.61
WS259	WS259	S. oleracea	SOL Group II	Europe	Russia	75020680	22506204000	22.7565	59429998	17411665456	17.6053	58414028	98.2905	19.2	98.59
CS269	CS269	S. oleracea	SOL Group II	NA	NA	57476839	17243051700	17.4348	46077371	13488702857	13.6387	45918836	99.6559	15.09	98.73
WS314	WS314	S. oleracea	SOL Group II	NA	NA	54445345	16333603500	16.5153	44427450	12957503134	13.1016	44315041	99.747	14.5	98.43
WS188	WS188	S. oleracea	SOL Group II	NA	NA	58590049	17577014700	17.7725	47375491	13806967906	13.9605	47134286	99.4909	15.42	97.79
US318	PI_647855	S. oleracea	SOL Group II	Europe	Georgia	54510626	16353187800	16.5351	44136072	12887495888	13.0308	44037788	99.7773	14.43	98
CS134	CS134	S. oleracea	SOL Group II	NA	NA	56891949	17067584700	17.2574	44337231	13011120978	13.1558	44229778	99.7576	14.57	98.19
WS133	WS133	S. oleracea	SOL Group II	NA	NA	67878155	20363446500	20.5899	53127006	15571601125	15.7448	52982008	99.7271	17.43	98.42
US2	CPPSIH_3_02	S. oleracea	SOL Group II	Europe	Netherlands	59310699	17793209700	17.9911	47491562	13949045962	14.1042	47394274	99.7951	15.62	98.44
US257	PI_358256	S. oleracea	SOL Group II	Europe	Macedonia	65676964	19703089200	19.9222	52909649	15605055550	15.7786	52773507	99.7427	17.46	99
WS323	WS323	S. oleracea	SOL Group II	NA	NA	59753186	17925955800	18.1253	48450967	14121724658	14.2788	48232059	99.5482	15.79	98.44
US117	PI_175923	S. oleracea	SOL Group II	Europe	Turkey	66171342	19851402600	20.0722	52244550	15400376932	15.5717	52105487	99.7338	17.24	98.75
CS264	CS264	S. oleracea	SOL Group II	NA	NA	56753104	17025931200	17.2153	43515668	12805819139	12.9482	43356656	99.6346	14.33	98.51
CS265	CS265	S. oleracea	SOL Group II	NA	NA	60381369	18114410700	18.3159	48019687	14118289779	14.2753	47925234	99.8033	15.8	98.44
S2	S2	S. oleracea	SOL Group II	NA	NA	58904839	17671451700	17.868	47374073	13943309863	14.0984	47187665	99.6065	15.58	97.87
WS403	WS403	S. oleracea	SOL Group II	NA	NA	57181417	17154425100	17.3452	46662132	13595513248	13.7467	46355009	99.3418	15.15	98.61
CS156	CS156	S. oleracea	SOL Group II	NA	NA	60049491	18014847300	18.2152	46349127	13587823081	13.739	46202382	99.6834	15.21	98.4
CS315	CS315	S. oleracea	SOL Group II	Europe	Greece	59166852	17750055600	17.9475	46968303	13786695475	13.94	46866084	99.7824	15.43	98.36
CS130	CS130	S. oleracea	SOL Group II	Europe	Netherlands	63962478	19188743400	19.4022	48936823	14345498091	14.5051	48765977	99.6509	16.03	98.65
US250	PI_358247	S. oleracea	SOL Group II	Europe	Macedonia	58704416	17611324800	17.8072	46273300	13652416632	13.8043	46137348	99.7062	15.28	98.56
CS233	CS233	S. oleracea	SOL Group II	Europe	Denmark	60244791	18073437300	18.2745	47700251	13970391191	14.1258	47585081	99.7586	15.64	98.39
WS234	WS234	S. oleracea	SOL Group II	Europe	Denmark	72968339	21890501700	22.134	59246360	17336745615	17.5296	59102317	99.7569	19.4	98.64
WS290	WS290	S. oleracea	SOL Group II	NA	NA	60424184	18127255200	18.3289	50712669	14777474317	14.9418	50580354	99.7391	16.54	98.63
WS293	WS293	S. oleracea	SOL Group II	Europe	Netherlands	61407769	18422330700	18.6272	50020035	14600306020	14.7627	49875617	99.7113	16.33	98.6
US156	PI_179595	S. oleracea	SOL Group II	Europe	Belgium	54270137	16281041100	16.4621	46550916	13548515466	13.6992	45898376	98.5982	14.99	98.48
US359	PI_647862	S. turkestanica	SOL Group II	Asia	Turkmenistan	55446025	16633807500	16.8188	43559495	12780721455	12.9229	43313743	99.4358	14.27	98.71
WS263	WS263	S. oleracea	SOL Group II	Europe	Russia	60733090	18219927000	18.4226	49174569	14358624745	14.5183	48463350	98.5537	15.89	99.14
CS111	CS111	S. oleracea	SOL Group II	NA	NA	64179642	19253892600	19.468	51155873	14988773256	15.1555	51038316	99.7702	16.78	98.81
CS328	CS328	S. oleracea	SOL Group II	NA	NA	62310935	18693280500	18.9012	50338768	14732726382	14.8966	50219450	99.763	16.49	98.35
WS401	WS401	S. oleracea	SOL Group II	NA	NA	65414075	19624222500	19.8425	52918431	15494434168	15.6668	52774305	99.7276	17.35	98.92
WS104	WS104	S. oleracea	SOL Group II	NA	NA	55649871	16694961300	16.8806	45033007	13098313285	13.244	44925780	99.7619	14.67	98.48
WS124	WS124	S. oleracea	SOL Group II	Asia	Japan	54731531	16419459300	16.6021	45061806	13112733114	13.2586	44236114	98.1676	14.45	97.92
WS270	WS270	S. oleracea	SOL Group II	NA	NA	66555681	19966704300	20.1888	53355024	15583152987	15.7565	53254342	99.8113	17.45	98.62
CS287	CS287	S. oleracea	SOL Group II	Europe	Denmark	62839320	18851796000	19.0615	49261472	14454530676	14.6153	49162739	99.7996	16.19	98.62
CS113	CS113	S. oleracea	SOL Group II	NA	NA	59607309	17882192700	18.0811	48292046	14129655096	14.2868	48189321	99.7873	15.81	98.85
WS253	WS253	S. oleracea	SOL Group II	Europe	Russia	78492962	23547888600	23.8098	64001131	18646674477	18.8541	63810769	99.7026	20.87	98.5
CS153	CS153	S. oleracea	SOL Group II	NA	NA	51481481	15444444300	15.6162	40530307	11894138306	12.0264	40430208	99.753	13.31	97.38
WS127	WS127	S. oleracea	SOL Group II	NA	NA	67408099	20222429700	20.4474	53683328	15723487282	15.8984	53500991	99.6603	17.58	98.53
WS283	WS283	S. oleracea	SOL Group II	NA	NA	74340467	22302140100	22.5502	60616602	17712449007	17.9095	60447341	99.7208	19.82	98.42
US288	PI_449353	S. oleracea	SOL Group II	Europe	Turkey	51736006	15520801800	15.6934	43025490	12498239849	12.6372	42901187	99.7111	13.98	97.89
WS157	WS157	S. oleracea	SOL Group II	NA	NA	71243746	21373123800	21.6108	52844529	15484013570	15.6562	52655114	99.6416	17.32	97.68
WS179	WS179	S. oleracea	SOL Group II	NA	NA	63624180	19087254000	19.2995	50149696	14699830641	14.8633	49487970	98.6805	16.28	98.83
CS142	CS142	S. oleracea	SOL Group II	NA	NA	59921048	17976314400	18.1763	48037705	14057315233	14.2137	47864665	99.6398	15.72	98.14
US112	PI_174960	S. oleracea	SOL Group II	Asia	India	59061978	17718593400	17.9157	48356053	14263028443	14.4217	48215936	99.7102	15.96	98.65
CS221	CS221	S. oleracea	SOL Group II	NA	NA	55607626	16682287800	16.8678	44269169	13034784350	13.1798	44134241	99.6952	14.59	97.72
WS289	WS289	S. oleracea	SOL Group II	NA	NA	56712395	17013718500	17.203	47300423	13817791655	13.9715	47199324	99.7863	15.48	98.29
CS169	CS169	S. oleracea	SOL Group II	NA	NA	64293822	19288146600	19.5027	49783739	14586069843	14.7483	49527814	99.4859	16.28	97.94
S4	S4	S. oleracea	SOL Group II	NA	NA	61993343	18598002900	18.8049	50181114	14784085066	14.9485	50038694	99.7162	16.55	97.97
CS274	CS274	S. oleracea	SOL Group II	NA	NA	64421691	19326507300	19.5415	49784727	14582458394	14.7446	49173740	98.7727	16.17	98.18
WS261	WS261	S. oleracea	SOL Group II	Europe	Russia	65996740	19799022000	20.0192	54537242	15896406602	16.0732	54280865	99.5299	17.76	98.36
US10	NSL_6082	S. oleracea	SOL Group II	North America	United States	60055881	18016764300	18.2172	49440607	14508660590	14.67	49296129	99.7078	16.23	98.64
US135	PI_176775	S. oleracea	SOL Group II	Europe	Turkey	59031440	17709432000	17.9064	47878506	13914114498	14.0689	47116865	98.4092	15.41	98.89
US28	NSL_22149	S. oleracea	SOL Group II	North America	United States	67150962	20145288600	20.3694	52823423	15482356269	15.6546	51238846	97.0002	16.87	98.85
US66	PI_169669	S. oleracea	SOL Group II	Europe	Turkey	50928602	15278580600	15.4485	40770011	11952545235	12.0855	40656601	99.7218	13.38	98.47
CS3	CS3	S. oleracea	SOL Group II	Asia	Syria	59347986	17804395800	18.0024	47910249	14040837840	14.197	47755003	99.676	15.7	98.71
US3	CPPSIH_3_03	S. oleracea	SOL Group II	Europe	Netherlands	57661389	17298416700	17.4908	46307975	13644170571	13.7959	46205324	99.7783	15.28	98.63
US321	PI_647858	S. oleracea	SOL Group II	Europe	Georgia	71917747	21575324100	21.8153	57764456	17004536670	17.1937	57657662	99.8151	19.03	98.81
US332	PI_648951	S. oleracea	SOL Group II	North America	United States	51434533	15430359900	15.602	40684382	11938436732	12.0712	40600532	99.7939	13.36	98.42
US334	PI_648953	S. oleracea	SOL Group II	North America	United States	51507238	15452171400	15.624	42020333	12246976760	12.3832	41647538	99.1128	13.62	98.39
US130	PI_176770	S. oleracea	SOL Group II	Europe	Turkey	58322542	17496762600	17.6914	46644621	13518252586	13.6686	46231271	99.1138	15.04	98.61
US131	PI_176771	S. oleracea	SOL Group II	Europe	Turkey	64696240	19408872000	19.6247	52301516	15285057400	15.4551	51862645	99.1609	17.02	98.45
US73	PI_169677	S. oleracea	SOL Group II	Europe	Turkey	64080980	19224294000	19.4381	52694747	15394335506	15.5656	52488897	99.6094	17.21	98.92
US175	PI_205231	S. oleracea	SOL Group II	Europe	Turkey	58599329	17579798700	17.7753	48710903	14156592591	14.314	48444444	99.453	15.81	98.69
US267	PI_368826	S. oleracea	SOL Group II	Europe	Montenegro	64729995	19418998500	19.635	52357104	15305374920	15.4756	52166291	99.6356	17.11	98.43
US181	PI_206475	S. oleracea	SOL Group II	Europe	Turkey	57243948	17173184400	17.3642	46325390	13473915310	13.6238	46210979	99.753	15.09	98.18
US62	PI_167195	S. oleracea	SOL Group II	Europe	Turkey	61749022	18524706600	18.7307	49017934	14351264742	14.5109	48216765	98.3656	15.86	98.5
US182	PI_206753	S. oleracea	SOL Group II	Europe	Turkey	53234560	15970368000	16.148	43119320	12592409623	12.7325	42892501	99.474	14.06	98.67
US165	PI_184137	S. oleracea	SOL Group II	Europe	Serbia	75580810	22674243000	22.9264	61290203	17930613904	18.13	61123436	99.7279	20.06	98.38
US301	PI_531457	S. oleracea	SOL Group II	Europe	Hungary	50161488	15048446400	15.2158	41929656	12308535570	12.4454	41780195	99.6435	13.77	98.71
US261	PI_358260	S. oleracea	SOL Group II	Europe	Macedonia	57210596	17163178800	17.3541	47680509	13885219940	14.0397	47559501	99.7462	15.55	98.38
US343	PI_648963	S. oleracea	SOL Group II	North America	United States	51177373	15353211900	15.524	42661270	12480557754	12.6194	42558333	99.7587	13.97	98.62
US337	PI_648956	S. oleracea	SOL Group II	North America	United States	63092856	18927856800	19.1384	48164057	14184154857	14.3419	48039821	99.7421	15.87	98.24
US49	PI_163309	S. oleracea	SOL Group II	Asia	India	68050242	20415072600	20.6421	55065795	16150514138	16.3301	54910754	99.7184	18.07	98.61
US15	NSL_6088	S. oleracea	SOL Group II	North America	United States	52545209	15763562700	15.9389	42829903	12616499354	12.7568	42705222	99.7089	14.12	98.23
US121	PI_175927	S. oleracea	SOL Group II	Europe	Turkey	54803361	16441008300	16.6239	44263974	13064725873	13.21	44165425	99.7774	14.63	98.49
US31	NSL_28218	S. oleracea	SOL Group II	Europe	Sweden	61553147	18465944100	18.6713	49391698	14453000193	14.6138	49066723	99.342	16.11	98.5
US119	PI_175925	S. oleracea	SOL Group II	Europe	Turkey	61245612	18373683600	18.578	47617304	14024943453	14.1809	47340152	99.418	15.66	98.72
US61	PI_167194	S. oleracea	SOL Group II	Europe	Turkey	69987831	20996349300	21.2299	55330268	16219612410	16.4	55034895	99.4662	18.1	99.17
US300	PI_531456	S. oleracea	SOL Group II	Europe	Hungary	65122006	19536601800	19.7539	52525250	15393962047	15.5652	52362007	99.6892	17.23	98.62
US47	NSL_186328	S. oleracea	SOL Group II	North America	United States	61123833	18337149900	18.5411	48722981	14331233577	14.4906	48611435	99.7711	16.04	98.6
WS148	WS148	S. oleracea	SOL Group II	NA	NA	65922550	19776765000	19.9967	52180368	15280507358	15.4505	52063334	99.7757	17.1	98.66
WS149	WS149	S. oleracea	SOL Group II	NA	NA	62768988	18830696400	19.0401	50198247	14697606747	14.8611	50092136	99.7886	16.45	98.57
WS159	WS159	S. oleracea	SOL Group II	NA	NA	71881417	21564425100	21.8043	58200499	17036611821	17.2261	58091620	99.8129	19.07	98.79
US187	PI_209647	S. oleracea	SOL Group II	Asia	Iran	63995422	19198626600	19.4122	49777611	14627553477	14.7902	49289463	99.0193	16.25	98.54
US308	PI_604784	S. oleracea	SOL Group II	Asia	Afghanistan	58807207	17642162100	17.8384	48314698	14139948347	14.2972	48195315	99.7529	15.83	98.6
US269	PI_374233	S. oleracea	SOL Group II	Africa	Egypt	65838945	19751683500	19.9714	52765846	15523090311	15.6957	52645170	99.7713	17.37	98.6
WS160	WS160	S. oleracea	SOL Group II	NA	NA	59243425	17773027500	17.9707	48595869	14206578781	14.3646	48499412	99.8015	15.91	98.36
CS329	CS329	S. oleracea	SOL Group II	NA	NA	64551434	19365430200	19.5808	52586740	15544086985	15.717	52394332	99.6341	17.39	97.91
US342	PI_648962	S. oleracea	SOL Group II	North America	United States	55955831	16786749300	16.9735	47236304	13741727956	13.8946	47136992	99.7898	15.38	98.53
WS254	WS254	S. oleracea	SOL Group II	Europe	Russia	74593505	22378051500	22.6269	59072729	17311909395	17.5045	58900288	99.7081	19.36	98.62
US229	PI_274052	S. oleracea	SOL Group II	Europe	United Kingdom	67262515	20178754500	20.4032	53155413	15674175765	15.8485	52943446	99.6012	17.52	98.91
US44	NSL_184379	S. oleracea	SOL Group II	North America	United States	62723441	18817032300	19.0263	50465142	14852215746	15.0174	50347712	99.7673	16.63	98.55
US270	PI_379546	S. oleracea	SOL Group II	Europe	Serbia	53662001	16098600300	16.2777	43022714	12542000170	12.6815	42871761	99.6491	14.04	98.34
WS100	WS100	S. oleracea	SOL Group II	NA	NA	53761331	16128399300	16.3078	43868623	12729617822	12.8712	43728394	99.6803	14.24	98.68
CS175	CS175	S. oleracea	SOL Group II	NA	NA	58620892	17586267600	17.7819	47477057	13874680266	14.029	47341148	99.7137	15.52	98.03
WS121	WS121	S. oleracea	SOL Group II	Asia	Japan	55734821	16720446300	16.9064	44981447	13118703364	13.2646	44887242	99.7906	14.69	98.28
US294	PI_531450	S. oleracea	SOL Group II	Europe	Hungary	57239730	17171919000	17.3629	48064370	14003868475	14.1596	47962966	99.789	15.68	98.6
WS294	WS294	S. oleracea	SOL Group II	Europe	Denmark	53178649	15953594700	16.131	43065947	12607118535	12.7473	42549784	98.8015	13.97	98.58
WS238	WS238	S. oleracea	SOL Group II	Europe	Russia	72726258	21817877400	22.0605	58711341	17176829864	17.3679	58523730	99.6805	19.22	98.78
CS232	CS232	S. oleracea	SOL Group II	Europe	Denmark	70432108	21129632400	21.3646	53337609	15624698994	15.7985	53009871	99.3855	17.42	98.82
WS262	WS262	S. oleracea	SOL Group II	Europe	Russia	67626193	20287857900	20.5135	54829681	16014611270	16.1927	54576721	99.5386	17.88	98.94
CS241	CS241	S. oleracea	SOL Group II	Europe	Russia	65437207	19631162100	19.8495	53005318	15530862256	15.7036	52851432	99.7097	17.37	98.97
WS242	WS242	S. oleracea	SOL Group II	Europe	Russia	53727022	16118106600	16.2974	43884112	12854597656	12.9976	43800258	99.8089	14.39	98.54
WS245	WS245	S. oleracea	SOL Group II	Europe	Russia	51803561	15541068300	15.7139	42910582	12563206808	12.7029	42553264	99.1673	13.97	98.56
US216	PI_261789	S. oleracea	SOL Group II	Europe	France	55918555	16775566500	16.9622	46956680	13675196939	13.8273	46655695	99.359	15.25	99.03
US290	PI_491262	S. oleracea	SOL Group II	Europe	Greece	57691082	17307324600	17.4998	46546533	13653081484	13.8049	46435264	99.761	15.28	98.42
US319	PI_647856	S. oleracea	SOL Group II	Europe	Georgia	66760773	20028231900	20.251	51397527	15060387881	15.2279	51306152	99.8222	16.86	98.56
US153	PI_179592	S. oleracea	SOL Group II	Europe	Belgium	63289851	18986955300	19.1981	50564400	14703202612	14.8667	50267157	99.4121	16.41	98.6
US11	NSL_6083	S. oleracea	SOL Group II	North America	United States	64570320	19371096000	19.5865	50898616	14937817840	15.104	50704601	99.6188	16.7	98.72
WS240	WS240	S. oleracea	SOL Group II	Europe	Russia	75358352	22607505600	22.859	59740605	17400198118	17.5937	58865819	98.5357	19.23	98.61
WS248	WS248	S. oleracea	SOL Group II	Europe	Russia	68354314	20506294200	20.7344	54970457	16049839129	16.2284	54766044	99.6281	17.94	98.55
US228	PI_274051	S. oleracea	SOL Group II	Europe	United Kingdom	51437421	15431226300	15.6029	42278347	12309289114	12.4462	41808361	98.8884	13.65	98.63
US256	PI_358255	S. oleracea	SOL Group II	Europe	Macedonia	51603371	15481011300	15.6532	41838344	12221296546	12.3572	41715088	99.7054	13.67	98.88
US18	NSL_6092	S. oleracea	SOL Group II	North America	United States	51812872	15543861600	15.7167	42368861	12470937163	12.6096	42146140	99.4743	13.92	97.76
US41	NSL_81328	S. oleracea	SOL Group II	North America	United States	61229883	18368964900	18.5733	47442277	13854558750	14.0087	47319352	99.7409	15.51	98
US19	NSL_6093	S. oleracea	SOL Group II	North America	United States	56823737	17047121100	17.2367	45931726	13429365796	13.5787	44948072	97.8584	14.75	98.41
US296	PI_531452	S. oleracea	SOL Group II	Europe	Denmark	51651298	15495389400	15.6677	41951261	12244880354	12.3811	41814152	99.6732	13.7	97.91
US133	PI_176773	S. oleracea	SOL Group II	Europe	Turkey	56687052	17006115600	17.1953	45923841	13357708374	13.5063	45203030	98.4304	14.8	98.65
US177	PI_205233	S. oleracea	SOL Group II	Europe	Turkey	63680088	19104026400	19.3165	49255581	14469452792	14.6304	49122906	99.7306	16.19	97.79
US83	PI_169689	S. oleracea	SOL Group II	Europe	Turkey	50747097	15224129100	15.3935	42368954	12425223652	12.5634	42245394	99.7084	13.91	98.37
US176	PI_205232	S. oleracea	SOL Group II	Europe	Turkey	53995433	16198629900	16.3788	43868613	12797029384	12.9394	43719394	99.6599	14.32	98.51
US183	PI_207518	S. oleracea	SOL Group II	Asia	Afghanistan	55782398	16734719400	16.9208	45937051	13410691421	13.5598	45518863	99.0896	14.92	98.36
US115	PI_175313	S. oleracea	SOL Group II	Asia	India	64017855	19205356500	19.419	51558528	15212818054	15.382	51398067	99.6888	17.02	98.4
US89	PI_171862	S. oleracea	SOL Group II	Europe	Turkey	59316174	17794852200	17.9928	46579909	13708836565	13.8613	46438019	99.6954	15.34	98.55
US88	PI_171861	S. oleracea	SOL Group II	Europe	Turkey	57274569	17182370700	17.3735	43896583	12892916391	13.0363	43796058	99.771	14.44	98.36
US264	PI_360895	S. oleracea	SOL Group II	Europe	Netherlands	62644190	18793257000	19.0023	50637513	14918122416	15.084	50478386	99.6858	16.68	98.43
US6	CPPSIH_3_06	S. oleracea	SOL Group II	Europe	Netherlands	63081865	18924559500	19.135	51465493	15096843749	15.2648	51329626	99.736	16.9	98.56
US140	PI_177081	S. oleracea	SOL Group II	Europe	Turkey	52829263	15848778900	16.0251	42849872	12470291693	12.609	42701760	99.6543	13.94	98.34
US287	PI_445785	S. oleracea	SOL Group II	Asia	Syria	51678768	15503630400	15.6761	42024119	12150519600	12.2857	41636455	99.0775	13.52	98.17
US274	PI_379550	S. oleracea	SOL Group II	Europe	Macedonia	56149811	16844943300	17.0323	47109637	13712958767	13.8655	46990478	99.7471	15.35	98.38
US87	PI_171860	S. oleracea	SOL Group II	Europe	Turkey	57831001	17349300300	17.5423	47082978	13880439774	14.0348	46819288	99.4399	15.48	98.57
US163	PI_181964	S. oleracea	SOL Group II	Asia	Syria	52906917	15872075100	16.0486	43036425	12491626853	12.6306	42924312	99.7395	13.98	98.22
US243	PI_319220	S. oleracea	SOL Group II	Africa	Egypt	56148092	16844427600	17.0318	47353754	13780574824	13.9338	47237026	99.7535	15.43	98.04
US162	PI_181923	S. oleracea	SOL Group II	Asia	Syria	54754550	16426365000	16.6091	44590654	12930615292	13.0744	44178474	99.0756	14.38	98.26
US79	PI_169684	S. oleracea	SOL Group II	Europe	Turkey	69031059	20709317700	20.9397	54236629	15903900109	16.0808	53240244	98.1629	17.56	98.79
US152	PI_179591	S. oleracea	SOL Group II	Europe	Belgium	50402060	15120618000	15.2888	41389105	12041691102	12.1756	41266563	99.7039	13.47	98.77
US109	PI_174386	S. oleracea	SOL Group II	Europe	Turkey	62052968	18615890400	18.8229	50597780	14731789560	14.8956	50394709	99.5987	16.48	98.31
US76	PI_169680	S. oleracea	SOL Group II	Europe	Turkey	67770723	20331216900	20.5573	54597936	15980933317	16.1587	54396000	99.6301	17.87	98.67
US186	PI_209646	S. oleracea	SOL Group II	Europe	Turkey	60779422	18233826600	18.4366	49537245	14412820799	14.5731	49071864	99.0605	16.02	98.79
US185	PI_209645	S. oleracea	SOL Group II	Asia	Iran	54778510	16433553000	16.6163	44155077	12814656760	12.9572	43968842	99.5782	14.33	98.26
US86	PI_171859	S. oleracea	SOL Group II	Europe	Turkey	52212097	15663629100	15.8378	42354846	12383892239	12.5216	42234833	99.7166	13.86	98.9
US200	PI_222750	S. oleracea	SOL Group II	Asia	Iran	68192276	20457682800	20.6852	52562406	15474048988	15.6462	52305042	99.5104	17.29	98.61
US225	PI_274048	S. oleracea	SOL Group II	Europe	United Kingdom	55639158	16691747400	16.8774	44397673	13090497546	13.2361	44287776	99.7525	14.66	98.41
US118	PI_175924	S. oleracea	SOL Group II	Europe	Turkey	55523075	16656922500	16.8422	47322601	13765905042	13.919	47081212	99.4899	15.37	98.52
US168	PI_193619	S. oleracea	SOL Group II	Africa	Ethiopia	55050329	16515098700	16.6988	45034322	13084367593	13.2299	44864789	99.6235	14.63	98.4
US99	PI_173127	S. oleracea	SOL Group II	Europe	Turkey	55706481	16711944300	16.8978	44624456	13041961155	13.187	44478814	99.6736	14.6	98.38
US246	PI_339546	S. oleracea	SOL Group II	Europe	Turkey	55726767	16718030100	16.904	46727928	13569338884	13.7203	46457374	99.421	15.14	99.06
US68	PI_169671	S. oleracea	SOL Group II	Europe	Turkey	55207080	16562124000	16.7463	44833915	13196427069	13.3432	44677727	99.6516	14.76	98.51
US209	PI_229792	S. oleracea	SOL Group II	Asia	Iran	64307800	19292340000	19.5069	52877721	15403568419	15.5749	52399075	99.0948	17.13	98.27
US82	PI_169688	S. oleracea	SOL Group II	Europe	Turkey	50111977	15033593100	15.2008	39539084	11578573605	11.7074	39332316	99.4771	12.93	98.19
US77	PI_169682	S. oleracea	SOL Group II	Europe	Turkey	68505693	20551707900	20.7803	54342212	15950167188	16.1276	54128140	99.6061	17.83	98.52
US84	PI_169690	S. oleracea	SOL Group II	Europe	Turkey	51720553	15516165900	15.6887	43627576	12804474643	12.9469	43503125	99.7147	14.33	98.24
US96	PI_173124	S. oleracea	SOL Group II	Europe	Turkey	51628905	15488671500	15.6609	41162660	12035557519	12.1694	40943876	99.4685	13.44	98.18
US106	PI_174383	S. oleracea	SOL Group II	Europe	Turkey	70787505	21236251500	21.4724	55186514	16140287762	16.3198	54958625	99.5871	18.04	99.02
US201	PI_222838	S. oleracea	SOL Group II	Asia	Iran	56795716	17038714800	17.2282	47035986	13685599903	13.8378	46751783	99.3958	15.27	98.75
US81	PI_169686	S. oleracea	SOL Group II	Europe	Turkey	67089554	20126866200	20.3507	52711427	15453123718	15.625	52463143	99.529	17.26	98.56
US103	PI_173131	S. oleracea	SOL Group II	Europe	Turkey	63140640	18942192000	19.1529	50439935	14726305198	14.8901	50263943	99.6511	16.47	98.36
US144	PI_177557	S. oleracea	SOL Group II	Europe	Turkey	59079069	17723720700	17.9209	47825306	14117757128	14.2748	47701680	99.7415	15.79	98.72
US174	PI_204736	S. oleracea	SOL Group II	Europe	Turkey	62171327	18651398100	18.8588	51642896	15029545377	15.1967	51524326	99.7704	16.83	98.46
US101	PI_173129	S. oleracea	SOL Group II	Europe	Turkey	66364949	19909484700	20.1309	52707906	15382453505	15.5535	52560216	99.7198	17.22	98.96
US137	PI_176778	S. oleracea	SOL Group II	Europe	Turkey	56288351	16886505300	17.0743	45222901	13184182319	13.3308	45018524	99.5481	14.73	98.5
US93	PI_171867	S. oleracea	SOL Group II	Europe	Turkey	66237683	19871304900	20.0923	53002306	15455675671	15.6276	52221565	98.527	17.09	98.24
US104	PI_173809	S. oleracea	SOL Group II	Europe	Turkey	57837640	17351292000	17.5443	46285983	13530370629	13.6809	45329471	97.9335	14.87	98.12
US108	PI_174385	S. oleracea	SOL Group II	Europe	Turkey	63519967	19055990100	19.2679	50663660	14751904287	14.916	50468020	99.6138	16.5	98.47
US126	PI_175932	S. oleracea	SOL Group II	Europe	Turkey	65302025	19590607500	19.8085	52786395	15363396488	15.5343	52618383	99.6817	17.2	97.87
US127	PI_176371	S. oleracea	SOL Group II	Europe	Italy	52317093	15695127900	15.8697	39906061	11636746931	11.7662	39675985	99.4235	12.98	98.48
US128	PI_176372	S. oleracea	SOL Group II	Europe	Italy	49996340	14998902000	15.1657	40612980	11845756024	11.9775	40349568	99.3514	13.2	98.87
WS236	WS236	S. oleracea	SOL Group II	Europe	Russia	61474961	18442488300	18.6476	49946946	14606458375	14.7689	49708643	99.5229	16.31	98.56
US211	PI_251507	S. oleracea	SOL Group II	Asia	Iran	62761971	18828591300	19.038	49974254	14699199479	14.8627	49813080	99.6775	16.44	98.6
US214	PI_261787	S. oleracea	SOL Group II	Europe	France	53973604	16192081200	16.3722	43672660	12871572718	13.0147	43581550	99.7914	14.41	98.69
US64	PI_169026	S. oleracea	SOL Group II	Europe	Turkey	57238828	17171648400	17.3626	46969151	13824380998	13.9781	46805868	99.6524	15.46	98.44
US60	PI_167098	S. oleracea	SOL Group II	Europe	Turkey	58761153	17628345900	17.8244	47691542	14030517307	14.1866	47580165	99.7665	15.7	98.53
US286	PI_445782	S. oleracea	SOL Group II	Asia	Syria	50949818	15284945400	15.4549	41204924	12017561782	12.1512	40806004	99.0319	13.35	98.01
US35	NSL_37031	S. oleracea	SOL Group II	North America	United States	57655296	17296588800	17.489	46850702	13792801965	13.9462	46754384	99.7944	15.45	98.37
WS126	WS126	S. oleracea	SOL Group II	NA	NA	63934240	19180272000	19.3936	50105435	14669515496	14.8327	50012700	99.8149	16.42	98.68
CS243	CS243	S. oleracea	SOL Group II	Europe	Russia	63252505	18975751500	19.1868	51238988	15008590308	15.1755	51135833	99.7987	16.81	98.19
US9	CPPSIH_3_09	S. oleracea	SOL Group II	Europe	Netherlands	68674163	20602248900	20.8314	55087661	16195343225	16.3755	54969890	99.7862	18.13	98.02
US7	CPPSIH_3_07	S. oleracea	SOL Group II	Europe	Netherlands	62324685	18697405500	18.9054	49974103	14707925396	14.8715	49828087	99.7078	16.45	97.75
WS247	WS247	S. oleracea	SOL Group II	Europe	Russia	67712634	20313790200	20.5397	55365011	16165832882	16.3456	55098193	99.5181	18.06	98.08
WS252	WS252	S. oleracea	SOL Group II	Europe	Russia	55175325	16552597500	16.7367	46248510	13506908167	13.6571	46145643	99.7776	15.12	97.61
US252	PI_358249	S. oleracea	SOL Group II	Europe	Macedonia	56057537	16817261100	17.0043	46588136	13557188102	13.708	46397687	99.5912	15.15	98.73
US199	PI_222749	S. oleracea	SOL Group II	Asia	Iran	51330822	15399246600	15.5705	41812279	12146350425	12.2814	41321338	98.8258	13.51	98.22
US32	NSL_31384	S. oleracea	SOL Group II	North America	United States	66291155	19887346500	20.1085	52231530	15369282275	15.5402	52084649	99.7188	17.19	98.76
US344	PI_648964	S. oleracea	SOL Group II	North America	United States	63567610	19070283000	19.2824	49291902	14458805214	14.6196	49145641	99.7033	16.18	98.86
US24	NSL_6557	S. oleracea	SOL Group II	North America	United States	70254943	21076482900	21.3109	54536742	16049239967	16.2277	54369872	99.694	17.96	98.42
US348	PI_664499	S. oleracea	SOL Group II	Asia	China	72168992	21650697600	21.8915	54314068	15916064570	16.0931	54145319	99.6893	17.8	98.72
US217	PI_262161	S. oleracea	SOL Group II	Europe	Spain	58066054	17419816200	17.6136	46525046	13608106818	13.7595	46407451	99.7472	15.23	98.48
US150	PI_179589	S. oleracea	SOL Group II	Europe	Belgium	63245755	18973726500	19.1848	51076123	15052284841	15.2197	50864653	99.586	16.81	98.03
US16	NSL_6089	S. oleracea	SOL Group II	North America	United States	52655256	15796576800	15.9723	42115743	12392983221	12.5308	42006103	99.7397	13.87	97.91
US20	NSL_6094	S. oleracea	SOL Group II	North America	United States	50099202	15029760600	15.1969	40163223	11818280804	11.9497	40067127	99.7607	13.23	97.82
US151	PI_179590	S. oleracea	SOL Group II	Europe	Belgium	57997290	17399187000	17.5927	46413123	13542390269	13.693	46288740	99.732	15.16	98.16
US25	NSL_6693	S. oleracea	SOL Group II	North America	United States	55070760	16521228000	16.705	42771210	12534058832	12.6735	42414950	99.1671	13.96	98.18
US14	NSL_6087	S. oleracea	SOL Group II	North America	United States	65999644	19799893200	20.0201	49155337	14399517612	14.5597	48968439	99.6198	16.09	97.72
US27	NSL_22003	S. oleracea	SOL Group II	North America	United States	50157826	15047347800	15.2147	40835864	11894129555	12.0264	40679665	99.6175	13.29	97.93
US13	NSL_6085	S. oleracea	SOL Group II	North America	United States	67773278	20331983400	20.5581	53134459	15588305649	15.7617	52943206	99.6401	17.43	98.45
US26	NSL_6782	S. oleracea	SOL Group II	Europe	Netherlands	59522991	17856897300	18.0555	48087371	14032797382	14.1889	47894546	99.599	15.68	98.58
US232	PI_274056	S. oleracea	SOL Group II	Europe	United Kingdom	58594811	17578443300	17.774	47869776	14103042460	14.2599	47721645	99.6906	15.77	98.63
US63	PI_167434	S. oleracea	SOL Group II	Europe	Belgium	70706429	21211928700	21.4479	55404636	16289973875	16.4712	55267273	99.7521	18.23	98.67
US316	PI_647853	S. oleracea	SOL Group II	Europe	Georgia	85189518	25556855400	25.8411	63717675	18739758219	18.9482	63523508	99.6953	20.96	98.74
US122	PI_175928	S. oleracea	SOL Group II	Europe	Turkey	51145793	15343737900	15.5144	43683363	12689666981	12.8308	43407570	99.3687	14.15	98.42
US271	PI_379547	S. oleracea	SOL Group II	Europe	Macedonia	55674045	16702213500	16.888	46742759	13456525180	13.6062	46589767	99.6727	15.05	98.32
US275	PI_379551	S. oleracea	SOL Group II	Europe	Macedonia	66763778	20029133400	20.2519	53344889	15746915872	15.9221	53183340	99.6972	17.61	97.85
US299	PI_531455	S. oleracea	SOL Group II	Europe	Hungary	64895854	19468756200	19.6853	50640547	14846056153	15.0112	50507922	99.7381	16.61	98.28
US262	PI_360710	S. oleracea	SOL Group II	Europe	France	53855917	16156775100	16.3365	44885919	13078162347	13.2236	44593177	99.3478	14.58	98.76
US345	PI_648965	S. oleracea	SOL Group II	North America	United States	52056054	15616816200	15.7905	43315463	12685285333	12.8264	43190968	99.7126	14.19	98.62
US46	NSL_184398	S. oleracea	SOL Group II	North America	United States	66223315	19866994500	20.088	52954752	15565561941	15.7387	52777198	99.6647	17.4	98.77
US21	NSL_6095	S. oleracea	SOL Group II	North America	United States	52392457	15717737100	15.8926	40517692	11905789982	12.0382	40276039	99.4036	13.28	98.49
US298	PI_531454	S. oleracea	SOL Group II	Europe	Hungary	54363156	16308946800	16.4903	46093306	13384318383	13.5332	45977712	99.7492	14.99	97.7
US98	PI_173126	S. oleracea	SOL Group II	Europe	Turkey	73767180	22130154000	22.3763	57756129	16908721389	17.0968	57442900	99.4577	18.88	98.87
US1	CPPSIH_3_01	S. oleracea	SOL Group II	Europe	Netherlands	53168683	15950604900	16.128	42185394	12317547850	12.4545	38016199	90.117	12.53	98.55
US215	PI_261788	S. oleracea	SOL Group II	Europe	France	52065616	15619684800	15.7934	43350864	12611931947	12.7522	43166607	99.575	14.1	98.66
WS239	WS239	S. oleracea	SOL Group II	Europe	Russia	58840215	17652064500	17.8484	48882660	14297316639	14.4563	48775514	99.7808	16	98.82
