# Supplementary material for: Genomic analyses provide insights into spinach domestication and the genetic basis of agronomic traits
Source: Nat Commun. 2021 Dec 13;12:7246. doi: 10.1038/s41467-021-27432-z (PMC8668906; doi:10.1038/s41467-021-27432-z)
Supplement: Supplementary file 9 — Supplementary Data 6 [file 41467_2021_27432_MOESM9_ESM.xlsx]

## Sheet: Supplementary Data 6
Supplementary Data 6. Phenotypic data of 20 spinach traits for 303 spinach accession
Accession ID	Accession Name	Species	Region	Conutry	plant type	plant height	plant width	leaf length	leaf width	leaf number	leaf surface texture	leaf shape	leaf apex shape	leaf base shape	leaf division	petiole length	petiole width	petiole color	bolting days	flowering days	sex type	oxalate content	DM resistance	DM incidence (%)		Traits	Code
US351	PI 608712	Spinacia tetrandra	Europe	Germany	3	7.67	25.77	9.13	7.37	9	0	3	0	0	0	4.23	0.23	0	146	166	0	0.91	0	58.33			0	1	2	3	4	5
US355	PI 677115	Spinacia tetrandra	Europe	Georgia	NA	NA	NA	NA	NA	NA	NA	NA	NA	NA	NA	NA	NA	NA	138	146	NA	NA	NA	NA		plant type	-	erect	semi-erect	spreading	-	-
US356	PI 677116	Spinacia tetrandra	Europe	Georgia	NA	NA	NA	NA	NA	NA	NA	NA	NA	NA	NA	NA	NA	NA	138	161	NA	NA	NA	NA		leaf surface texture	wrinkled	smooth	-	-	-	-
US359	PI 647862	Spinacia turkestanica	Asia	Turkmenistan	3	6.07	23.87	8.37	5.5	11	1	4	0	0	3	4.43	0.2	1	146	152	1	0.73	1	41.67		leaf shape	-	-	orbicular	ovate	elliptic	halberd
US360	PI 647864	Spinacia turkestanica	Asia	Turkmenistan	3	6.5	24.75	6.7	5.1	14	1	4	0	0	3	4.05	0.2	0	131	146	1	0.89	0	100		leaf apex shape	non-acute	acute	-	-	-	-
US364	PI 677112	Spinacia turkestanica	Asia	Turkmenistan	3	7.93	32.63	9.17	6	10.67	1	4	0	0	3	5.7	0.2	1	135	146	0	0.89	0	55.56		leaf base shape	non-plane	plane	-	-	-	-
US361	PI 662295	Spinacia turkestanica	Asia	Turkmenistan	3	11.7	39.2	11.5	9.1	25	1	4	0	0	3	9	0.3	1	131	146	0	0.83	0	100		leaf division	none	shallow	medium	deep	-	-
US358	PI 604792	Spinacia turkestanica	Europe	Germany	3	8.83	37.57	11.3	7.97	14.67	1	4	0	0	3	7.03	0.27	1	146	156	1	0.87	1	42.86		petiole color	green	purple	-	-	-	-
US362	PI 677110	Spinacia turkestanica	Europe	Germany	3	6.07	18.43	11.23	5.47	12.33	1	4	0	0	3	3.6	0.17	0	152	171	0	1.05	0	50		sex type	female	male	-	-	-	-
US357	PI 494751	Spinacia turkestanica	Asia	Uzbekistan	3	8.57	39.23	12.1	8.4	12.33	1	4	1	0	3	8.93	0.2	1	138	156	1	0.93	0	57.14		DM resistance	highly susceptible	susceptible	medium resistance	resistance	high resistance	-
USX	USX	NA	NA	NA	NA	13.13	23.97	9.77	3.67	NA	NA	NA	NA	NA	NA	8.27	0.2	NA	146	169	NA	NA	NA	NA
US322	PI 648936	Spinacia oleracea	Europe	Greece	3	19.13	42.93	14.53	11.6	16.67	1	4	0	0	2	13.23	0.3	0	138	163	1	1.13	0	45.45
US136	PI 176777	Spinacia oleracea	Europe	Turkey	3	21.83	37	12.5	7	12.67	0	4	0	0	1	9.67	0.27	0	146	166	1	1.65	0	83.33
US45	NSL 184380	Spinacia oleracea	North America	United States	2	18.73	44.17	15.2	7.07	16.67	0	4	1	0	1	12.27	0.43	0	146	169	1	1.86	1	27.27
US279	PI 419162	Spinacia oleracea	Asia	China	3	11.3	25.93	10.8	6.73	10.67	0	4	0	0	2	5.93	0.37	0	131	159	0	1.42	0	58.33
US305	PI 604780	Spinacia oleracea	Asia	Japan	3	12	29.8	11.5	7.67	10	0	4	0	0	1	7	0.43	0	144	156	1	1.09	0	66.67
CS158	CS158	Spinacia oleracea	Asia	China	3	17.33	37.3	14.83	8.13	8.67	0	4	0	1	1	10.8	0.27	0	120	140	NA	0.98	1	25
CS268	CS268	Spinacia oleracea	Asia	China	3	11.2	26.4	10.07	5.07	13.67	0	3	0	0	0	6.73	0.23	0	131	161	NA	1.19	1	41.67
US206	PI 227230	Spinacia oleracea	Asia	Japan	3	16.83	29.17	10.87	7.67	17	0	4	1	0	3	7.97	0.6	1	138	163	0	1.42	0	66.67
US281	PI 433207	Spinacia oleracea	Asia	China	3	14.67	28.37	10.17	5.13	11.67	1	4	0	0	1	6.6	0.23	0	138	152	0	0.95	0	75
WS150	WS150	Spinacia oleracea	Asia	China	3	10.87	36.4	11.37	8.23	13	0	4	0	0	1	6.3	0.33	0	112	150	NA	1.1	0	60
US138	PI 176779	Spinacia oleracea	Europe	Turkey	2	13.07	22	6.53	5.23	10	0	4	1	0	3	6.83	0.17	1	146	161	0	1.68	0	83.33
US273	PI 379549	Spinacia oleracea	Europe	Macedonia	2	15.77	22.67	9.1	6.3	24.33	1	4	0	0	3	8.23	0.33	1	152	179	0	1.75	0	66.67
WS2	WS2	Spinacia oleracea	Europe	Turkey	3	12.83	22	8	4.43	11.67	1	4	0	0	3	6.97	0.33	0	112	144	NA	0.81	0	45.45
US239	PI 274311	Spinacia oleracea	Asia	Pakistan	3	19.83	42.17	11.87	9.57	23.67	0	4	1	0	3	14.37	0.83	1	120	140	0	1.24	0	100
US192	PI 212921	Spinacia oleracea	Asia	India	2	19.07	28.4	10.37	9.3	12.33	0	4	0	0	3	5.67	0.37	1	48	93	0	1.83	0	100
US59	PI 166366	Spinacia oleracea	Asia	India	3	24	50.67	16.33	13.5	34	0	4	1	0	3	19.33	0.53	1	40	93	1	1.73	0	66.67
US309	PI 604785	Spinacia oleracea	Asia	Mongolia	2	20.43	38.8	13.33	9.8	15.67	1	4	1	0	1	9.77	0.47	0	127	138	1	1.23	0	80
US280	PI 419218	Spinacia oleracea	Asia	China	2	21	32.67	12.6	7.87	10	1	4	0	0	1	9.83	0.5	0	125	146	0	1.11	0	58.33
US307	PI 604783	Spinacia oleracea	Asia	Afghanistan	3	12.3	29.27	11.27	7.27	9.33	0	4	0	0	1	7.27	0.4	0	140	152	0	1.19	0	66.67
US105	PI 173972	Spinacia oleracea	Asia	India	2	19.33	30.67	10	5.53	15.67	1	4	0	0	2	10.93	0.27	1	40	93	1	1.67	0	100
US303	PI 604778	Spinacia oleracea	Asia	Japan	3	17.87	33.53	15.5	10.03	9	0	3	0	0	0	9.37	0.53	0	138	146	0	1.08	0	100
US326	PI 648942	Spinacia oleracea	Asia	China	2	17.47	40.43	12.83	8.83	19.67	0	4	0	1	1	10.33	0.3	0	127	159	1	1.12	0	83.33
US207	PI 227383	Spinacia oleracea	Asia	Iran	3	13.07	27	10.03	7.3	11.33	0	4	0	0	2	5.33	0.67	0	146	159	0	1.45	1	41.67
US291	PI 499373	Spinacia oleracea	Europe	Russia	3	10.33	22.5	8.47	5.73	11.67	0	3	0	0	0	4.7	0.3	0	146	174	0	1.2	0	90.91
US249	PI 344085	Spinacia oleracea	Europe	Turkey	3	4.5	14.33	5.63	2.77	8.67	0	3	0	0	0	2.93	0.3	0	146	166	0	1.65	0	58.33
US164	PI 183246	Spinacia oleracea	Africa	Egypt	3	17.83	33.77	11.13	5.5	33	1	4	0	0	2	9.67	0.4	0	127	146	0	1.74	1	30
US315	PI 647852	Spinacia oleracea	Europe	Georgia	2	16.6	36.87	12.53	7.73	17	0	4	0	0	1	11.47	0.4	0	138	156	0	1.13	0	100
US293	PI 527332	Spinacia oleracea	Asia	China	3	16.7	28.37	10.7	6.67	10	0	3	0	0	0	8.33	0.33	0	120	147	0	1.17	0	83.33
US85	PI 171858	Spinacia oleracea	Europe	Turkey	3	15	23.33	10.33	5.83	14.67	0	4	1	0	2	6.5	0.27	0	138	163	1	1.89	0	54.55
WS136	WS136	Spinacia oleracea	Asia	China	3	16.9	37.8	13.9	7.37	12.33	0	4	0	0	1	12.5	0.3	0	110	131	NA	1.19	0	87.5
US194	PI 219949	Spinacia oleracea	Asia	Afghanistan	3	18.03	30.17	9.83	7	10.67	0	4	0	0	1	8.17	0.23	0	146	161	0	1.85	0	66.67
CS231	CS231	Spinacia oleracea	Asia	China	3	10	21.73	8.6	6.13	12.33	0	4	0	0	1	5.03	0.3	0	125	166	NA	1.24	1	25
US329	PI 648947	Spinacia oleracea	Asia	China	3	16.7	43.03	13.8	11.63	19	0	4	0	0	3	13.9	0.27	1	148	161	1	1.09	0	54.55
US283	PI 433210	Spinacia oleracea	Asia	China	3	8.6	21.13	8.23	4	9.33	0	4	0	0	1	4.73	0.3	0	156	181	1	1.14	0	66.67
US48	PI 103063	Spinacia oleracea	Asia	China	2	16.03	37.97	16.57	9.6	20.67	1	4	0	0	3	9.33	0.33	1	138	156	1	1.73	0	87.5
US58	PI 166044	Spinacia oleracea	Asia	India	3	16.33	33.33	11.73	8	27.33	1	4	1	0	3	10.33	0.37	1	112	121	1	1.63	2	16.67
CS304	CS304	Spinacia oleracea	Asia	China	3	1.7	10.63	3.67	1.6	8	1	5	0	0	0	1.53	0.1	0	121	152	NA	0.92	4	0
CS330	CS330	Spinacia oleracea	Asia	China	2	11.87	16.53	8.57	4	12.33	0	3	0	0	0	5.6	0.2	0	144	156	NA	0.94	1	38.46
US324	PI 648938	Spinacia oleracea	Europe	Turkey	3	15.27	30.5	10.5	8.13	19	0	4	0	0	1	8.83	0.33	0	146	156	1	0.81	0	90.91
WS139	WS139	Spinacia oleracea	Asia	China	3	20.57	43.27	14.93	10.5	13	1	4	0	0	3	13.37	0.33	1	110	131	NA	1.07	0	90
US330	PI 648948	Spinacia oleracea	Asia	China	3	6.57	19.03	7.57	5.47	10	0	2	0	0	0	3.4	0.2	1	120	138	1	0.97	0	83.33
WS138	WS138	Spinacia oleracea	Asia	China	3	11.6	36.4	11.33	8.33	9.67	1	4	0	0	2	7.23	0.3	0	110	131	NA	1.14	0	90.91
US278	PI 419004	Spinacia oleracea	Asia	China	3	11.7	21.63	9.47	6.53	9	0	4	0	0	1	5.6	0.37	0	120	135	0	1.26	0	100
US327	PI 648943	Spinacia oleracea	Asia	China	2	26.77	54.2	17.4	12.73	13.67	0	4	0	0	3	15.5	0.37	0	125	146	0	0.94	0	72.73
US365	PI 648940	Spinacia oleracea	Asia	China	3	14	30.27	9.97	5.13	7.67	1	4	0	0	2	7.37	0.2	0	125	156	1	0.78	0	54.55
WS144	WS144	Spinacia oleracea	Asia	China	3	21.13	43.63	14.07	11.73	13.33	1	4	0	0	3	17.5	0.3	0	112	150	NA	0.95	0	83.33
WS143	WS143	Spinacia oleracea	Asia	China	3	19.4	37.67	11.6	9.1	18	0	4	0	0	1	11.6	0.3	0	112	150	NA	1.27	0	45.45
WS145	WS145	Spinacia oleracea	Asia	China	3	13.27	37.13	9.1	7.97	12.67	0	4	0	0	3	8.53	0.3	1	112	150	NA	1.06	0	66.67
WS146	WS146	Spinacia oleracea	Asia	China	3	16.3	43.2	11.7	6.3	20.67	1	4	0	0	3	10.33	0.3	0	112	150	NA	1.11	0	40
US289	PI 478393	Spinacia oleracea	Asia	China	2	18.33	37.5	11.1	9.27	13.67	1	4	1	0	2	10.43	0.3	1	138	161	1	1.16	1	33.33
US71	PI 169675	Spinacia oleracea	Europe	Turkey	3	6.37	24.9	8.73	5.87	11	0	3	0	0	0	5.17	0.27	0	146	166	0	1.68	2	16.67
CS314	CS314	Spinacia oleracea	NA	NA	3	11.97	34.23	9.97	7.17	24	1	4	0	0	3	6.83	0.4	1	93	150	NA	1.07	0	100
US141	PI 177082	Spinacia oleracea	Europe	Turkey	3	13.33	18.67	7.8	6	8.33	0	4	0	1	1	6.67	0.2	1	146	163	0	1.51	0	40
US336	PI 648955	Spinacia oleracea	North America	United States	3	13.23	42.83	13.07	9.77	13	0	4	0	1	1	6.53	0.33	0	148	171	0	1.18	0	81.82
US213	PI 256080	Spinacia oleracea	Asia	Afghanistan	3	16.23	34.3	11.5	8.4	10.33	0	4	0	0	3	8.57	0.6	0	138	163	0	1.48	0	66.67
US312	PI 604789	Spinacia oleracea	Asia	Afghanistan	3	10.83	15.17	6	3.5	13	0	4	0	0	1	3.43	0.2	0	146	156	0	1.08	0	80
US43	NSL 92009	Spinacia oleracea	North America	United States	3	10.07	30.8	10.07	8.17	15.33	0	3	0	0	1	7.63	0.33	0	156	181	0	1.59	1	42.86
US197	PI 220686	Spinacia oleracea	Asia	Afghanistan	3	10.7	28.6	9.1	6.47	15	0	4	0	0	2	5.87	0.3	0	144	156	1	1.81	0	80
US306	PI 604782	Spinacia oleracea	Asia	Afghanistan	3	8.7	17.73	8	4.73	8.33	1	4	0	0	1	3.97	0.27	0	148	166	0	1.23	1	33.33
US114	PI 175312	Spinacia oleracea	Asia	India	3	10.67	16.47	9.77	4.17	10.33	0	4	0	0	3	5.5	0.2	1	130	138	0	NA	0	77.78
US145	PI 179044	Spinacia oleracea	Europe	Turkey	3	18.33	39.33	15.33	11	16.67	0	4	0	1	1	8.67	0.3	0	135	159	1	1.37	0	72.73
US320	PI 647857	Spinacia oleracea	Europe	Georgia	3	31.5	60.97	21.53	11.47	18.33	0	3	0	0	2	19.87	0.4	0	110	140	0	0.9	0	66.67
US157	PI 179596	Spinacia oleracea	Europe	Belgium	3	12.67	32.27	11.53	8.4	13.33	0	3	0	1	0	7.23	0.37	0	146	179	0	1.86	0	50
US191	PI 212328	Spinacia oleracea	Asia	Afghanistan	3	8.33	21.33	7.83	5.33	11.67	0	4	0	0	1	5.83	0.17	0	138	152	0	1.72	1	41.67
US304	PI 604779	Spinacia oleracea	Asia	Japan	3	20.73	41.43	13.57	6.47	11.67	0	4	0	0	1	10.37	0.4	1	138	156	1	0.99	0	90
US4	CPPSIH 3 04	Spinacia oleracea	Europe	Netherlands	2	9.67	19.9	7.83	5.97	9.33	0	2	0	0	1	4.5	0.3	0	169	179	NA	1.56	2	18.18
US75	PI 169679	Spinacia oleracea	Europe	Turkey	3	6.67	26	9.9	6.63	11	0	3	0	0	0	3.83	0.3	0	144	156	1	1.7	1	33.33
US95	PI 173123	Spinacia oleracea	Europe	Turkey	NA	NA	NA	NA	NA	NA	NA	NA	NA	NA	NA	NA	NA	NA	NA	NA	0	NA	NA	NA
US178	PI 205234	Spinacia oleracea	Europe	Turkey	3	11.57	27.2	10.03	7.13	13.33	1	4	0	1	1	7.1	0.3	0	138	146	0	1.72	0	91.67
US236	PI 274061	Spinacia oleracea	Europe	United Kingdom	3	7	21.83	7.83	5.7	13	0	3	0	1	0	4.47	0.8	0	146	169	0	1.65	2	16.67
US284	PI 433211	Spinacia oleracea	Europe	France	3	7.8	23.67	9.17	6.63	7.67	0	3	0	0	0	2.67	0.4	0	146	164	0	1	0	83.33
US74	PI 169678	Spinacia oleracea	Europe	Turkey	3	9.83	27.5	9.9	7.5	13	0	3	0	0	0	4.57	0.3	0	146	164	1	1.59	0	60
US346	PI 664497	Spinacia oleracea	Asia	China	3	14.8	38.33	12.03	9.93	11	0	4	0	0	1	8.13	0.33	0	124	138	0	1.1	0	45.45
US226	PI 274049	Spinacia oleracea	Europe	United Kingdom	3	15.77	27.13	9.9	7.6	10.33	0	3	0	0	0	6.8	0.63	0	144	169	1	1.25	0	100
US258	PI 358257	Spinacia oleracea	Europe	Macedonia	3	16	27.33	8.6	5.77	10.67	1	4	0	0	1	6.93	0.47	0	156	164	1	1.43	0	58.33
US8	CPPSIH 3 08	Spinacia oleracea	Europe	Netherlands	3	9	28.7	10.57	7.27	14.33	0	2	0	0	0	6.03	0.47	0	163	199	0	1.61	2	16.67
CS258	CS258	Spinacia oleracea	Europe	Russia	3	10.47	31.13	10.67	7.9	12.67	0	4	0	0	1	6.27	0.3	0	152	176	NA	1.04	1	38.46
CS256	CS256	Spinacia oleracea	Europe	Russia	3	8.73	29.3	11.2	7.07	13.67	0	3	0	0	0	6.1	0.33	0	131	171	NA	1.12	1	25
WS237	WS237	Spinacia oleracea	Europe	Russia	3	16	45.47	16.53	10.9	18	0	3	0	0	0	12.4	0.47	0	135	166	NA	1.11	0	61.54
WS257	WS257	Spinacia oleracea	Europe	Russia	3	7.63	31.7	10.77	9.63	12.67	0	3	0	0	0	8.7	0.37	0	148	173	NA	0.92	0	50
CS260	CS260	Spinacia oleracea	Europe	Russia	3	5.5	16.93	7.13	6.23	14.67	0	3	0	1	0	3.3	0.3	0	138	181	NA	1.03	4	0
US110	PI 174387	Spinacia oleracea	Europe	Turkey	3	12	24.33	8.9	4.6	15	0	4	0	0	1	5.6	0.2	0	135	169	0	1.68	0	75
US166	PI 192945	Spinacia oleracea	Asia	China	3	15.57	30.97	9.4	6.53	23.67	1	4	1	0	3	9.8	0.3	1	146	163	0	1.73	0	90.91
WS250	WS250	Spinacia oleracea	Europe	Russia	3	7.17	22.03	8.27	4.37	12	0	3	0	0	0	4.9	0.23	0	131	169	NA	1.3	4	0
WS259	WS259	Spinacia oleracea	Europe	Russia	3	18.77	42.1	11.83	8.7	23.67	0	4	0	0	2	9.23	0.33	0	131	169	NA	1.07	4	0
CS269	CS269	Spinacia oleracea	NA	NA	1	12.23	21.8	9.4	5.83	11	1	4	0	0	1	5.5	0.2	0	131	161	NA	1.12	1	30
WS188	WS188	Spinacia oleracea	NA	NA	3	7.87	17.27	8.2	4.13	9.33	0	3	0	0	0	3.57	0.2	0	125	169	NA	NA	1	25
US318	PI 647855	Spinacia oleracea	Europe	Georgia	3	23.1	50.13	16.1	10.6	12.67	0	3	0	0	1	12.1	0.43	0	140	156	0	0.95	0	50
CS134	CS134	Spinacia oleracea	NA	NA	3	15.63	44.13	14.7	11.93	23	0	4	0	0	2	7.97	0.3	1	131	161	NA	1.05	2	16.67
WS133	WS133	Spinacia oleracea	NA	NA	3	12.73	33	10.53	7.8	10.67	0	4	0	0	2	7.13	0.27	1	138	164	NA	1.17	0	55.56
US2	CPPSIH 3 02	Spinacia oleracea	Europe	Netherlands	3	7.9	25	9.07	4.2	12.33	0	3	0	0	0	5.6	0.3	0	161	176	NA	1.88	3	9.09
US257	PI 358256	Spinacia oleracea	Europe	Macedonia	3	13.67	33.5	10.27	8.27	10.33	0	4	0	0	1	8.27	0.77	0	94	138	0	1.45	0	60
WS323	WS323	Spinacia oleracea	NA	NA	2	19.43	28.13	11.67	9.2	16.67	0	4	0	0	1	10.13	0.3	0	131	166	NA	1.06	4	0
US117	PI 175923	Spinacia oleracea	Europe	Turkey	2	17	37.67	14.13	8.97	15.67	0	4	1	0	2	9.27	0.33	0	120	147	0	1.61	0	90
CS264	CS264	Spinacia oleracea	NA	NA	3	9.53	25.93	7.97	4.47	13	0	4	0	0	2	5.93	0.17	0	125	146	NA	1.17	0	41.67
CS265	CS265	Spinacia oleracea	NA	NA	3	11.6	36.37	13.07	8.67	15.33	0	4	0	0	2	6.07	0.4	0	138	171	NA	0.96	0	45.45
S2	S2	Spinacia oleracea	NA	NA	3	7.3	20.53	10.4	7.77	8.67	0	3	0	0	0	4.87	0.3	0	100	124	NA	NA	0	100
WS403	WS403	Spinacia oleracea	NA	NA	3	11.57	29.93	10.27	7.07	12.67	0	4	0	0	1	8.3	0.3	0	146	171	NA	0.81	0	54.55
CS156	CS156	Spinacia oleracea	NA	NA	3	17.4	30.63	10.53	5.87	13	1	4	0	0	1	9.43	0.3	0	131	161	NA	0.86	1	25
CS315	CS315	Spinacia oleracea	Europe	Greece	2	23.3	40.2	13.53	10.97	26.67	1	4	1	0	3	14.23	0.3	1	93	150	NA	1.09	0	50
CS130	CS130	Spinacia oleracea	Europe	Netherlands	3	19.17	41.1	15	9.17	9.33	1	4	0	0	1	10.53	0.5	0	131	163	NA	1.15	1	33.33
US250	PI 358247	Spinacia oleracea	Europe	Macedonia	3	5	17.83	5.67	4.33	8.67	0	3	0	1	0	3.93	0.33	0	152	169	0	1.56	0	75
CS233	CS233	Spinacia oleracea	Europe	Denmark	3	9.03	25.67	8.73	4.37	12.33	0	4	0	0	1	6.67	0.3	0	131	147	NA	1.43	1	20
WS234	WS234	Spinacia oleracea	Europe	Denmark	3	11.7	33.37	11.25	8.43	13	1	4	0	0	1	6.43	0.3	0	125	169	NA	0.99	4	0
WS290	WS290	Spinacia oleracea	NA	NA	3	13.6	30.97	13.37	7.9	11.33	1	4	0	0	1	6.87	0.2	0	131	164	NA	1.17	4	0
WS293	WS293	Spinacia oleracea	Europe	Netherlands	3	16.5	34.23	10.97	7.67	15.67	1	4	0	0	1	7.8	0.3	0	131	169	NA	1.06	1	33.33
US156	PI 179595	Spinacia oleracea	Europe	Belgium	3	NA	NA	NA	NA	13	1	3	1	0	0	NA	NA	0	171	182	NA	1.83	NA	NA
WS263	WS263	Spinacia oleracea	Europe	Russia	3	21	45.83	15.23	8.83	12.33	0	4	0	0	1	11.73	0.33	0	131	169	NA	NA	4	0
CS111	CS111	Spinacia oleracea	NA	NA	3	10.37	38.23	11	8.77	12.67	0	3	0	0	1	6.77	0.4	0	131	176	NA	1.01	4	0
CS328	CS328	Spinacia oleracea	NA	NA	2	18.27	42.3	13.03	8.83	16.67	1	4	0	0	1	10.7	0.3	0	156	177	NA	1.09	0	75
WS401	WS401	Spinacia oleracea	NA	NA	3	12.8	26.87	10.63	6.57	18.67	0	4	0	0	1	7.7	0.3	0	93	166	NA	0.94	1	40
WS104	WS104	Spinacia oleracea	NA	NA	3	11.57	38.27	12.77	7.53	13	0	4	0	0	1	7.7	0.3	0	138	171	NA	0.99	0	83.33
WS124	WS124	Spinacia oleracea	Asia	Japan	2	21.67	41.27	15	10.13	14.67	1	3	1	0	1	12.4	0.33	0	131	166	NA	0.99	1	33.33
WS270	WS270	Spinacia oleracea	NA	NA	3	11.4	25.77	10.23	6.4	21.67	0	4	0	1	1	4.8	0.2	0	131	164	NA	1.15	1	25
CS287	CS287	Spinacia oleracea	Europe	Denmark	3	11.2	28.87	12	6.87	13.33	0	3	0	0	0	7.1	0.27	0	131	171	NA	1.09	2	16.67
CS113	CS113	Spinacia oleracea	NA	NA	2	17.97	36.73	15.43	8.23	12.33	0	4	0	0	1	13	0.4	0	154	189	NA	1.15	1	33.33
WS253	WS253	Spinacia oleracea	Europe	Russia	3	11.5	26.43	9.03	6.37	12.67	0	3	0	0	0	5.73	0.23	0	131	173	NA	1.01	4	0
CS153	CS153	Spinacia oleracea	NA	NA	3	13	25.47	10.03	7.27	14.67	0	2	0	0	0	6.27	0.43	0	138	163	NA	0.9	0	58.33
WS127	WS127	Spinacia oleracea	NA	NA	3	18.03	32.43	15.2	10.13	14	0	4	0	0	1	10.53	0.43	0	131	171	NA	1.01	1	33.33
US288	PI 449353	Spinacia oleracea	Europe	Turkey	3	19	43.17	15	10	12.67	0	4	0	0	3	9.3	0.4	0	148	169	0	1.13	0	66.67
WS157	WS157	Spinacia oleracea	NA	NA	3	10.77	34.87	11.27	6.33	13	0	4	0	0	2	8.73	0.23	0	169	181	NA	1.2	0	58.33
WS179	WS179	Spinacia oleracea	NA	NA	3	11.2	37.23	11.1	8.47	16.67	0	3	0	0	0	7.43	0.3	0	125	159	NA	1.18	2	16.67
CS142	CS142	Spinacia oleracea	NA	NA	3	21.97	37.87	10.03	9.17	24.33	0	4	0	0	1	10.8	0.3	0	131	156	NA	1.06	0	85.71
US112	PI 174960	Spinacia oleracea	Asia	India	3	14	25.87	9.67	6.5	12.67	0	3	0	1	0	6.83	0.37	0	102	130	0	1.71	0	58.33
CS221	CS221	Spinacia oleracea	NA	NA	3	14.8	35.97	10	7.03	12.67	0	4	0	0	1	8.43	0.3	0	131	176	NA	1.16	0	40
WS289	WS289	Spinacia oleracea	NA	NA	3	15.17	43.33	13.47	8.7	17.33	0	4	0	0	2	10.77	0.2	0	131	164	NA	1.02	1	25
CS169	CS169	Spinacia oleracea	NA	NA	3	19.07	28.77	12.07	7.2	16.33	0	4	1	0	1	12.53	0.3	0	97	120	NA	1.18	1	25
S4	S4	Spinacia oleracea	NA	NA	2	12.83	26.6	10.93	6	10.67	1	4	0	0	1	8.87	0.27	0	120	142	NA	NA	1	36.36
CS274	CS274	Spinacia oleracea	NA	NA	3	14.37	31.03	10.33	7.67	15.67	0	4	0	0	1	5.03	0.2	0	138	179	NA	1.27	4	0
WS261	WS261	Spinacia oleracea	Europe	Russia	3	10.4	33.13	11.9	6.37	13	0	4	0	0	1	6.8	0.33	0	138	169	NA	1.21	4	0
US10	NSL 6082	Spinacia oleracea	North America	United States	2	10.93	25.33	11.13	7.57	10	0	3	0	0	0	6.63	0.43	0	138	152	0	1.58	1	33.33
US135	PI 176775	Spinacia oleracea	Europe	Turkey	3	13.83	27.83	9.8	8.43	14.33	0	4	0	0	3	8.37	0.4	1	152	171	1	1.51	0	100
US28	NSL 22149	Spinacia oleracea	North America	United States	3	5.57	19.37	8.17	4.8	13.33	0	3	0	1	0	4.4	0.33	0	146	170	NA	1.65	1	37.5
US66	PI 169669	Spinacia oleracea	Europe	Turkey	3	14.67	28.67	11	6.67	19.33	1	4	1	0	3	7.23	0.27	1	150	164	0	1.53	1	33.33
CS3	CS3	Spinacia oleracea	Asia	Syria	3	9.83	32.47	12.83	10.03	15	0	4	0	0	3	5.93	0.43	0	104	135	NA	1.15	0	66.67
US3	CPPSIH 3 03	Spinacia oleracea	Europe	Netherlands	3	7.67	24.33	9.47	6.77	13	0	3	0	0	0	5.93	0.4	0	152	176	NA	1.62	4	0
US321	PI 647858	Spinacia oleracea	Europe	Georgia	3	13.17	37.23	13.77	8.57	13.33	0	4	0	0	1	9.33	0.33	1	140	163	NA	0.82	0	66.67
US332	PI 648951	Spinacia oleracea	North America	United States	3	8.97	40.93	15.1	10.3	11.67	0	3	0	0	2	8.53	0.4	0	130	147	0	0.95	0	83.33
US334	PI 648953	Spinacia oleracea	North America	United States	3	10.03	33.4	11.8	8.53	11.33	0	3	0	0	1	7.43	0.33	0	163	171	0	0.93	0	75
US130	PI 176770	Spinacia oleracea	Europe	Turkey	3	10	19	7.67	4.67	11.67	0	4	0	0	1	4.67	0.23	0	120	138	0	1.68	1	27.27
US131	PI 176771	Spinacia oleracea	Europe	Turkey	3	11.33	21	8.33	5.97	18	0	4	1	0	2	5.5	0.23	0	156	181	0	1.52	0	100
US73	PI 169677	Spinacia oleracea	Europe	Turkey	3	11.17	30.5	12.23	9.27	14.33	1	4	0	0	3	5.57	0.3	1	146	163	0	1.58	1	41.67
US175	PI 205231	Spinacia oleracea	Europe	Turkey	3	9.1	21.97	8.97	5.13	10.33	0	4	0	1	1	4.23	0.3	0	146	164	0	1.83	0	100
US267	PI 368826	Spinacia oleracea	Europe	Montenegro	3	12.4	31.2	11.07	8	9.67	0	4	0	0	1	7.87	0.4	0	110	138	1	1.21	0	85.71
US181	PI 206475	Spinacia oleracea	Europe	Turkey	3	14.13	34.9	11.07	7.8	11	0	4	0	0	2	7.63	0.3	0	146	164	0	1.88	0	83.33
US62	PI 167195	Spinacia oleracea	Europe	Turkey	3	12.67	26.33	12.33	8.33	17.33	0	3	0	0	0	7.33	0.37	0	146	184	0	1.67	0	50
US182	PI 206753	Spinacia oleracea	Europe	Turkey	3	16	32.33	10.83	7.5	14.33	0	4	0	0	1	8	0.27	0	146	164	0	1.77	0	75
US165	PI 184137	Spinacia oleracea	Europe	Serbia	3	13.4	36	12.5	9.1	15	0	3	0	0	0	7.37	0.53	0	138	161	0	1.84	0	72.73
US301	PI 531457	Spinacia oleracea	Europe	Hungary	3	10.2	25	9.2	6.87	9.67	0	2	0	1	0	5.6	0.33	0	146	169	1	1.16	0	55.56
US261	PI 358260	Spinacia oleracea	Europe	Macedonia	3	6.33	20.67	7.33	5.37	9.67	0	4	0	0	1	3.87	0.2	0	146	174	0	1.28	1	41.67
US343	PI 648963	Spinacia oleracea	North America	United States	3	11.7	26.23	10.93	9.47	10.33	0	3	0	0	0	5.6	0.3	0	146	164	1	0.77	0	75
US337	PI 648956	Spinacia oleracea	North America	United States	3	12.17	31.3	10.4	7.97	9.67	0	3	0	0	0	6.47	0.4	0	138	177	1	1.02	0	75
US49	PI 163309	Spinacia oleracea	Asia	India	2	24.83	37.03	12.6	10.63	28	1	4	1	0	3	14.87	0.33	1	138	148	1	1.55	0	100
US15	NSL 6088	Spinacia oleracea	North America	United States	3	6.63	21.4	9.3	6.33	11.67	0	3	0	0	0	3.97	0.43	0	156	179	NA	1.86	0	72.73
US121	PI 175927	Spinacia oleracea	Europe	Turkey	3	9.87	27.33	8.23	5.63	12.33	0	4	0	0	3	5.5	0.2	1	146	164	1	1.65	0	50
US31	NSL 28218	Spinacia oleracea	Europe	Sweden	3	10.17	26.13	11.4	8.6	13	0	4	0	0	2	5.9	0.47	0	146	163	NA	1.85	1	25
US119	PI 175925	Spinacia oleracea	Europe	Turkey	3	14.67	30.67	10.83	8.33	15.33	0	3	0	0	0	8.17	0.3	0	146	164	0	1.61	0	91.67
US61	PI 167194	Spinacia oleracea	Europe	Turkey	2	19.33	26.67	12.17	6.63	13.67	1	4	0	0	1	8.33	0.3	0	138	169	0	1.68	4	0
US300	PI 531456	Spinacia oleracea	Europe	Hungary	3	12.03	29.97	10.8	5.97	10.33	0	4	0	1	1	7.13	0.3	0	156	169	0	1.08	1	37.5
US47	NSL 186328	Spinacia oleracea	North America	United States	3	9.43	47.1	14.5	7.93	24	1	4	0	0	3	10.6	0.4	1	140	166	0	1.74	0	55.56
WS148	WS148	Spinacia oleracea	NA	NA	3	18.37	40.03	13.57	6.53	12.33	1	4	0	0	1	9.67	0.3	0	120	150	NA	1.1	0	44.44
WS149	WS149	Spinacia oleracea	NA	NA	3	18.77	38.6	16.33	9.8	10	0	4	0	1	1	10.23	0.5	0	120	150	NA	1.08	0	66.67
WS159	WS159	Spinacia oleracea	NA	NA	3	13.6	37.5	14.27	7.4	9.67	0	4	0	0	1	8.87	0.3	0	120	150	NA	1.18	0	50
US187	PI 209647	Spinacia oleracea	Asia	Iran	3	7.83	23.83	8.67	5	12.33	1	4	0	0	2	6	0.2	1	138	156	0	1.88	0	58.33
US308	PI 604784	Spinacia oleracea	Asia	Afghanistan	3	13.23	26.2	11.43	7.8	16	0	3	0	0	0	7.07	0.37	0	150	166	1	1.02	0	45.45
US269	PI 374233	Spinacia oleracea	Africa	Egypt	3	18.2	40.93	14.03	10.07	9.67	0	4	1	0	2	10.47	0.47	0	120	146	0	0.59	0	76.92
WS160	WS160	Spinacia oleracea	NA	NA	3	16.17	32.9	13.43	7.2	9.33	0	4	0	0	1	9.7	0.3	0	120	152	NA	1.07	0	45.45
CS329	CS329	Spinacia oleracea	NA	NA	2	20.33	33.23	12.9	6.6	11.33	0	4	0	0	1	7.83	0.2	0	140	161	NA	1.04	0	83.33
US342	PI 648962	Spinacia oleracea	North America	United States	3	18.9	50.37	17.53	9.4	15.33	0	4	0	0	1	14	0.4	0	156	171	0	0.92	0	41.67
WS254	WS254	Spinacia oleracea	Europe	Russia	3	7.77	20.37	7.7	4.7	12.33	0	3	0	1	0	4.5	0.2	0	131	171	NA	NA	0	83.33
US229	PI 274052	Spinacia oleracea	Europe	United Kingdom	3	16.83	38.17	11.43	9.87	11.67	0	4	0	0	1	8.1	0.73	0	156	170	0	1.59	0	100
US44	NSL 184379	Spinacia oleracea	North America	United States	3	9.03	23.87	9.83	6	10	0	3	0	0	0	5.9	0.4	0	138	163	1	1.57	1	36.36
US270	PI 379546	Spinacia oleracea	Europe	Serbia	2	17.63	43.87	15.37	10.63	11.33	0	4	0	0	1	8.9	0.43	0	146	166	0	1.38	0	75
WS100	WS100	Spinacia oleracea	NA	NA	3	16.03	51.1	16.1	9.87	17	0	4	0	0	1	9.97	0.33	0	131	164	NA	0.97	0	63.64
CS175	CS175	Spinacia oleracea	NA	NA	3	6.57	21.93	7.13	5.67	8.33	0	3	0	0	0	5.2	0.2	0	153	185	NA	1.11	0	75
WS121	WS121	Spinacia oleracea	Asia	Japan	3	10.23	28.57	10.37	5.47	10.33	0	3	0	0	1	4.57	0.4	0	166	185	NA	1.08	0	54.55
US294	PI 531450	Spinacia oleracea	Europe	Hungary	3	12.33	33.6	10.77	8.4	13	0	3	0	0	0	7.77	0.5	0	159	171	1	1.25	0	100
WS294	WS294	Spinacia oleracea	Europe	Denmark	3	7.8	20.77	7.27	5.47	11	0	2	0	0	0	4.43	0.2	0	153	201	NA	1.02	4	0
WS238	WS238	Spinacia oleracea	Europe	Russia	3	8.67	27.6	11.6	7.93	9.67	0	2	0	1	0	6.57	0.4	0	161	169	NA	NA	1	33.33
CS232	CS232	Spinacia oleracea	Europe	Denmark	3	3.83	14.13	5	3.93	10.67	0	2	0	0	0	3	0.17	0	154	191	NA	1.09	4	0
WS262	WS262	Spinacia oleracea	Europe	Russia	3	8.6	29.07	11.07	7.03	14.67	0	4	0	0	2	4.73	0.23	0	140	187	NA	1.07	1	25
CS241	CS241	Spinacia oleracea	Europe	Russia	3	20.07	39.4	13.6	6.67	15	0	3	0	0	1	12.07	0.33	0	138	171	NA	1.02	0	58.33
WS242	WS242	Spinacia oleracea	Europe	Russia	3	9.83	30.27	12.77	9.2	14.33	0	3	0	1	0	6.5	0.37	0	161	179	NA	1.02	0	66.67
WS245	WS245	Spinacia oleracea	Europe	Russia	3	16.2	44.33	17.13	9.9	15.33	0	4	0	0	2	8.83	0.3	0	138	171	NA	0.9	0	41.67
US216	PI 261789	Spinacia oleracea	Europe	France	3	8.33	26.6	10.07	5.6	11.67	0	3	0	0	0	5.03	0.6	0	156	176	0	1.35	0	41.67
US290	PI 491262	Spinacia oleracea	Europe	Greece	3	10.43	21	8	5.27	12.67	0	3	0	0	0	5.23	0.3	0	156	181	0	0.92	1	33.33
US319	PI 647856	Spinacia oleracea	Europe	Georgia	3	14.4	40.17	13.1	9.2	16	0	4	0	0	1	10.13	0.27	0	135	159	0	1	0	45.45
US153	PI 179592	Spinacia oleracea	Europe	Belgium	3	18.33	42.67	13	10.7	17	0	4	0	0	2	12.67	0.33	1	146	171	0	1.51	0	100
US11	NSL 6083	Spinacia oleracea	North America	United States	3	12.03	29.33	12.87	8.6	11.33	0	3	0	0	0	6.9	0.43	0	159	176	1	1.76	0	58.33
WS240	WS240	Spinacia oleracea	Europe	Russia	3	14	40.23	13.63	9.03	15.67	0	3	0	1	1	8.73	0.3	0	131	169	NA	1.19	4	0
WS248	WS248	Spinacia oleracea	Europe	Russia	3	12.73	32.37	9.4	6.87	13	0	3	0	0	0	9.3	0.27	0	148	169	NA	1.05	0	46.15
US228	PI 274051	Spinacia oleracea	Europe	United Kingdom	3	12.5	26.33	9.67	9.03	12	0	3	0	0	0	5.23	0.8	0	166	183	1	1.05	1	33.33
US256	PI 358255	Spinacia oleracea	Europe	Macedonia	3	9.67	31.67	10.6	7.97	12	0	4	1	0	2	8.3	0.6	1	156	179	0	1.17	0	55.56
US18	NSL 6092	Spinacia oleracea	North America	United States	3	7.77	24.2	9	7.73	14.67	0	3	0	0	0	4.6	0.43	0	163	196	NA	1.68	0	100
US41	NSL 81328	Spinacia oleracea	North America	United States	3	NA	NA	NA	NA	10	0	3	0	0	0	NA	NA	0	166	188	NA	1.64	NA	NA
US19	NSL 6093	Spinacia oleracea	North America	United States	NA	NA	NA	NA	NA	NA	NA	NA	NA	NA	NA	NA	NA	NA	169	186	NA	1.66	NA	NA
US296	PI 531452	Spinacia oleracea	Europe	Denmark	3	5.2	24.93	8.97	7.03	10	0	2	0	1	1	4.3	0.33	0	171	197	1	1.09	0	54.55
US133	PI 176773	Spinacia oleracea	Europe	Turkey	3	15.83	18	7	5.33	15	0	4	0	0	3	5.5	0.17	0	152	169	0	1.72	0	66.67
US177	PI 205233	Spinacia oleracea	Europe	Turkey	3	14.8	32.77	10.67	7.43	21.67	0	4	0	0	3	8.57	0.3	1	144	164	0	1.66	0	41.67
US83	PI 169689	Spinacia oleracea	Europe	Turkey	3	14.17	24.83	10.5	6.13	10	1	4	0	0	2	7.1	0.23	1	148	169	0	1.73	0	50
US176	PI 205232	Spinacia oleracea	Europe	Turkey	3	15	29.83	11.33	8.17	13.67	0	4	0	0	3	7.33	0.3	1	120	148	0	1.86	0	61.54
US183	PI 207518	Spinacia oleracea	Asia	Afghanistan	3	18.17	38.67	13.67	9	21.33	0	4	0	0	1	8	0.33	0	146	169	1	1.77	0	50
US115	PI 175313	Spinacia oleracea	Asia	India	3	18	40.67	12	7.83	23	0	4	1	0	3	8.67	0.37	1	110	146	0	1.48	0	91.67
US89	PI 171862	Spinacia oleracea	Europe	Turkey	3	18.33	25	11.37	6.77	16.33	0	4	1	0	1	8.2	0.33	0	146	164	0	1.12	1	41.67
US88	PI 171861	Spinacia oleracea	Europe	Turkey	3	14.67	24.33	11.17	7.57	11	1	4	1	0	2	7.43	0.27	1	120	147	1	1.85	2	18.18
US264	PI 360895	Spinacia oleracea	Europe	Netherlands	3	13.13	24.23	8.9	6	12.67	0	2	0	0	0	6.1	0.23	0	203	230	0	1.27	0	58.33
US6	CPPSIH 3 06	Spinacia oleracea	Europe	Netherlands	3	9.27	29.97	10.5	6.67	12.33	0	3	0	0	0	6.67	0.37	0	169	187	NA	1.82	4	0
US140	PI 177081	Spinacia oleracea	Europe	Turkey	3	7.9	13.93	6.07	3.53	9.67	0	4	0	0	2	3.47	0.2	0	146	169	0	1.63	0	83.33
US287	PI 445785	Spinacia oleracea	Asia	Syria	3	11.9	35.33	12.5	8.1	9.67	1	4	0	0	2	8.77	0.37	1	130	138	0	1.31	0	58.33
US274	PI 379550	Spinacia oleracea	Europe	Macedonia	3	12.77	33.83	12.27	9.27	13	0	4	0	0	1	8.4	0.47	0	120	140	0	1.31	0	45.45
US87	PI 171860	Spinacia oleracea	Europe	Turkey	3	18.83	32.83	11.33	8.63	12.67	1	4	1	0	3	9.67	0.33	1	146	163	0	1.26	2	12.5
US163	PI 181964	Spinacia oleracea	Asia	Syria	3	13.17	29.6	10.53	6.5	15.67	0	4	0	0	2	6.23	0.27	0	152	171	0	1.15	0	57.14
US243	PI 319220	Spinacia oleracea	Africa	Egypt	3	12.33	30.83	11.03	8.67	11.33	0	4	0	1	1	7.27	0.87	0	152	166	0	1.29	0	83.33
US162	PI 181923	Spinacia oleracea	Asia	Syria	3	15.33	31.53	11.8	5.5	15.67	0	4	0	0	1	8.73	0.3	0	144	152	0	1.75	0	80
US79	PI 169684	Spinacia oleracea	Europe	Turkey	3	16.33	29.5	10.83	8.13	18	0	4	0	0	1	8.13	0.33	0	146	164	0	1.6	4	0
US152	PI 179591	Spinacia oleracea	Europe	Belgium	3	16.63	28.97	10	8.13	16.33	0	4	0	0	1	10.87	0.37	0	169	171	0	1.68	1	33.33
US109	PI 174386	Spinacia oleracea	Europe	Turkey	3	9.33	22.33	7.83	6.33	15.67	0	2	0	1	0	5	0.3	0	152	176	0	1.69	0	75
US76	PI 169680	Spinacia oleracea	Europe	Turkey	3	11.17	32.33	10.83	8.03	19.33	1	4	0	0	1	9.2	0.3	0	148	171	0	1.58	1	28.57
US186	PI 209646	Spinacia oleracea	Europe	Turkey	3	14.17	27	8.5	7.67	13	0	4	0	1	2	6.33	0.2	1	138	156	0	1.75	0	50
US185	PI 209645	Spinacia oleracea	Asia	Iran	3	10.73	27.93	8.53	8.1	13.67	1	4	1	0	2	6.8	0.23	1	110	125	0	1.44	0	70
US86	PI 171859	Spinacia oleracea	Europe	Turkey	3	12.67	16.17	7.9	4.03	15.33	1	4	1	0	2	4.9	0.2	0	120	156	0	1.86	2	14.29
US200	PI 222750	Spinacia oleracea	Asia	Iran	3	13.03	27.97	9.07	5.97	14	0	4	0	0	2	6.83	0.23	1	138	159	0	1.81	1	41.67
US225	PI 274048	Spinacia oleracea	Europe	United Kingdom	3	11.33	22.57	9.13	5.33	11	0	4	0	0	2	5.43	0.43	1	148	165	0	1.36	0	53.85
US118	PI 175924	Spinacia oleracea	Europe	Turkey	3	14	35.67	11.83	9.07	18	0	4	0	0	3	6.43	0.27	1	135	148	0	1.62	0	80
US168	PI 193619	Spinacia oleracea	Africa	Ethiopia	3	12.23	28.37	9.7	6.27	15	0	3	0	0	0	7.3	0.27	0	148	169	1	1.76	0	75
US99	PI 173127	Spinacia oleracea	Europe	Turkey	3	16	39.33	13.8	8.1	12.67	1	3	0	0	0	10.47	0.27	0	140	152	0	0.9	0	66.67
US246	PI 339546	Spinacia oleracea	Europe	Turkey	3	12	23.33	7.3	4.83	8.67	0	4	0	0	1	5.33	0.43	0	152	161	0	1.09	0	63.64
US68	PI 169671	Spinacia oleracea	Europe	Turkey	3	10.67	18.17	7.5	4.63	12.33	0	4	1	0	2	4.67	0.2	0	146	164	1	1.57	1	41.67
US209	PI 229792	Spinacia oleracea	Asia	Iran	3	17	36.33	11.63	9.57	10.33	0	4	0	1	1	9.13	0.6	0	146	161	0	1.54	0	90
US82	PI 169688	Spinacia oleracea	Europe	Turkey	2	17.33	26.83	9.8	6.67	13.67	1	3	0	0	0	8.77	0.33	0	144	164	0	1.7	1	37.5
US77	PI 169682	Spinacia oleracea	Europe	Turkey	3	15.33	33.67	11.67	8.37	18.33	1	4	0	0	3	8.97	0.4	1	140	152	0	1.34	4	0
US84	PI 169690	Spinacia oleracea	Europe	Turkey	3	15.33	29.67	10.23	6.23	11	1	4	0	0	3	7.5	0.23	0	151	164	0	1.54	1	41.67
US96	PI 173124	Spinacia oleracea	Europe	Turkey	3	17.67	31	12	7.43	11.33	0	4	0	0	1	8.93	0.27	0	135	163	1	1.7	0	60
US106	PI 174383	Spinacia oleracea	Europe	Turkey	3	16.33	41	19.27	8.37	13.33	0	4	0	0	1	10.33	0.33	0	143	166	0	1.7	0	66.67
US201	PI 222838	Spinacia oleracea	Asia	Iran	3	9.93	30.23	9.63	5.47	18	1	4	0	0	2	7.6	0.23	0	110	140	0	1.86	0	58.33
US81	PI 169686	Spinacia oleracea	Europe	Turkey	3	17.33	35.67	12.67	9.23	17	1	4	0	0	1	12.5	0.43	1	146	169	0	1.93	0	40
US103	PI 173131	Spinacia oleracea	Europe	Turkey	3	14.67	30.33	12.33	8.33	11.67	1	4	1	0	2	9.67	0.33	1	140	161	1	1.77	0	75
US144	PI 177557	Spinacia oleracea	Europe	Turkey	2	20.9	26.1	10.13	8.6	9.67	0	4	1	0	1	9.43	0.4	0	146	161	1	1.61	0	75
US174	PI 204736	Spinacia oleracea	Europe	Turkey	3	6.47	20.7	7.07	4.13	9.33	0	4	0	0	2	4.5	0.23	1	148	161	0	1.91	0	75
US101	PI 173129	Spinacia oleracea	Europe	Turkey	3	10	18.5	8.43	6.33	7	0	2	0	0	0	4.5	0.27	0	140	161	0	1.03	0	50
US137	PI 176778	Spinacia oleracea	Europe	Turkey	3	13.6	30.2	10.67	7.9	12.33	0	4	0	0	3	8.17	0.5	1	148	161	NA	1.52	NA	NA
US93	PI 171867	Spinacia oleracea	Europe	Turkey	3	18.33	31.67	12	8.9	17	1	4	0	0	2	10.67	0.33	1	146	166	0	1.1	0	45.45
US104	PI 173809	Spinacia oleracea	Europe	Turkey	3	12.97	28.67	11.07	6.9	11.33	1	4	1	0	2	5.93	0.23	1	138	163	1	1.64	1	37.5
US108	PI 174385	Spinacia oleracea	Europe	Turkey	3	18	34.33	11.5	7.67	14	0	4	0	0	3	7.5	0.23	1	146	161	0	1.73	0	75
US126	PI 175932	Spinacia oleracea	Europe	Turkey	3	9.33	21.33	8.13	5.63	16.67	0	4	1	0	1	4.77	0.3	0	146	169	0	1.73	0	85.71
US127	PI 176371	Spinacia oleracea	Europe	Italy	3	12.33	17.37	7.53	4.33	15	0	3	0	0	1	5.5	0.2	0	152	171	1	1.7	0	90.91
US128	PI 176372	Spinacia oleracea	Europe	Italy	3	12.33	23	9.43	6.67	19	0	4	0	0	2	5.83	0.3	0	146	164	0	1.54	0	100
WS236	WS236	Spinacia oleracea	Europe	Russia	3	15.47	38.23	13.77	9.43	13	0	4	0	0	1	8.77	0.4	0	131	166	NA	1.07	0	66.67
US211	PI 251507	Spinacia oleracea	Asia	Iran	3	14.93	25.17	9.43	6.67	10.67	0	4	0	1	2	6.4	0.47	0	146	161	0	1.02	0	58.33
US214	PI 261787	Spinacia oleracea	Europe	France	3	23.83	43.33	15.9	11.1	15	0	3	0	0	0	13.73	0.9	0	169	179	1	1.27	0	58.33
US64	PI 169026	Spinacia oleracea	Europe	Turkey	3	19	34.67	12.5	6.67	17	0	4	0	0	3	9.67	0.33	0	152	176	0	1.34	1	41.67
US60	PI 167098	Spinacia oleracea	Europe	Turkey	3	11	28.67	10.6	6.83	15.33	0	4	0	0	2	7.5	0.3	0	135	152	0	1.49	1	33.33
US286	PI 445782	Spinacia oleracea	Asia	Syria	3	15.13	30.87	12.07	8.77	10	0	3	0	0	0	8.27	0.47	0	126	166	0	1.2	0	83.33
US35	NSL 37031	Spinacia oleracea	North America	United States	2	15.2	29.3	11.3	8.03	13.67	0	3	0	0	0	9.97	0.47	0	152	171	0	1.72	0	57.14
WS126	WS126	Spinacia oleracea	NA	NA	3	17.47	34.77	11.9	6.57	9.67	0	4	1	0	2	10.93	0.23	0	125	163	NA	1.02	0	41.67
CS243	CS243	Spinacia oleracea	Europe	Russia	3	15.53	46.27	13.6	9.33	10.67	0	3	0	0	0	9.9	0.4	0	135	192	NA	0.82	4	0
US9	CPPSIH 3 09	Spinacia oleracea	Europe	Netherlands	3	7.33	24.5	9.27	7.13	14.33	0	2	0	0	0	6.43	0.4	0	127	184	0	1.5	4	0
US7	CPPSIH 3 07	Spinacia oleracea	Europe	Netherlands	3	8.13	25.2	10.47	10.33	13.67	0	2	0	0	0	8.87	0.43	0	152	184	NA	1.73	2	16.67
WS247	WS247	Spinacia oleracea	Europe	Russia	3	13.5	33.2	11	8	11.33	0	3	0	0	0	8.17	0.43	0	138	169	NA	1.03	0	18.18
WS252	WS252	Spinacia oleracea	Europe	Russia	3	11.1	30.07	10.47	7.33	16.67	0	3	0	0	0	5.13	0.37	0	131	174	NA	1.03	2	18.18
US252	PI 358249	Spinacia oleracea	Europe	Macedonia	3	7.33	19	6.9	4.93	11	0	3	0	1	0	4.9	0.37	0	156	164	0	1.15	0	83.33
US199	PI 222749	Spinacia oleracea	Asia	Iran	3	15.5	32.67	12	7.5	17.33	0	4	0	0	2	8.83	0.2	0	147	152	0	1.86	0	50
US32	NSL 31384	Spinacia oleracea	North America	United States	3	8.1	26.57	9.63	6.73	11.67	0	2	0	0	0	5.4	0.47	0	169	196	NA	1.58	0	81.82
US344	PI 648964	Spinacia oleracea	North America	United States	3	12.13	30.83	12.07	9.2	12.67	0	4	0	1	2	5.83	0.4	1	146	166	0	0.97	0	50
US24	NSL 6557	Spinacia oleracea	North America	United States	2	12.5	20.9	9.4	5.53	12.67	0	4	0	0	1	4.97	0.3	0	148	169	NA	1.7	1	33.33
US348	PI 664499	Spinacia oleracea	Asia	China	3	15.43	29.73	11.4	8.37	12.33	0	4	0	0	1	8.8	0.23	0	138	161	0	1.22	0	54.55
US217	PI 262161	Spinacia oleracea	Europe	Spain	3	17.77	40.33	15.73	7.1	9.33	0	4	0	0	1	9.07	0.57	0	135	161	0	1.36	0	100
US150	PI 179589	Spinacia oleracea	Europe	Belgium	3	10.5	18.83	7.57	5.33	10.67	0	4	0	0	1	4.83	0.13	0	146	164	0	1.53	0	72.73
US16	NSL 6089	Spinacia oleracea	North America	United States	3	8.77	24.53	9.67	6.93	12.67	0	3	0	1	0	4.83	0.53	0	156	179	NA	1.11	0	77.78
US20	NSL 6094	Spinacia oleracea	North America	United States	2	8.9	27.97	10.73	6.9	13.67	0	3	0	0	0	6.3	0.37	0	148	171	0	1.63	0	100
US151	PI 179590	Spinacia oleracea	Europe	Belgium	3	12.33	24.37	9.57	7.7	10.67	0	3	0	0	0	5.87	0.4	0	146	152	0	1.51	0	100
US25	NSL 6693	Spinacia oleracea	North America	United States	3	9.57	22.77	9.73	6.43	17	0	3	0	0	0	4.2	0.43	0	146	169	NA	1.78	1	33.33
US14	NSL 6087	Spinacia oleracea	North America	United States	3	10.53	22.73	10.03	8.27	13.67	0	3	0	0	0	6.73	0.37	0	161	184	NA	1.61	1	33.33
US27	NSL 22003	Spinacia oleracea	North America	United States	3	5.93	15.7	6.63	5.33	11.33	0	2	0	0	0	4.03	0.27	0	164	184	NA	0.96	0	66.67
US13	NSL 6085	Spinacia oleracea	North America	United States	3	9.73	25.63	9.4	8.1	10.33	0	3	0	0	0	4.9	0.43	0	146	174	NA	1.75	0	66.67
US26	NSL 6782	Spinacia oleracea	Europe	Netherlands	3	11.73	24.23	8.87	5.93	19.33	0	3	0	0	0	5.97	0.3	0	146	181	NA	1.64	1	33.33
US232	PI 274056	Spinacia oleracea	Europe	United Kingdom	3	23.97	58.33	22.13	12.7	13.67	0	3	0	1	0	14.1	1.1	0	140	146	1	1.52	0	90
US63	PI 167434	Spinacia oleracea	Europe	Belgium	3	21.33	43.67	15.5	11.9	27	0	4	0	0	1	12.67	0.43	0	130	161	0	1.45	0	50
US316	PI 647853	Spinacia oleracea	Europe	Georgia	3	21.23	39.97	14.5	8.67	14	0	4	0	0	2	12.53	0.37	0	144	146	0	1.11	0	83.33
US122	PI 175928	Spinacia oleracea	Europe	Turkey	3	18.33	31.33	12.6	6.7	18.67	0	4	0	0	1	7.8	0.37	0	125	159	0	1.66	0	75
US271	PI 379547	Spinacia oleracea	Europe	Macedonia	3	15.87	30.47	12.23	9.43	12	0	4	0	1	1	8.4	0.4	0	144	164	0	1.22	0	91.67
US275	PI 379551	Spinacia oleracea	Europe	Macedonia	3	16	32.37	10.9	7.8	12.33	0	3	0	0	0	8	0.3	0	148	163	0	1.29	1	33.33
US299	PI 531455	Spinacia oleracea	Europe	Hungary	3	8.47	20.17	6.97	4.7	9.33	0	3	0	0	0	4.3	0.27	0	152	164	0	1.37	0	66.67
US262	PI 360710	Spinacia oleracea	Europe	France	3	9.77	29.13	11	6.37	9.67	0	3	0	0	0	5.47	0.3	0	148	169	0	1.23	0	70
US345	PI 648965	Spinacia oleracea	North America	United States	3	12.5	39.47	13.3	8.97	11.67	0	3	0	0	0	7.3	0.43	0	148	169	0	1.14	1	37.5
US46	NSL 184398	Spinacia oleracea	North America	United States	3	14	32.73	12.3	7.8	12.33	0	3	0	0	0	8.2	0.4	0	138	169	0	1.63	1	30
US21	NSL 6095	Spinacia oleracea	North America	United States	2	14.2	33.1	12.13	7.17	20	0	4	1	0	1	8.5	0.3	0	146	172	NA	1.6	1	44.44
US298	PI 531454	Spinacia oleracea	Europe	Hungary	3	7.67	25	8.6	5.7	13.67	0	4	0	0	1	4.43	0.27	0	156	173	0	1.09	0	54.55
US98	PI 173126	Spinacia oleracea	Europe	Turkey	3	20.67	37.33	13.8	8.43	12	1	3	0	0	0	10.67	0.37	0	130	146	0	1.92	0	81.82
US1	CPPSIH 3 01	Spinacia oleracea	Europe	Netherlands	2	9.8	19.43	8.7	5.7	12	0	2	0	0	0	5.27	0.33	0	156	181	NA	1.67	4	0
US215	PI 261788	Spinacia oleracea	Europe	France	3	4.83	10.7	7.1	5.6	13.33	0	2	0	0	0	3.17	0.7	0	140	163	0	1.31	0	75
WS239	WS239	Spinacia oleracea	Europe	Russia	3	12.33	37.33	14.33	8.53	17	0	4	0	0	1	6.1	0.3	0	148	179	NA	0.94	1	25
