# Supplementary material for: Genomic analyses provide insights into spinach domestication and the genetic basis of agronomic traits
Source: Nat Commun. 2021 Dec 13;12:7246. doi: 10.1038/s41467-021-27432-z (PMC8668906; doi:10.1038/s41467-021-27432-z)
Supplement: Supplementary file 10 — Supplementary Data 7 [file 41467_2021_27432_MOESM10_ESM.xlsx]

## Sheet: Supplementary Data 7
Supplementary Data 7. Correlative coefficient of 20 phenotypic trait
		PT	PH	PW	LL	LW	LN	LST	LS	LA	LB	LD	PL	PTW	PC	BD	FD	ST	OX	DWR	DWI
Plant type	PT	1
Plant height	PH	-0.271**	1
Plant width	PW	-0.045	0.705**	1
Leaf length	LL	-0.102	0.705**	0.883**	1
Leaf width	LW	-0.074	0.608**	0.794**	0.790**	1
Leaf number	LN	-0.085	0.377**	0.373**	0.276**	0.335**	1
Leaf surface texture	LST	-0.184**	0.139*	0.084	0.039	-0.008	0.170**	1
Leaf shape	LS	-0.07	0.370**	0.279**	0.212**	0.106	0.227**	0.296**	1
Leaf apex shape	LA	-0.191**	0.230**	0.061	0.046	0.085	0.250**	0.224**	0.205**	1
Leaf base shape	LB	0.09	-0.107	-0.066	-0.032	0.019	-0.099	-0.155**	-0.125*	-0.124*	1
Leaf division	LD	-0.048	0.303**	0.272**	0.160**	0.170**	0.363**	0.378**	0.668**	0.307**	-0.174**	1
Petiole length	PL	-0.187**	0.846**	0.817**	0.774**	0.698**	0.439**	0.172**	0.290**	0.221**	-0.117*	0.298**	1
Petiole width	PTW	0.036	0.235**	0.303**	0.345**	0.435**	0.035	-0.180**	-0.151**	0.001	0.140*	-0.151**	0.257**	1
Petiole color	PC	-0.03	0.108	0.106	0.011	0.126**	0.267**	0.341**	0.301**	0.303**	-0.088	0.622**	0.161**	-0.08	1
Bolting days	BD	0.099	-0.304**	-0.251**	-0.208**	-0.190**	-0.231**	-0.197**	-0.327**	-0.145*	0.085	-0.295**	-0.315**	0.044	-0.197**	1
Flowering days	FD	0.096	-0.322**	-0.212**	-0.19**	-0.165**	-0.139**	-0.258**	-0.419**	-0.172**	0.053	-0.392**	-0.313**	-0.003	-0.293**	0.808**	1
Sex type	ST	-0.086	0.084	0.097	0.086	0.124	0.053	0.104	-0.036	0.179*	-0.036	-0.002	0.103	0.02	0.091	-0.054	-0.064	1
Oxalate content	OX	-0.079	-0.042	-0.242**	-0.179**	-0.172**	0.137*	-0.016	-0.003	0.139*	0.007	0.019	-0.115*	0.034	0.131*	0.111	0.005	-0.085	1
DM resistance	DWR	-0.039	-0.164**	-0.127*	-0.123*	-0.121*	0.024	0.043	-0.159**	-0.033	-0.047	-0.184**	-0.153**	-0.122*	-0.124*	0.032	0.251**	-0.062	-0.012	1
DM incidence	DWI	-0.024	0.163**	0.101	0.074	0.13*	-0.008	-0.065	0.116*	0.037	0.065	0.158**	0.114*	0.171**	0.131*	-0.074	-0.287**	0.063	0.062	-0.796**	1
*and ** indicate significant correlation at P＜0.05 and P＜0.01, respectively.
