# Supplementary material for: Genomic analyses provide insights into spinach domestication and the genetic basis of agronomic traits
Source: Nat Commun. 2021 Dec 13;12:7246. doi: 10.1038/s41467-021-27432-z (PMC8668906; doi:10.1038/s41467-021-27432-z)
Supplement: Supplementary file 11 — Supplementary Data 8 [file 41467_2021_27432_MOESM11_ESM.xlsx]

## Sheet: Supplementary Data 8
Supplementary Data 8. Genes overlapped with the associated regions of different traits
P values were derived from GWAS analyses
Defined associated region					Associated signal SNP		Genes located within 50kb upstream or downstream of the associated SNP
Trait	Chromosome	start	end	Peak signal (−log10(P))	position	−log10(P)	GeneID	start	end	strand	description	Pfam domain	pathway	Arabidopsis hit	Arabidopsis symbol	Arabidopsis description
bolting	SOchr2	77844636	77965983	10.3845	77894636	9.30232	SOV2g018680.1	77863032	77865309	+	Mpv17, putative	NA	map04146#Peroxisome	AT3G24570	NA	Peroxisomal membrane 22 kDa (Mpv17/PMP22) family protein
bolting	SOchr2	77844636	77965983	10.3845	77894636	9.30232	SOV2g018690.1	77888401	77892174	-	SWIM-type domain-containing protein	SWIM	NA	AT4G38170	FRS9	FAR1-related sequence 9
bolting	SOchr2	77844636	77965983	10.3845	77894636	9.30232	SOV2g018700.1	77934681	77944047	+	Cytochrome P450	p450	map00905#Brassinosteroid biosynthesis	AT2G26710	BAS1	Cytochrome P450 superfamily protein
bolting	SOchr2	77844636	77965983	10.3845	77915983	10.3845	SOV2g018690.1	77888401	77892174	-	SWIM-type domain-containing protein	SWIM	NA	AT4G38170	FRS9	FAR1-related sequence 9
bolting	SOchr2	77844636	77965983	10.3845	77915983	10.3845	SOV2g018700.1	77934681	77944047	+	Cytochrome P450	p450	map00905#Brassinosteroid biosynthesis	AT2G26710	BAS1	Cytochrome P450 superfamily protein
bolting	SOchr2	85624010	85724010	10.491	85674010	10.491	SOV2g021560.1	85699191	85700662	-	Putative reverse transcriptase domain-containing protein	NA	NA	NA	NA	NA
bolting	SOchr2	105818066	105918066	8.05	105868066	8.05	SOV2g033270.1	105818781	105819740	+	WD_REPEATS_REGION domain-containing protein	WD40#WD40#WD40#WD40	map04146#Peroxisome	AT1G29260	PEX7	peroxin 7
bolting	SOchr2	105818066	105918066	8.05	105868066	8.05	SOV2g033280.1	105839797	105841715	+	Forkhead-associated domain protein	NA	NA	AT1G06510	NA	forkhead-associated domain protein
bolting	SOchr2	105818066	105918066	8.05	105868066	8.05	SOV2g033290.1	105843317	105863723	-	FKS1_dom1 domain-containing protein	Glucan_synthase#Glucan_synthase#FKS1_dom1#Vta1	NA	AT1G06490	CalS7	glucan synthase-like 7
bolting	SOchr2	105818066	105918066	8.05	105868066	8.05	SOV2g033300.1	105871105	105875952	+	Kinase family protein	Pkinase#Pkinase_Tyr	NA	AT3G59110	NA	Protein kinase superfamily protein
bolting	SOchr2	107443996	107543996	10.4361	107493996	10.4361	SOV2g034480.1	107467603	107469504	-	Dof-type domain-containing protein	zf-Dof	NA	AT3G61850	DAG1	Dof-type zinc finger DNA-binding family protein
bolting	SOchr2	107443996	107543996	10.4361	107493996	10.4361	SOV2g034510.1	107496490	107499641	-	LRAT domain-containing protein	LRAT	NA	AT1G01225	NA	NC domain-containing protein-like protein
bolting	SOchr2	107443996	107543996	10.4361	107493996	10.4361	SOV2g034520.1	107500965	107509331	-	Putative bifunctional fucokinase/fucose pyrophosphorylase	Fucokinase#GHMP_kinases_N#GHMP_kinases_C	map00051#Fructose and mannose metabolism#map00520#Amino sugar and nucleotide sugar metabolism#map01100#Metabolic pathways	AT1G01220	FKGP	L-fucokinase/GDP-L-fucose pyrophosphorylase
bolting	SOchr2	107443996	107543996	10.4361	107493996	10.4361	SOV2g034530.1	107514901	107515875	+	Mucin-19	NA	NA	AT3G57990	NA	hypothetical protein
bolting	SOchr2	107443996	107543996	10.4361	107493996	10.4361	SOV2g034540.1	107522113	107526823	+	Kinase, putative	Pkinase#Pkinase_Tyr	NA	AT3G18750	WNK6	with no lysine (K) kinase 6
bolting	SOchr2	107443996	107543996	10.4361	107493996	10.4361	SOV2g034550.1	107528321	107529521	+	Protein yippee-like	Yippee-Mis18	NA	AT4G27745	NA	Yippee family putative zinc-binding protein
bolting	SOchr2	107443996	107543996	10.4361	107493996	10.4361	SOV2g034560.1	107530690	107531061	+	Calcium-binding EF-hand family protein	EF-hand_8	NA	AT2G46600	NA	Calcium-binding EF-hand family protein
bolting	SOchr2	107443996	107543996	10.4361	107493996	10.4361	SOV2g034570.1	107531720	107535080	-	Serine/arginine-rich splicing factor like	RRM_1#RRM_1	map03040#Spliceosome#map05168#Herpes simplex virus 1 infection	AT3G61860	RS31	RNA-binding (RRM/RBD/RNP motifs) family protein
bolting	SOchr2	107443996	107543996	10.4361	107493996	10.4361	SOV2g034500.1	107492819	107495921	+	Aluminum-activated malate transporter like	ALMT#FUSC#FUSC_2	NA	AT4G00910	NA	aluminum activated malate transporter family protein
bolting	SOchr2	107443996	107543996	10.4361	107493996	10.4361	SOV2g034490.1	107478027	107484507	-	PREDICTED: ORM1	ORMDL	NA	AT5G42000	NA	ORMDL family protein
bolting	SOchr2	109365366	109465366	8.16832	109415366	8.16832	SOV2g036210.1	109419551	109421663	-	Heterogeneous nuclear ribonucleoprotein like	RRM_1#RRM_1#RRM_7	map03040#Spliceosome	AT3G13224	NA	RNA-binding (RRM/RBD/RNP motifs) family protein
bolting	SOchr2	109365366	109465366	8.16832	109415366	8.16832	SOV2g036230.1	109438232	109443380	+	TPT domain-containing protein	TPT	NA	AT5G55950	NA	Nucleotide/sugar transporter family protein
bolting	SOchr2	109365366	109465366	8.16832	109415366	8.16832	SOV2g036250.1	109449136	109454329	+	PREDICTED: ABC transporter	ABC2_membrane#ABC_tran	NA	AT3G13220	ABCG26	ABC-2 type transporter family protein
bolting	SOchr2	109365366	109465366	8.16832	109415366	8.16832	SOV2g036170.1	109362774	109367470	-	CRAL-TRIO domain-containing protein	CRAL_TRIO#CRAL_TRIO_N	NA	AT1G55840	NA	Sec14p-like phosphatidylinositol transfer family protein
bolting	SOchr2	109365366	109465366	8.16832	109415366	8.16832	SOV2g036180.1	109379339	109382992	-	Protein kinase family protein	Pkinase#Pkinase#Pkinase_Tyr#Pkinase_Tyr	NA	AT5G47750	D6PKL2	D6 protein kinase like 2
bolting	SOchr2	109365366	109465366	8.16832	109415366	8.16832	SOV2g036190.1	109390852	109396346	-	PREDICTED: DNA-directed RNA	RNA_pol_A_bac#RNA_pol_L	map03020#RNA polymerase#map04623#Cytosolic DNA-sensing pathway	AT1G60620	RPAC43	RNA polymerase I subunit 43
bolting	SOchr2	109365366	109465366	8.16832	109415366	8.16832	SOV2g036200.1	109401054	109416340	-	Ribosomal RNA small subunit methyltransferase F	Methyltr_RsmB-F#Methyltr_RsmB-F#Methyltr_RsmF_N#Methyltr_RsmF_N	NA	AT4G26600	NA	S-adenosyl-L-methionine-dependent methyltransferases superfamily protein
bolting	SOchr2	109365366	109465366	8.16832	109415366	8.16832	SOV2g036220.1	109428363	109435917	+	GBF-interacting protein 1-like	DUF1296	NA	AT3G07660	NA	flocculation protein (DUF1296)
bolting	SOchr2	109365366	109465366	8.16832	109415366	8.16832	SOV2g036260.1	109456809	109465257	+	Transmembrane protein	AI-2E_transport#AI-2E_transport	NA	AT5G55960	NA	transmembrane protein C9orf5 protein
bolting	SOchr2	109365366	109465366	8.16832	109415366	8.16832	SOV2g036240.1	109444339	109447872	-	Coiled-coil domain-containing protein 22	DUF812#DUF812	NA	AT1G55830	NA	coiled-coil protein
bolting	SOchr2	114250911	114350911	8.08234	114300911	8.08234	SOV2g040470.1	114258080	114259337	-	Unknown protein	NA	NA	NA	NA	NA
bolting	SOchr2	114250911	114350911	8.08234	114300911	8.08234	SOV2g040480.1	114272198	114277509	+	Nitrate reductase	Oxidored_molyb#Mo-co_dimer#NAD_binding_1#FAD_binding_6#Cyt-b5	map00910#Nitrogen metabolism#map01100#Metabolic pathways#map01120#Microbial metabolism in diverse environments	AT1G37130	NIA2	nitrate reductase 2
bolting	SOchr2	114250911	114350911	8.08234	114300911	8.08234	SOV2g040500.1	114296691	114297674	+	30S ribosomal protein S13	Ribosomal_S13	map03010#Ribosome	AT5G14320	EMB3137	Ribosomal protein S13/S18 family
bolting	SOchr2	114250911	114350911	8.08234	114300911	8.08234	SOV2g040520.1	114312527	114313879	+	RRM domain-containing protein	RRM_2	NA	AT1G37140	MCT1	MEI2 C-terminal RRM only like 1
bolting	SOchr2	114250911	114350911	8.08234	114300911	8.08234	SOV2g040530.1	114321984	114322868	-	Unknown protein	NA	NA	NA	NA	NA
bolting	SOchr2	114250911	114350911	8.08234	114300911	8.08234	SOV2g040540.1	114333292	114334437	+	Transcription initiation factor TFIID subunit 8	Bromo_TP#TAF8_C	map03022#Basal transcription factors	AT4G34340	TAF8	TBP-associated factor 8
bolting	SOchr2	114250911	114350911	8.08234	114300911	8.08234	SOV2g040460.1	114239421	114257143	+	Protein kinase	DUF1644#Pkinase#Pkinase_Tyr	map04016#MAPK signaling pathway - plant#map04626#Plant-pathogen interaction	AT4G08500	MEKK1	MAPK/ERK kinase kinase 1
bolting	SOchr2	114250911	114350911	8.08234	114300911	8.08234	SOV2g040510.1	114309815	114311255	-	RRM domain-containing protein	RRM_2	NA	AT1G37140	MCT1	MEI2 C-terminal RRM only like 1
bolting	SOchr2	114250911	114350911	8.08234	114300911	8.08234	SOV2g040550.1	114335130	114344664	-	membrane magnesium transporter	MMgT	NA	AT5G03345	NA	membrane magnesium transporter-like protein
bolting	SOchr2	114250911	114350911	8.08234	114300911	8.08234	SOV2g040490.1	114285544	114295752	+	Exosome complex component RRP42	RNase_PH#RNase_PH_C	map03018#RNA degradation	AT3G07750	NA	3'-5'-exoribonuclease family protein
bolting	SOchr4	33417076	33517076	9.23537	33467076	9.23537	SOV4g015010.1	33481852	33482550	-	LOB domain-containing protein	LOB	NA	AT1G06280	LBD2	LOB domain-containing protein 2
bolting	SOchr4	33417076	33517076	9.23537	33467076	9.23537	SOV4g015020.1	33494117	33495353	+	Unknown protein	NA	NA	NA	NA	NA
bolting	SOchr4	33417076	33517076	9.23537	33467076	9.23537	SOV4g015000.1	33454966	33456380	-	UDP-N-acetylglucosamine--dolichyl-phosphate N-acetylglucosaminephosphotransferase	Glycos_transf_4	map00510#N-Glycan biosynthesis#map01100#Metabolic pathways	AT3G57220	NA	Glycosyl transferase family 4 protein
bolting	SOchr4	34479625	34579625	9.29431	34529625	9.29431	SOV4g015230.1	34519144	34520755	+	DUF868 domain-containing protein	DUF868	NA	AT5G28150	NA	hypothetical protein (DUF868)
bolting	SOchr4	34479625	34579625	9.29431	34529625	9.29431	SOV4g015240.1	34525068	34525589	-	Unknown protein	NA	NA	NA	NA	NA
bolting	SOchr4	34479625	34579625	9.29431	34529625	9.29431	SOV4g015250.1	34549775	34550801	+	AvrRpt-cleavage domain-containing protein	AvrRpt-cleavage	NA	AT2G04410	NA	RPM1-interacting protein 4 (RIN4) family protein
bolting	SOchr4	34479625	34579625	9.29431	34529625	9.29431	SOV4g015260.1	34551564	34557369	-	Zinc finger CCCH domain-containing protein	zf-CCCH#zf-CCCH#zf-CCCH#zf-CCCH#zf-CCCH#zf-CCCH#zf-CCCH_4#zf-CCCH_2#zf-CCCH_2#zf-CCCH_2#zf-CCCH_2#zf-CCCH_2#zf-CCCH_2	NA	AT3G48440	NA	Zinc finger C-x8-C-x5-C-x3-H type family protein
bolting	SOchr4	183056721	183156721	12.7367	183106721	12.7367	SOV4g055290.1	183078648	183082356	+	Protein Mpv17	Mpv17_PMP22	map04146#Peroxisome	AT2G42770	NA	Peroxisomal membrane 22 kDa (Mpv17/PMP22) family protein
bolting	SOchr4	183056721	183156721	12.7367	183106721	12.7367	SOV4g055300.1	183084131	183085741	+	RING-type domain-containing protein	zf-RING_2#zf-RING_11#zf-C3HC4_2#zf-RING_5#zf-RING_UBOX#zf-C3HC4#zf-C3HC4_3#zf-ANAPC11	NA	AT3G58720	NA	RING/U-box superfamily protein
bolting	SOchr4	183056721	183156721	12.7367	183106721	12.7367	SOV4g055310.1	183091758	183095364	+	ATP-dependent zinc metalloprotease FtsH	Peptidase_M41#AAA#AAA_lid_3	NA	AT2G30950	VAR2	FtsH extracellular protease family
bolting	SOchr4	183056721	183156721	12.7367	183106721	12.7367	SOV4g055320.1	183096953	183102177	-	Pentatricopeptide repeat-containing protein	PPR_2#PPR_2#PPR_2#PPR_2#PPR#PPR#PPR#PPR#PPR#PPR#PPR#PPR#DYW_deaminase#PPR_3#PPR_3	NA	AT2G41080	NA	pentatricopeptide (PPR) repeat protein
bolting	SOchr4	183056721	183156721	12.7367	183106721	12.7367	SOV4g055330.1	183109461	183118687	-	Ras-related protein	Ras#Roc#Arf#MMR_HSR1	map04144#Endocytosis#map04961#Endocrine and other factor-regulated calcium reabsorption#map04962#Vasopressin-regulated water reabsorption#map04972#Pancreatic secretion#map05164#Influenza A	AT1G06400	ARA-2	Ras-related small GTP-binding family protein
bolting	SOchr4	183056721	183156721	12.7367	183106721	12.7367	SOV4g055280.1	183055733	183068298	+	Vacuolar protein sorting-associated protein 41 homolog	Clathrin	map05132#Salmonella infection	AT1G08190	VPS41	vacuolar protein sorting 41
bolting	SOchr4	183056721	183156721	12.7367	183106721	12.7367	SOV4g055340.1	183123676	183132845	+	2,3-bisphosphoglycerate-independent phosphoglycerate mutase	Metalloenzyme#iPGM_N	map00010#Glycolysis / Gluconeogenesis#map00260#Glycine, serine and threonine metabolism#map00680#Methane metabolism#map01100#Metabolic pathways#map01110#Biosynthesis of secondary metabolites#map01120#Microbial metabolism in diverse environments#map01200#Carbon metabolism#map01230#Biosynthesis of amino acids	AT1G09780	iPGAM1	Phosphoglycerate mutase, C 2, C3-bisphosphoglycerate-independent
bolting	SOchr4	183056721	183156721	12.7367	183106721	12.7367	SOV4g055350.1	183138012	183140944	-	WRKY transcription factor	WRKY	NA	AT3G58710	WRKY69	WRKY DNA-binding protein 69
bolting	SOchr4	187342683	187451438	8.48339	187392683	8.22224	SOV4g058580.1	187343417	187344987	-	protein FLX-like 1	NA	NA	AT3G14750	NA	structural maintenance of chromosomes domain protein
bolting	SOchr4	187342683	187451438	8.48339	187392683	8.22224	SOV4g058590.1	187356989	187359759	+	Bidirectional sugar transporter SWEET	MtN3_slv#MtN3_slv	NA	AT3G14770	SWEET2	Nodulin MtN3 family protein
bolting	SOchr4	187342683	187451438	8.48339	187392683	8.22224	SOV4g058610.1	187384467	187386495	+	Putative prefoldin subunit 2	Prefoldin_2	NA	AT3G22480	PDF2	prefoldin 2
bolting	SOchr4	187342683	187451438	8.48339	187392683	8.22224	SOV4g058620.1	187397468	187399581	+	Putative UDP-glucose 4,6-dehydratase	GDP_Man_Dehyd#GDP_Man_Dehyd#Epimerase#Epimerase#RmlD_sub_bind#RmlD_sub_bind#3Beta_HSD#Polysacc_synt_2#NAD_binding_4	map00520#Amino sugar and nucleotide sugar metabolism#map01100#Metabolic pathways	AT1G78570	RHM1	rhamnose biosynthesis 1
bolting	SOchr4	187342683	187451438	8.48339	187392683	8.22224	SOV4g058650.1	187437219	187440134	+	Hydroxyproline-rich glycoprotein family protein, putative	DUF761	NA	AT4G16790	NA	hydroxyproline-rich glycoprotein family protein
bolting	SOchr4	187342683	187451438	8.48339	187392683	8.22224	SOV4g058640.1	187441350	187442937	-	Unknown protein	NA	NA	NA	NA	NA
bolting	SOchr4	187342683	187451438	8.48339	187392683	8.22224	SOV4g058600.1	187361435	187375452	-	Putative 3-isopropylmalate dehydratase large subunit-like	Aconitase	map00290#Valine, leucine and isoleucine biosynthesis#map00660#C5-Branched dibasic acid metabolism#map00966#Glucosinolate biosynthesis#map01100#Metabolic pathways#map01110#Biosynthesis of secondary metabolites#map01210#2-Oxocarboxylic acid metabolism#map01230#Biosynthesis of amino acids	AT4G13430	IIL1	isopropyl malate isomerase large subunit 1
bolting	SOchr4	187342683	187451438	8.48339	187392683	8.22224	SOV4g058630.1	187401852	187424227	-	Alpha,alpha-trehalose-phosphate synthase	Glyco_transf_20#Glyco_transf_20#Trehalose_PPase	map00500#Starch and sucrose metabolism#map01100#Metabolic pathways#map01110#Biosynthesis of secondary metabolites	AT1G78580	TPS1	trehalose-6-phosphate synthase
bolting	SOchr4	187342683	187451438	8.48339	187401438	8.48339	SOV4g058590.1	187356989	187359759	+	Bidirectional sugar transporter SWEET	MtN3_slv#MtN3_slv	NA	AT3G14770	SWEET2	Nodulin MtN3 family protein
bolting	SOchr4	187342683	187451438	8.48339	187401438	8.48339	SOV4g058610.1	187384467	187386495	+	Putative prefoldin subunit 2	Prefoldin_2	NA	AT3G22480	PDF2	prefoldin 2
bolting	SOchr4	187342683	187451438	8.48339	187401438	8.48339	SOV4g058620.1	187397468	187399581	+	Putative UDP-glucose 4,6-dehydratase	GDP_Man_Dehyd#GDP_Man_Dehyd#Epimerase#Epimerase#RmlD_sub_bind#RmlD_sub_bind#3Beta_HSD#Polysacc_synt_2#NAD_binding_4	map00520#Amino sugar and nucleotide sugar metabolism#map01100#Metabolic pathways	AT1G78570	RHM1	rhamnose biosynthesis 1
bolting	SOchr4	187342683	187451438	8.48339	187401438	8.48339	SOV4g058650.1	187437219	187440134	+	Hydroxyproline-rich glycoprotein family protein, putative	DUF761	NA	AT4G16790	NA	hydroxyproline-rich glycoprotein family protein
bolting	SOchr4	187342683	187451438	8.48339	187401438	8.48339	SOV4g058640.1	187441350	187442937	-	Unknown protein	NA	NA	NA	NA	NA
bolting	SOchr4	187342683	187451438	8.48339	187401438	8.48339	SOV4g058660.1	187445110	187446988	-	SATase_N domain-containing protein	SATase_N#Hexapep#Hexapep#Hexapep_2	map00270#Cysteine and methionine metabolism#map00920#Sulfur metabolism#map01100#Metabolic pathways#map01110#Biosynthesis of secondary metabolites#map01120#Microbial metabolism in diverse environments#map01200#Carbon metabolism#map01230#Biosynthesis of amino acids#map05111#Biofilm formation - Vibrio cholerae	AT5G56760	SERAT1;B1	serine acetyltransferase 1;B1
bolting	SOchr4	187342683	187451438	8.48339	187401438	8.48339	SOV4g058600.1	187361435	187375452	-	Putative 3-isopropylmalate dehydratase large subunit-like	Aconitase	map00290#Valine, leucine and isoleucine biosynthesis#map00660#C5-Branched dibasic acid metabolism#map00966#Glucosinolate biosynthesis#map01100#Metabolic pathways#map01110#Biosynthesis of secondary metabolites#map01210#2-Oxocarboxylic acid metabolism#map01230#Biosynthesis of amino acids	AT4G13430	IIL1	isopropyl malate isomerase large subunit 1
bolting	SOchr4	187342683	187451438	8.48339	187401438	8.48339	SOV4g058630.1	187401852	187424227	-	Alpha,alpha-trehalose-phosphate synthase	Glyco_transf_20#Glyco_transf_20#Trehalose_PPase	map00500#Starch and sucrose metabolism#map01100#Metabolic pathways#map01110#Biosynthesis of secondary metabolites	AT1G78580	TPS1	trehalose-6-phosphate synthase
bolting	SOchr4	188043507	188143507	10.4271	188093507	10.4271	SOV4g059130.1	188042655	188044838	-	RRM domain-containing protein	RRM_1	map03015#mRNA surveillance pathway	AT5G55670	NA	RNA-binding (RRM/RBD/RNP motifs) family protein
bolting	SOchr4	188043507	188143507	10.4271	188093507	10.4271	SOV4g059140.1	188052179	188055039	+	40S ribosomal protein	NA	NA	AT1G57540	NA	40S ribosomal protein
bolting	SOchr4	188043507	188143507	10.4271	188093507	10.4271	SOV4g059160.1	188058539	188059300	+	Unknown protein	NA	NA	NA	NA	NA
bolting	SOchr4	188043507	188143507	10.4271	188093507	10.4271	SOV4g059180.1	188074856	188076329	+	Protein TIC 20-v chloroplastic	TIC20	NA	AT5G55710	Tic20-V	TIC 20-v-like protein
bolting	SOchr4	188043507	188143507	10.4271	188093507	10.4271	SOV4g059190.1	188080640	188082495	+	outer envelope membrane protein 7-like	NA	NA	AT3G52420	OEP7	outer envelope membrane protein 7
bolting	SOchr4	188043507	188143507	10.4271	188093507	10.4271	SOV4g059200.1	188085301	188087037	+	Epimerase domain-containing protein	Epimerase	NA	AT1G51410	NA	NAD(P)-binding Rossmann-fold superfamily protein
bolting	SOchr4	188043507	188143507	10.4271	188093507	10.4271	SOV4g059210.1	188095931	188097199	+	Putative fasciclin-like arabinogalactan protein	Fasciclin#Fasciclin	NA	AT5G55730	FLA1	FASCICLIN-like arabinogalactan 1
bolting	SOchr4	188043507	188143507	10.4271	188093507	10.4271	SOV4g059240.1	188122778	188125422	+	Fe2OG dioxygenase domain-containing protein	2OG-FeII_Oxy#DIOX_N	map00940#Phenylpropanoid biosynthesis#map01110#Biosynthesis of secondary metabolites	AT3G13610	NA	2-oxoglutarate (2OG) and Fe(II)-dependent oxygenase superfamily protein
bolting	SOchr4	188043507	188143507	10.4271	188093507	10.4271	SOV4g059250.1	188130635	188131150	+	Nuclear transcription factor Y	CBFD_NFYB_HMF	map04612#Antigen processing and presentation#map05152#Tuberculosis#map05166#Human T-cell leukemia virus 1 infection	AT1G21970	LEC1	Histone superfamily protein
bolting	SOchr4	188043507	188143507	10.4271	188093507	10.4271	SOV4g059270.1	188142837	188144903	+	Protein kinase domain-containing protein	Lectin_legB#Pkinase#Pkinase_Tyr#Bact_lectin	NA	AT5G55830	NA	Concanavalin A-like lectin protein kinase family protein
bolting	SOchr4	188043507	188143507	10.4271	188093507	10.4271	SOV4g059150.1	188055523	188055984	-	Plant self-incompatibility S1	Self-incomp_S1	NA	AT4G16295	SPH1	S-protein homologue 1
bolting	SOchr4	188043507	188143507	10.4271	188093507	10.4271	SOV4g059170.1	188065387	188074342	+	Beta-amylase	Glyco_hydro_14	NA	AT5G55700	BAM4	beta-amylase 4
bolting	SOchr4	188043507	188143507	10.4271	188093507	10.4271	SOV4g059220.1	188103822	188107247	-	Nudix hydrolase domain-containing protein	Nudix_hydro#NUDIX	NA	AT5G47650	NUDT2	nudix hydrolase homolog 2
bolting	SOchr4	188043507	188143507	10.4271	188093507	10.4271	SOV4g059230.1	188110169	188121586	+	Deacetylase sirtuin-type domain-containing protein	SIR2#SIR2	map00760#Nicotinate and nicotinamide metabolism#map01100#Metabolic pathways#map04714#Thermogenesis#map05230#Central carbon metabolism in cancer	AT5G55760	SRT1	sirtuin 1
bolting	SOchr4	188043507	188143507	10.4271	188093507	10.4271	SOV4g059260.1	188132310	188139329	+	INCENP_ARK-bind domain-containing protein	INCENP_ARK-bind	NA	AT5G55820	WYR	inner centromere protein, C ARK-binding region protein
bolting	SOchr5	7391063	7491063	9.07544	7441063	9.07544	SOV5g006140.1	7392023	7393171	+	F-box domain-containing protein	F-box#FBA_3	NA	AT2G21930	NA	F-box associated ubiquitination effector family protein
bolting	SOchr5	7391063	7491063	9.07544	7441063	9.07544	SOV5g006150.1	7395880	7402567	+	Putative reverse transcriptase domain-containing protein	NA	NA	NA	NA	NA
bolting	SOchr5	7391063	7491063	9.07544	7441063	9.07544	SOV5g006160.1	7413653	7415039	+	F-box domain-containing protein	F-box#F-box-like#FBA_3	NA	AT3G16210	NA	F-box family protein
bolting	SOchr5	7391063	7491063	9.07544	7441063	9.07544	SOV5g006170.1	7416312	7419357	+	F-box family protein	PP2#F-box#F-box-like	NA	AT1G80110	PP2-B11	phloem protein 2-B11
bolting	SOchr5	7391063	7491063	9.07544	7441063	9.07544	SOV5g006180.1	7426111	7432419	+	Kinase family protein	Pkinase_Tyr#Pkinase#Pkinase_fungal#Kinase-like	NA	AT5G50000	NA	Protein kinase superfamily protein
bolting	SOchr5	7391063	7491063	9.07544	7441063	9.07544	SOV5g006190.1	7432142	7434420	-	Bidirectional sugar transporter SWEET	MtN3_slv#MtN3_slv	NA	AT5G62850	AtVEX1	Nodulin MtN3 family protein
bolting	SOchr5	7391063	7491063	9.07544	7441063	9.07544	SOV5g006200.1	7438804	7439358	+	RING-type domain-containing protein	zf-RING_2#zf-RING_11	NA	AT3G18930	NA	RING/U-box superfamily protein
bolting	SOchr5	7391063	7491063	9.07544	7441063	9.07544	SOV5g006210.1	7443821	7448901	-	probable 26S proteasome complex subunit sem1-1	DSS1_SEM1	map03050#Proteasome#map03440#Homologous recombination#map05010#Alzheimer disease#map05012#Parkinson disease#map05016#Huntington disease#map05017#Spinocerebellar ataxia#map05169#Epstein-Barr virus infection	AT5G45010	DSS1(V)	DSS1 homolog on chromosome V
bolting	SOchr5	7391063	7491063	9.07544	7441063	9.07544	SOV5g006220.1	7451139	7451683	+	Tryp_inh domain-containing protein	Tryp_inh	NA	NA	NA	NA
bolting	SOchr5	7391063	7491063	9.07544	7441063	9.07544	SOV5g006230.1	7455856	7457913	-	RING-type E3 ubiquitin transferase	U-box#Arm	NA	AT1G60190	PUB19	ARM repeat superfamily protein
bolting	SOchr5	7391063	7491063	9.07544	7441063	9.07544	SOV5g006240.1	7479865	7483529	-	Aldehyde dehydrogenase, putative	Aldedh	map00010#Glycolysis / Gluconeogenesis#map00053#Ascorbate and aldarate metabolism#map00071#Fatty acid degradation#map00280#Valine, leucine and isoleucine degradation#map00310#Lysine degradation#map00330#Arginine and proline metabolism#map00340#Histidine metabolism#map00380#Tryptophan metabolism#map00410#beta-Alanine metabolism#map00561#Glycerolipid metabolism#map00620#Pyruvate metabolism#map00625#…	AT3G48000	ALDH2B4	aldehyde dehydrogenase 2B4
bolting	SOchr5	7391063	7491063	9.07544	7441063	9.07544	SOV5g006250.1	7487624	7489924	-	Putative 1-deoxy-D-xylulose-5-phosphate synthase-like	NA	NA	NA	NA	NA
bolting	SOchr5	99899728	99999737	8.79066	99949728	8.79066	SOV5g035000.1	99915158	99915859	-	MFS domain-containing protein	NA	NA	AT4G35300	TMT2	tonoplast monosaccharide transporter2
bolting	SOchr5	99899728	99999737	8.79066	99949737	8.79066	SOV5g035000.1	99915158	99915859	-	MFS domain-containing protein	NA	NA	AT4G35300	TMT2	tonoplast monosaccharide transporter2
bolting	SOchr6	6304567	6404567	11.1509	6354567	11.1509	SOV6g002050.1	6370181	6372813	+	Pentatricopeptide repeat-containing protein, mitochondrial	PPR_2#PPR_2#PPR_2#PPR_3#PPR_3#PPR_3#PPR_3#PPR_3#PPR_1#PPR#PPR#PPR#PPR#PPR#PPR_long	NA	AT1G61870	PPR336	pentatricopeptide repeat 336
bolting	SOchr6	6304567	6404567	11.1509	6354567	11.1509	SOV6g002060.1	6396659	6400789	-	Cardiolipin synthase (CMP-forming), mitochondrial	CDP-OH_P_transf	map00564#Glycerophospholipid metabolism#map01100#Metabolic pathways	AT4G04870	CLS	cardiolipin synthase
bolting	SOchr6	6304567	6404567	11.1509	6354567	11.1509	SOV6g002040.1	6337171	6353545	+	Unknown protein	NA	NA	NA	NA	NA
bolting	SOchr6	55413714	55843441	11.0388	55463714	9.11571	SOV6g013640.1	55479433	55482521	-	YTH domain-containing protein	NA	NA	AT3G13460	ECT2	evolutionarily conserved C-terminal region 2
bolting	SOchr6	55413714	55843441	11.0388	55463714	9.11571	SOV6g013630.1	55407752	55429519	-	anaphase-promoting complex subunit 4	ANAPC4#ANAPC4_WD40	map04110#Cell cycle#map04114#Oocyte meiosis#map04120#Ubiquitin mediated proteolysis#map04914#Progesterone-mediated oocyte maturation#map05166#Human T-cell leukemia virus 1 infection	AT4G21530	APC4	Transducin/WD40 repeat-like superfamily protein
bolting	SOchr6	55413714	55843441	11.0388	55484908	9.2093	SOV6g013640.1	55479433	55482521	-	YTH domain-containing protein	NA	NA	AT3G13460	ECT2	evolutionarily conserved C-terminal region 2
bolting	SOchr6	55413714	55843441	11.0388	55511366	8.05524	SOV6g013640.1	55479433	55482521	-	YTH domain-containing protein	NA	NA	AT3G13460	ECT2	evolutionarily conserved C-terminal region 2
bolting	SOchr6	55413714	55843441	11.0388	55511366	8.05524	SOV6g013650.1	55544533	55547922	-	Ubiquitin carboxyl-terminal hydrolase	NA	NA	AT5G53020	NA	Ribonuclease P protein subunit P38-like protein
bolting	SOchr6	55413714	55843441	11.0388	55532683	8.76704	SOV6g013650.1	55544533	55547922	-	Ubiquitin carboxyl-terminal hydrolase	NA	NA	AT5G53020	NA	Ribonuclease P protein subunit P38-like protein
bolting	SOchr6	55413714	55843441	11.0388	55616885	8.82095	SOV6g013660.1	55608389	55615806	+	F-box family protein	F-box	NA	AT3G18150	NA	RNI-like superfamily protein
bolting	SOchr6	55413714	55843441	11.0388	55616885	8.82095	SOV6g013670.1	55636415	55637516	-	Reverse transcriptase domain-containing protein	NA	NA	NA	NA	NA
bolting	SOchr6	55413714	55843441	11.0388	55642015	8.78256	SOV6g013660.1	55608389	55615806	+	F-box family protein	F-box	NA	AT3G18150	NA	RNI-like superfamily protein
bolting	SOchr6	55413714	55843441	11.0388	55642015	8.78256	SOV6g013670.1	55636415	55637516	-	Reverse transcriptase domain-containing protein	NA	NA	NA	NA	NA
bolting	SOchr6	55413714	55843441	11.0388	55644913	8.78121	SOV6g013660.1	55608389	55615806	+	F-box family protein	F-box	NA	AT3G18150	NA	RNI-like superfamily protein
bolting	SOchr6	55413714	55843441	11.0388	55644913	8.78121	SOV6g013670.1	55636415	55637516	-	Reverse transcriptase domain-containing protein	NA	NA	NA	NA	NA
bolting	SOchr6	55413714	55843441	11.0388	55646798	8.36035	SOV6g013660.1	55608389	55615806	+	F-box family protein	F-box	NA	AT3G18150	NA	RNI-like superfamily protein
bolting	SOchr6	55413714	55843441	11.0388	55646798	8.36035	SOV6g013670.1	55636415	55637516	-	Reverse transcriptase domain-containing protein	NA	NA	NA	NA	NA
bolting	SOchr6	55413714	55843441	11.0388	55649289	8.78252	SOV6g013660.1	55608389	55615806	+	F-box family protein	F-box	NA	AT3G18150	NA	RNI-like superfamily protein
bolting	SOchr6	55413714	55843441	11.0388	55649289	8.78252	SOV6g013670.1	55636415	55637516	-	Reverse transcriptase domain-containing protein	NA	NA	NA	NA	NA
bolting	SOchr6	55413714	55843441	11.0388	55649532	8.36814	SOV6g013660.1	55608389	55615806	+	F-box family protein	F-box	NA	AT3G18150	NA	RNI-like superfamily protein
bolting	SOchr6	55413714	55843441	11.0388	55649532	8.36814	SOV6g013670.1	55636415	55637516	-	Reverse transcriptase domain-containing protein	NA	NA	NA	NA	NA
bolting	SOchr6	55413714	55843441	11.0388	55661549	9.24032	SOV6g013660.1	55608389	55615806	+	F-box family protein	F-box	NA	AT3G18150	NA	RNI-like superfamily protein
bolting	SOchr6	55413714	55843441	11.0388	55661549	9.24032	SOV6g013670.1	55636415	55637516	-	Reverse transcriptase domain-containing protein	NA	NA	NA	NA	NA
bolting	SOchr6	55413714	55843441	11.0388	55663632	9.23124	SOV6g013660.1	55608389	55615806	+	F-box family protein	F-box	NA	AT3G18150	NA	RNI-like superfamily protein
bolting	SOchr6	55413714	55843441	11.0388	55663632	9.23124	SOV6g013670.1	55636415	55637516	-	Reverse transcriptase domain-containing protein	NA	NA	NA	NA	NA
bolting	SOchr6	55413714	55843441	11.0388	55669726	8.77795	SOV6g013670.1	55636415	55637516	-	Reverse transcriptase domain-containing protein	NA	NA	NA	NA	NA
bolting	SOchr6	55413714	55843441	11.0388	55670140	8.77802	SOV6g013670.1	55636415	55637516	-	Reverse transcriptase domain-containing protein	NA	NA	NA	NA	NA
bolting	SOchr6	55413714	55843441	11.0388	55671186	8.36091	SOV6g013670.1	55636415	55637516	-	Reverse transcriptase domain-containing protein	NA	NA	NA	NA	NA
bolting	SOchr6	55413714	55843441	11.0388	55753263	8.3279	SOV6g013680.1	55794301	55796422	-	F-box family protein	NA	NA	AT5G02700	NA	F-box/RNI-like superfamily protein
bolting	SOchr6	55413714	55843441	11.0388	55756913	8.77902	SOV6g013680.1	55794301	55796422	-	F-box family protein	NA	NA	AT5G02700	NA	F-box/RNI-like superfamily protein
bolting	SOchr6	55413714	55843441	11.0388	55766250	8.36035	SOV6g013680.1	55794301	55796422	-	F-box family protein	NA	NA	AT5G02700	NA	F-box/RNI-like superfamily protein
bolting	SOchr6	55413714	55843441	11.0388	55770058	8.82734	SOV6g013680.1	55794301	55796422	-	F-box family protein	NA	NA	AT5G02700	NA	F-box/RNI-like superfamily protein
bolting	SOchr6	55413714	55843441	11.0388	55772604	8.80353	SOV6g013680.1	55794301	55796422	-	F-box family protein	NA	NA	AT5G02700	NA	F-box/RNI-like superfamily protein
bolting	SOchr6	55413714	55843441	11.0388	55774358	8.77802	SOV6g013680.1	55794301	55796422	-	F-box family protein	NA	NA	AT5G02700	NA	F-box/RNI-like superfamily protein
bolting	SOchr6	55413714	55843441	11.0388	55778399	8.79022	SOV6g013680.1	55794301	55796422	-	F-box family protein	NA	NA	AT5G02700	NA	F-box/RNI-like superfamily protein
bolting	SOchr6	55413714	55843441	11.0388	55781085	8.77795	SOV6g013680.1	55794301	55796422	-	F-box family protein	NA	NA	AT5G02700	NA	F-box/RNI-like superfamily protein
bolting	SOchr6	55413714	55843441	11.0388	55781216	8.36035	SOV6g013680.1	55794301	55796422	-	F-box family protein	NA	NA	AT5G02700	NA	F-box/RNI-like superfamily protein
bolting	SOchr6	55413714	55843441	11.0388	55782182	8.77802	SOV6g013680.1	55794301	55796422	-	F-box family protein	NA	NA	AT5G02700	NA	F-box/RNI-like superfamily protein
bolting	SOchr6	55413714	55843441	11.0388	55793441	8.3876	SOV6g013680.1	55794301	55796422	-	F-box family protein	NA	NA	AT5G02700	NA	F-box/RNI-like superfamily protein
bolting	SOchr6	57962781	58141687	10.2689	58012781	10.2689	SOV6g014030.1	58002515	58009060	+	external alternative NAD(P)H-ubiquinone oxidoreductase B2, mitochondrial-like	Pyr_redox_2#Pyr_redox	NA	AT4G21490	NDB3	NAD(P)H dehydrogenase B3
bolting	SOchr6	57962781	58141687	10.2689	58019105	10.2477	SOV6g014030.1	58002515	58009060	+	external alternative NAD(P)H-ubiquinone oxidoreductase B2, mitochondrial-like	Pyr_redox_2#Pyr_redox	NA	AT4G21490	NDB3	NAD(P)H dehydrogenase B3
bolting	SOchr6	57962781	58141687	10.2689	58091687	8.38689	SOV6g014040.1	58090504	58091772	-	Unknown protein	NA	NA	NA	NA	NA
bolting	SOchr6	57962781	58141687	10.2689	58091687	8.38689	SOV6g014050.1	58120444	58121456	-	TGACG motif-binding factor 6	NA	NA	NA	NA	NA
bolting	SOchr6	57962781	58141687	10.2689	58091687	8.38689	SOV6g014060.1	58128231	58133790	+	F-box domain-containing protein	Transp_inhibit#F-box_5	map04075#Plant hormone signal transduction	AT3G62980	TIR1	F-box/RNI-like superfamily protein
bolting	SOchr6	85272920	85457137	9.62801	85407137	9.50672	SOV6g019420.1	85444871	85445170	+	Phytosulfokines 3 family protein	PSK	NA	AT2G22942	NA	growth factor
bolting	SOchr6	85272920	85457137	9.62801	85407137	9.50672	SOV6g019430.1	85447133	85452691	-	Unknown protein	NA	NA	NA	NA	NA
bolting	SOchr6	85272920	85457137	9.62801	85407137	9.50672	SOV6g019440.1	85456041	85457945	-	Transmembrane protein	NA	NA	AT2G43250	NA	transmembrane protein
bolting	SOchr6	85704514	85804514	9.31656	85754514	9.31656	SOV6g019470.1	85732368	85732652	+	ZF-HD dimerization-type domain-containing protein	ZF-HD_dimer	NA	AT1G18835	MIF3	mini zinc finger
bolting	SOchr6	86058386	86158386	9.43616	86108386	9.43616	SOV6g019510.1	86062064	86063531	-	geranylgeranyl transferase type-2 subunit alpha-like	NA	NA	AT4G24490	RGTA1	RAB geranylgeranyl transferase alpha subunit 1
bolting	SOchr6	103648288	103817482	8.40125	103698288	8.39828	SOV6g023630.1	103675980	103677483	-	Photosystem II Psb27 protein	PSII_Pbs27	map00195#Photosynthesis	AT1G03600	PSB27	photosystem II family protein
bolting	SOchr6	103648288	103817482	8.40125	103698288	8.39828	SOV6g023640.1	103739031	103741390	-	Asparagine synthetase [glutamine-hydrolyzing]	Asn_synthase#PC-Esterase	NA	AT3G47340	ASN1	glutamine-dependent asparagine synthase 1
bolting	SOchr6	103648288	103817482	8.40125	103698288	8.39828	SOV6g023650.1	103745724	103747544	-	Skp1_POZ domain-containing protein	Skp1_POZ	map04066#HIF-1 signaling pathway#map04120#Ubiquitin mediated proteolysis#map05170#Human immunodeficiency virus 1 infection#map05200#Pathways in cancer#map05211#Renal cell carcinoma	AT5G59140	NA	BTB/POZ domain-containing protein
bolting	SOchr6	103648288	103817482	8.40125	103698288	8.39828	SOV6g023620.1	103630363	103669399	+	Copper transporter family protein	Ctr#Ctr#Ctr#Ctr	NA	AT2G26975	COPT6	Ctr copper transporter family
bolting	SOchr6	103648288	103817482	8.40125	103702159	8.39828	SOV6g023630.1	103675980	103677483	-	Photosystem II Psb27 protein	PSII_Pbs27	map00195#Photosynthesis	AT1G03600	PSB27	photosystem II family protein
bolting	SOchr6	103648288	103817482	8.40125	103702159	8.39828	SOV6g023640.1	103739031	103741390	-	Asparagine synthetase [glutamine-hydrolyzing]	Asn_synthase#PC-Esterase	NA	AT3G47340	ASN1	glutamine-dependent asparagine synthase 1
bolting	SOchr6	103648288	103817482	8.40125	103702159	8.39828	SOV6g023650.1	103745724	103747544	-	Skp1_POZ domain-containing protein	Skp1_POZ	map04066#HIF-1 signaling pathway#map04120#Ubiquitin mediated proteolysis#map05170#Human immunodeficiency virus 1 infection#map05200#Pathways in cancer#map05211#Renal cell carcinoma	AT5G59140	NA	BTB/POZ domain-containing protein
bolting	SOchr6	103648288	103817482	8.40125	103702159	8.39828	SOV6g023620.1	103630363	103669399	+	Copper transporter family protein	Ctr#Ctr#Ctr#Ctr	NA	AT2G26975	COPT6	Ctr copper transporter family
bolting	SOchr6	103648288	103817482	8.40125	103737417	8.40125	SOV6g023640.1	103739031	103741390	-	Asparagine synthetase [glutamine-hydrolyzing]	Asn_synthase#PC-Esterase	NA	AT3G47340	ASN1	glutamine-dependent asparagine synthase 1
bolting	SOchr6	103648288	103817482	8.40125	103737417	8.40125	SOV6g023650.1	103745724	103747544	-	Skp1_POZ domain-containing protein	Skp1_POZ	map04066#HIF-1 signaling pathway#map04120#Ubiquitin mediated proteolysis#map05170#Human immunodeficiency virus 1 infection#map05200#Pathways in cancer#map05211#Renal cell carcinoma	AT5G59140	NA	BTB/POZ domain-containing protein
bolting	SOchr6	103648288	103817482	8.40125	103737417	8.40125	SOV6g023660.1	103768292	103769911	+	Ras-related protein like	Ras#Roc#Arf#MMR_HSR1	map04144#Endocytosis#map04961#Endocrine and other factor-regulated calcium reabsorption#map04962#Vasopressin-regulated water reabsorption#map04972#Pancreatic secretion#map05164#Influenza A	AT1G07410	RABA2b	RAB GTPase homolog A2B
bolting	SOchr6	103648288	103817482	8.40125	103737417	8.40125	SOV6g023670.1	103776285	103778458	+	Serine/threonine-protein phosphatase	Metallophos#STPPase_N	map03015#mRNA surveillance pathway#map04022#cGMP-PKG signaling pathway#map04024#cAMP signaling pathway#map04114#Oocyte meiosis#map04218#Cellular senescence#map04261#Adrenergic signaling in cardiomyocytes#map04270#Vascular smooth muscle contraction#map04390#Hippo signaling pathway#map04510#Focal adhesion#map04611#Platelet activation#map04720#Long-term potentiation#map04728#Dopaminergic synapse#map…	AT5G59160	TOPP2	type one serine/threonine protein phosphatase 2
bolting	SOchr6	103648288	103817482	8.40125	103737417	8.40125	SOV6g023680.1	103783239	103789319	+	DNA-directed RNA polymerase II subunit RPB7	S1#SHS2_Rpb7-N	map03020#RNA polymerase#map05016#Huntington disease	AT5G59180	NRPB7	DNA-directed RNA polymerase II
bolting	SOchr6	103648288	103817482	8.40125	103739813	8.40125	SOV6g023640.1	103739031	103741390	-	Asparagine synthetase [glutamine-hydrolyzing]	Asn_synthase#PC-Esterase	NA	AT3G47340	ASN1	glutamine-dependent asparagine synthase 1
bolting	SOchr6	103648288	103817482	8.40125	103739813	8.40125	SOV6g023650.1	103745724	103747544	-	Skp1_POZ domain-containing protein	Skp1_POZ	map04066#HIF-1 signaling pathway#map04120#Ubiquitin mediated proteolysis#map05170#Human immunodeficiency virus 1 infection#map05200#Pathways in cancer#map05211#Renal cell carcinoma	AT5G59140	NA	BTB/POZ domain-containing protein
bolting	SOchr6	103648288	103817482	8.40125	103739813	8.40125	SOV6g023660.1	103768292	103769911	+	Ras-related protein like	Ras#Roc#Arf#MMR_HSR1	map04144#Endocytosis#map04961#Endocrine and other factor-regulated calcium reabsorption#map04962#Vasopressin-regulated water reabsorption#map04972#Pancreatic secretion#map05164#Influenza A	AT1G07410	RABA2b	RAB GTPase homolog A2B
bolting	SOchr6	103648288	103817482	8.40125	103739813	8.40125	SOV6g023670.1	103776285	103778458	+	Serine/threonine-protein phosphatase	Metallophos#STPPase_N	map03015#mRNA surveillance pathway#map04022#cGMP-PKG signaling pathway#map04024#cAMP signaling pathway#map04114#Oocyte meiosis#map04218#Cellular senescence#map04261#Adrenergic signaling in cardiomyocytes#map04270#Vascular smooth muscle contraction#map04390#Hippo signaling pathway#map04510#Focal adhesion#map04611#Platelet activation#map04720#Long-term potentiation#map04728#Dopaminergic synapse#map…	AT5G59160	TOPP2	type one serine/threonine protein phosphatase 2
bolting	SOchr6	103648288	103817482	8.40125	103739813	8.40125	SOV6g023680.1	103783239	103789319	+	DNA-directed RNA polymerase II subunit RPB7	S1#SHS2_Rpb7-N	map03020#RNA polymerase#map05016#Huntington disease	AT5G59180	NRPB7	DNA-directed RNA polymerase II
bolting	SOchr6	103648288	103817482	8.40125	103767482	8.3994	SOV6g023640.1	103739031	103741390	-	Asparagine synthetase [glutamine-hydrolyzing]	Asn_synthase#PC-Esterase	NA	AT3G47340	ASN1	glutamine-dependent asparagine synthase 1
bolting	SOchr6	103648288	103817482	8.40125	103767482	8.3994	SOV6g023650.1	103745724	103747544	-	Skp1_POZ domain-containing protein	Skp1_POZ	map04066#HIF-1 signaling pathway#map04120#Ubiquitin mediated proteolysis#map05170#Human immunodeficiency virus 1 infection#map05200#Pathways in cancer#map05211#Renal cell carcinoma	AT5G59140	NA	BTB/POZ domain-containing protein
bolting	SOchr6	103648288	103817482	8.40125	103767482	8.3994	SOV6g023660.1	103768292	103769911	+	Ras-related protein like	Ras#Roc#Arf#MMR_HSR1	map04144#Endocytosis#map04961#Endocrine and other factor-regulated calcium reabsorption#map04962#Vasopressin-regulated water reabsorption#map04972#Pancreatic secretion#map05164#Influenza A	AT1G07410	RABA2b	RAB GTPase homolog A2B
bolting	SOchr6	103648288	103817482	8.40125	103767482	8.3994	SOV6g023670.1	103776285	103778458	+	Serine/threonine-protein phosphatase	Metallophos#STPPase_N	map03015#mRNA surveillance pathway#map04022#cGMP-PKG signaling pathway#map04024#cAMP signaling pathway#map04114#Oocyte meiosis#map04218#Cellular senescence#map04261#Adrenergic signaling in cardiomyocytes#map04270#Vascular smooth muscle contraction#map04390#Hippo signaling pathway#map04510#Focal adhesion#map04611#Platelet activation#map04720#Long-term potentiation#map04728#Dopaminergic synapse#map…	AT5G59160	TOPP2	type one serine/threonine protein phosphatase 2
bolting	SOchr6	103648288	103817482	8.40125	103767482	8.3994	SOV6g023680.1	103783239	103789319	+	DNA-directed RNA polymerase II subunit RPB7	S1#SHS2_Rpb7-N	map03020#RNA polymerase#map05016#Huntington disease	AT5G59180	NRPB7	DNA-directed RNA polymerase II
bolting	SOchr6	103648288	103817482	8.40125	103767482	8.3994	SOV6g023690.1	103799355	103800029	-	Agamous-like MADS-box protein	SRF-TF	NA	AT5G60440	AGL62	AGAMOUS-like 62
bolting	SOchr6	107367241	107467720	10.6312	107417241	8.67543	SOV6g024770.1	107366264	107367968	-	Actin	Actin	NA	AT3G12110	ACT11	actin-11
bolting	SOchr6	107367241	107467720	10.6312	107417241	8.67543	SOV6g024780.1	107373662	107374665	-	Pectate lyase	OMPdecase	NA	AT3G55140	NA	Pectin lyase-like superfamily protein
bolting	SOchr6	107367241	107467720	10.6312	107417241	8.67543	SOV6g024790.1	107404233	107404715	+	PREDICTED: cyclin-dependent kinase inhibitor	NA	NA	NA	NA	NA
bolting	SOchr6	107367241	107467720	10.6312	107417720	10.6312	SOV6g024770.1	107366264	107367968	-	Actin	Actin	NA	AT3G12110	ACT11	actin-11
bolting	SOchr6	107367241	107467720	10.6312	107417720	10.6312	SOV6g024780.1	107373662	107374665	-	Pectate lyase	OMPdecase	NA	AT3G55140	NA	Pectin lyase-like superfamily protein
bolting	SOchr6	107367241	107467720	10.6312	107417720	10.6312	SOV6g024790.1	107404233	107404715	+	PREDICTED: cyclin-dependent kinase inhibitor	NA	NA	NA	NA	NA
bolting	SOchr6	111815757	111915757	8.31565	111865757	8.31565	SOV6g026160.1	111822851	111823676	-	Cytochrome P450	p450	NA	AT1G12740	CYP87A2	cytochrome P450, C family 87, C subfamily A, C polypeptide 2
bolting	SOchr6	111815757	111915757	8.31565	111865757	8.31565	SOV6g026170.1	111840216	111844733	-	transcription factor GTE4-like	BET	NA	AT1G17790	NA	DNA-binding bromodomain-containing protein
bolting	SOchr6	111815757	111915757	8.31565	111865757	8.31565	SOV6g026180.1	111912896	111938837	-	2-isopropylmalate synthase	HMGL-like	NA	AT1G18500	MAML-4	methylthioalkylmalate synthase-like 4
bolting	SOchr6	119175168	119275168	9.32893	119225168	9.32893	SOV6g029030.1	119180606	119181034	-	Peroxidase	peroxidase	map00940#Phenylpropanoid biosynthesis#map01100#Metabolic pathways#map01110#Biosynthesis of secondary metabolites	AT5G17820	NA	Peroxidase superfamily protein
bolting	SOchr6	119175168	119275168	9.32893	119225168	9.32893	SOV6g029040.1	119197965	119200723	+	Mannosyl-oligosaccharide glucosidase GCS1-like	Glyco_hydro_63#POB3_N	NA	AT1G67490	GCS1	glucosidase 1
bolting	SOchr6	119175168	119275168	9.32893	119225168	9.32893	SOV6g029050.1	119205316	119205942	-	Germin-like protein	Cupin_1#Cupin_2	NA	AT5G20630	GER3	germin 3
bolting	SOchr6	119175168	119275168	9.32893	119225168	9.32893	SOV6g029060.1	119249985	119251605	-	Peroxidase	peroxidase	map00940#Phenylpropanoid biosynthesis#map01100#Metabolic pathways#map01110#Biosynthesis of secondary metabolites	AT5G17820	NA	Peroxidase superfamily protein
bolting	SOchr6	119175168	119275168	9.32893	119225168	9.32893	SOV6g029080.1	119270325	119272450	-	replication protein A 70 kDa DNA-binding subunit B-like	NA	NA	AT5G08020	RPA70B	RPA70-kDa subunit B
bolting	SOchr6	119175168	119275168	9.32893	119225168	9.32893	SOV6g029070.1	119258349	119259313	-	Rep_fac-A_C domain-containing protein	NA	NA	NA	NA	NA
bolting	SOchr6	128347166	128447166	8.29447	128397166	8.29447	SOV6g033650.1	128354230	128354565	-	Kin17_mid domain-containing protein	KN17_SH3	NA	AT1G55460	NA	DNA/RNA-binding protein Kin17, C conserved region
bolting	SOchr6	128347166	128447166	8.29447	128397166	8.29447	SOV6g033660.1	128354590	128355402	-	Kin17_mid domain-containing protein	Kin17_mid	NA	AT1G55460	NA	DNA/RNA-binding protein Kin17, C conserved region
bolting	SOchr6	128347166	128447166	8.29447	128397166	8.29447	SOV6g033670.1	128403176	128403721	-	DNA/RNA-binding protein KIN17	Kin17_mid	NA	AT1G55460	NA	DNA/RNA-binding protein Kin17, C conserved region
bolting	SOchr6	128347166	128447166	8.29447	128397166	8.29447	SOV6g033680.1	128408417	128409903	-	DUF4283 domain-containing protein	DUF4283	NA	NA	NA	NA
bolting	SOchr6	147916819	148016819	9.95092	147966819	9.95092	SOV6g046800.1	147915159	147918809	-	Pentatricopeptide repeat	PPR#PPR#PPR#PPR#PPR#PPR#PPR#PPR_2#PPR_2#PPR_2#PPR_1#PPR_1#PPR_3	NA	AT1G08070	OTP82	Tetratricopeptide repeat (TPR)-like superfamily protein
bolting	SOchr6	147916819	148016819	9.95092	147966819	9.95092	SOV6g046810.1	147951175	147952140	+	DnaJ homolog subfamily C member 2	NA	NA	AT5G45420	maMYB	Duplicated homeodomain-like superfamily protein
bolting	SOchr6	147916819	148016819	9.95092	147966819	9.95092	SOV6g046820.1	147956818	147963783	-	DUF1680 domain-containing protein	Glyco_hydro_127	NA	AT5G12950	NA	proline-tRNA ligase (DUF1680)
bolting	SOchr6	147916819	148016819	9.95092	147966819	9.95092	SOV6g046830.1	147985578	147991670	+	Proton pump-interactor 1	NA	NA	AT1G20970	NA	calponin-like domain protein
bolting	SOchr6	147916819	148016819	9.95092	147966819	9.95092	SOV6g046850.1	148010400	148011355	-	CCHC-type domain-containing protein	NA	NA	NA	NA	NA
bolting	SOchr6	147916819	148016819	9.95092	147966819	9.95092	SOV6g046840.1	147994836	148006358	+	Phosphoacetylglucosamine mutase	SNF2_N#PGM_PMM_I#PGM_PMM_IV#Helicase_C#ResIII#PGM_PMM_III	map00520#Amino sugar and nucleotide sugar metabolism#map01100#Metabolic pathways	AT5G18070	DRT101	phosphoglucosamine mutase-like protein
flowering	SOchr3	22477287	22577287	7.56936	22527287	7.56936	SOV3g015200.1	22518386	22526231	-	30S ribosomal protein S1, chloroplastic	S1#S1#S1#S1	map03010#Ribosome	AT5G30510	RPS1	ribosomal protein S1
flowering	SOchr3	22477287	22577287	7.56936	22527287	7.56936	SOV3g015180.1	22469082	22492027	+	PREDICTED: E3 ubiquitin-ligase	HECT	map04120#Ubiquitin mediated proteolysis	AT3G17205	UPL6	ubiquitin protein ligase 6
flowering	SOchr3	22477287	22577287	7.56936	22527287	7.56936	SOV3g015190.1	22502006	22516955	+	CCHC-type domain-containing protein	NFACT-R_1#FbpA#FbpA#NFACT-C#zf-CCHC	NA	AT5G49930	emb1441	zinc knuckle (CCHC-type) family protein
flowering	SOchr4	12621493	12721493	7.8873	12671493	7.8873	SOV4g008110.1	12628785	12630285	+	RRM domain-containing protein	RRM_1	NA	AT1G05970	NA	RNA-binding (RRM/RBD/RNP motifs) family protein
flowering	SOchr4	12621493	12721493	7.8873	12671493	7.8873	SOV4g008140.1	12659967	12662384	-	Peroxidase	peroxidase	map00940#Phenylpropanoid biosynthesis#map01100#Metabolic pathways#map01110#Biosynthesis of secondary metabolites	AT4G33420	NA	Peroxidase superfamily protein
flowering	SOchr4	12621493	12721493	7.8873	12671493	7.8873	SOV4g008150.1	12684414	12690738	+	MADS-box transcription factor	K-box#SRF-TF	NA	AT1G69120	AP1	K-box region and MADS-box transcription factor family protein
flowering	SOchr4	12621493	12721493	7.8873	12671493	7.8873	SOV4g008160.1	12707615	12712467	-	PHD domain-containing protein	PHD	NA	AT1G33420	NA	RING/FYVE/PHD zinc finger superfamily protein
flowering	SOchr4	12621493	12721493	7.8873	12671493	7.8873	SOV4g008100.1	12612782	12623915	+	4,5-dioxygenase-like protein	LigB	map00965#Betalain biosynthesis	AT4G15093	LigB	catalytic LigB subunit of aromatic ring-opening dioxygenase family
flowering	SOchr4	12621493	12721493	7.8873	12671493	7.8873	SOV4g008120.1	12631940	12640736	+	Membralin like	Membralin	NA	AT1G60995	NA	S3 self-incompatibility locus-linked pollen protein
flowering	SOchr4	12621493	12721493	7.8873	12671493	7.8873	SOV4g008130.1	12645779	12658485	-	Vesicle transport protein	Got1	NA	AT5G23550	NA	Got1/Sft2-like vescicle transport protein family
flowering	SOchr5	8802018	8902018	6.81907	8852018	6.81907	SOV5g007190.1	8807324	8808677	-	RING-type domain-containing protein	zf-RING_4	NA	AT5G62910	NA	RING/U-box superfamily protein
flowering	SOchr5	8802018	8902018	6.81907	8852018	6.81907	SOV5g007210.1	8852547	8855203	+	Putative microtubule-associated protein TORTIFOLIA1	NA	NA	AT5G62580	NA	ARM repeat superfamily protein
flowering	SOchr5	8802018	8902018	6.81907	8852018	6.81907	SOV5g007220.1	8858469	8862001	+	GDSL esterase/lipase	Lipase_GDSL	NA	AT5G14450	NA	GDSL-like Lipase/Acylhydrolase superfamily protein
flowering	SOchr5	8802018	8902018	6.81907	8852018	6.81907	SOV5g007240.1	8870961	8872811	-	DUF295 domain-containing protein	DUF295	NA	AT2G17030	NA	F-box SKIP23-like protein (DUF295)
flowering	SOchr5	8802018	8902018	6.81907	8852018	6.81907	SOV5g007200.1	8814045	8827847	+	General transcription factor 3C polypeptide 3	NA	NA	AT1G17680	NA	tetratricopeptide repeat (TPR)-containing protein
flowering	SOchr5	8802018	8902018	6.81907	8852018	6.81907	SOV5g007230.1	8863551	8866946	-	PREDICTED: transmembrane	NA	NA	NA	NA	NA
DM incidence	SOchr3	1196738	1300411	7.84698	1246738	6.88394	SOV3g001180.1	1200425	1201713	-	ATP-dependent DNA helicase	DEAD	NA	AT5G27680	RECQSIM	RECQ helicase SIM
DM incidence	SOchr3	1196738	1300411	7.84698	1246738	6.88394	SOV3g001200.1	1219318	1219761	-	Calcium-binding protein	EF-hand_7#EF-hand_6#EF-hand_6#EF-hand_1#EF-hand_8	map04626#Plant-pathogen interaction	AT1G12310	NA	Calcium-binding EF-hand family protein
DM incidence	SOchr3	1196738	1300411	7.84698	1246738	6.88394	SOV3g001210.1	1221144	1226003	+	Chloride conductance regulatory protein icln	Voldacs	map03013#RNA transport	AT5G62290	NA	nucleotide-sensitive chloride conductance regulator (ICln) family protein
DM incidence	SOchr3	1196738	1300411	7.84698	1246738	6.88394	SOV3g001230.1	1230708	1235544	+	TRANSKETOLASE_1 domain-containing protein	Transketolase_N#Transket_pyr#Transketolase_C	map00030#Pentose phosphate pathway#map00710#Carbon fixation in photosynthetic organisms#map01051#Biosynthesis of ansamycins#map01100#Metabolic pathways#map01110#Biosynthesis of secondary metabolites#map01120#Microbial metabolism in diverse environments#map01200#Carbon metabolism#map01230#Biosynthesis of amino acids	AT2G45290	NA	Transketolase
DM incidence	SOchr3	1196738	1300411	7.84698	1246738	6.88394	SOV3g001240.1	1241327	1241626	+	Unknown protein	NA	NA	NA	NA	NA
DM incidence	SOchr3	1196738	1300411	7.84698	1246738	6.88394	SOV3g001250.1	1246993	1252665	+	putative disease resistance protein	NB-ARC#LRR_8#Rx_N	NA	AT3G14470	NA	NB-ARC domain-containing disease resistance protein
DM incidence	SOchr3	1196738	1300411	7.84698	1246738	6.88394	SOV3g001280.1	1279819	1285872	-	cysteine and histidine-rich domain-containing protein RAR1	CHORD#CHORD	map04626#Plant-pathogen interaction	AT5G51700	RAR1	cysteine and histidine-rich domain-containing protein RAR1
DM incidence	SOchr3	1196738	1300411	7.84698	1246738	6.88394	SOV3g001190.1	1207061	1216512	+	Rho guanine nucleotide exchange factor	NA	NA	AT1G49290	NA	Rho guanine nucleotide exchange factor
DM incidence	SOchr3	1196738	1300411	7.84698	1246738	6.88394	SOV3g001220.1	1227086	1229833	+	30S ribosomal protein S10	Ribosomal_S10	map03010#Ribosome	AT5G62300	NA	Ribosomal protein S10p/S20e family protein
DM incidence	SOchr3	1196738	1300411	7.84698	1246738	6.88394	SOV3g001260.1	1253836	1271122	-	Protein transport protein Sec24-like	Sec23_trunk#Sec23_trunk#Sec23_BS#Sec23_helical#zf-Sec23_Sec24#Gelsolin	map04141#Protein processing in endoplasmic reticulum#map05130#Pathogenic Escherichia coli infection	AT4G32640	NA	Sec23/Sec24 protein transport family protein
DM incidence	SOchr3	1196738	1300411	7.84698	1246738	6.88394	SOV3g001270.1	1274132	1278212	+	HIT-type domain-containing protein	zf-HIT	NA	AT1G04945	NA	HIT-type Zinc finger family protein
DM incidence	SOchr3	1196738	1300411	7.84698	1246738	6.88394	SOV3g001290.1	1287391	1300185	-	Na_H_Exchanger domain-containing protein	Na_H_Exchanger	NA	AT5G51710	KEA5	K+ efflux antiporter 5
DM incidence	SOchr3	1196738	1300411	7.84698	1248966	7.06947	SOV3g001180.1	1200425	1201713	-	ATP-dependent DNA helicase	DEAD	NA	AT5G27680	RECQSIM	RECQ helicase SIM
DM incidence	SOchr3	1196738	1300411	7.84698	1248966	7.06947	SOV3g001200.1	1219318	1219761	-	Calcium-binding protein	EF-hand_7#EF-hand_6#EF-hand_6#EF-hand_1#EF-hand_8	map04626#Plant-pathogen interaction	AT1G12310	NA	Calcium-binding EF-hand family protein
DM incidence	SOchr3	1196738	1300411	7.84698	1248966	7.06947	SOV3g001210.1	1221144	1226003	+	Chloride conductance regulatory protein icln	Voldacs	map03013#RNA transport	AT5G62290	NA	nucleotide-sensitive chloride conductance regulator (ICln) family protein
DM incidence	SOchr3	1196738	1300411	7.84698	1248966	7.06947	SOV3g001230.1	1230708	1235544	+	TRANSKETOLASE_1 domain-containing protein	Transketolase_N#Transket_pyr#Transketolase_C	map00030#Pentose phosphate pathway#map00710#Carbon fixation in photosynthetic organisms#map01051#Biosynthesis of ansamycins#map01100#Metabolic pathways#map01110#Biosynthesis of secondary metabolites#map01120#Microbial metabolism in diverse environments#map01200#Carbon metabolism#map01230#Biosynthesis of amino acids	AT2G45290	NA	Transketolase
DM incidence	SOchr3	1196738	1300411	7.84698	1248966	7.06947	SOV3g001240.1	1241327	1241626	+	Unknown protein	NA	NA	NA	NA	NA
DM incidence	SOchr3	1196738	1300411	7.84698	1248966	7.06947	SOV3g001250.1	1246993	1252665	+	putative disease resistance protein	NB-ARC#LRR_8#Rx_N	NA	AT3G14470	NA	NB-ARC domain-containing disease resistance protein
DM incidence	SOchr3	1196738	1300411	7.84698	1248966	7.06947	SOV3g001280.1	1279819	1285872	-	cysteine and histidine-rich domain-containing protein RAR1	CHORD#CHORD	map04626#Plant-pathogen interaction	AT5G51700	RAR1	cysteine and histidine-rich domain-containing protein RAR1
DM incidence	SOchr3	1196738	1300411	7.84698	1248966	7.06947	SOV3g001190.1	1207061	1216512	+	Rho guanine nucleotide exchange factor	NA	NA	AT1G49290	NA	Rho guanine nucleotide exchange factor
DM incidence	SOchr3	1196738	1300411	7.84698	1248966	7.06947	SOV3g001220.1	1227086	1229833	+	30S ribosomal protein S10	Ribosomal_S10	map03010#Ribosome	AT5G62300	NA	Ribosomal protein S10p/S20e family protein
DM incidence	SOchr3	1196738	1300411	7.84698	1248966	7.06947	SOV3g001260.1	1253836	1271122	-	Protein transport protein Sec24-like	Sec23_trunk#Sec23_trunk#Sec23_BS#Sec23_helical#zf-Sec23_Sec24#Gelsolin	map04141#Protein processing in endoplasmic reticulum#map05130#Pathogenic Escherichia coli infection	AT4G32640	NA	Sec23/Sec24 protein transport family protein
DM incidence	SOchr3	1196738	1300411	7.84698	1248966	7.06947	SOV3g001270.1	1274132	1278212	+	HIT-type domain-containing protein	zf-HIT	NA	AT1G04945	NA	HIT-type Zinc finger family protein
DM incidence	SOchr3	1196738	1300411	7.84698	1248966	7.06947	SOV3g001290.1	1287391	1300185	-	Na_H_Exchanger domain-containing protein	Na_H_Exchanger	NA	AT5G51710	KEA5	K+ efflux antiporter 5
DM incidence	SOchr3	1196738	1300411	7.84698	1248999	7.84698	SOV3g001180.1	1200425	1201713	-	ATP-dependent DNA helicase	DEAD	NA	AT5G27680	RECQSIM	RECQ helicase SIM
DM incidence	SOchr3	1196738	1300411	7.84698	1248999	7.84698	SOV3g001200.1	1219318	1219761	-	Calcium-binding protein	EF-hand_7#EF-hand_6#EF-hand_6#EF-hand_1#EF-hand_8	map04626#Plant-pathogen interaction	AT1G12310	NA	Calcium-binding EF-hand family protein
DM incidence	SOchr3	1196738	1300411	7.84698	1248999	7.84698	SOV3g001210.1	1221144	1226003	+	Chloride conductance regulatory protein icln	Voldacs	map03013#RNA transport	AT5G62290	NA	nucleotide-sensitive chloride conductance regulator (ICln) family protein
DM incidence	SOchr3	1196738	1300411	7.84698	1248999	7.84698	SOV3g001230.1	1230708	1235544	+	TRANSKETOLASE_1 domain-containing protein	Transketolase_N#Transket_pyr#Transketolase_C	map00030#Pentose phosphate pathway#map00710#Carbon fixation in photosynthetic organisms#map01051#Biosynthesis of ansamycins#map01100#Metabolic pathways#map01110#Biosynthesis of secondary metabolites#map01120#Microbial metabolism in diverse environments#map01200#Carbon metabolism#map01230#Biosynthesis of amino acids	AT2G45290	NA	Transketolase
DM incidence	SOchr3	1196738	1300411	7.84698	1248999	7.84698	SOV3g001240.1	1241327	1241626	+	Unknown protein	NA	NA	NA	NA	NA
DM incidence	SOchr3	1196738	1300411	7.84698	1248999	7.84698	SOV3g001250.1	1246993	1252665	+	putative disease resistance protein	NB-ARC#LRR_8#Rx_N	NA	AT3G14470	NA	NB-ARC domain-containing disease resistance protein
DM incidence	SOchr3	1196738	1300411	7.84698	1248999	7.84698	SOV3g001280.1	1279819	1285872	-	cysteine and histidine-rich domain-containing protein RAR1	CHORD#CHORD	map04626#Plant-pathogen interaction	AT5G51700	RAR1	cysteine and histidine-rich domain-containing protein RAR1
DM incidence	SOchr3	1196738	1300411	7.84698	1248999	7.84698	SOV3g001190.1	1207061	1216512	+	Rho guanine nucleotide exchange factor	NA	NA	AT1G49290	NA	Rho guanine nucleotide exchange factor
DM incidence	SOchr3	1196738	1300411	7.84698	1248999	7.84698	SOV3g001220.1	1227086	1229833	+	30S ribosomal protein S10	Ribosomal_S10	map03010#Ribosome	AT5G62300	NA	Ribosomal protein S10p/S20e family protein
DM incidence	SOchr3	1196738	1300411	7.84698	1248999	7.84698	SOV3g001260.1	1253836	1271122	-	Protein transport protein Sec24-like	Sec23_trunk#Sec23_trunk#Sec23_BS#Sec23_helical#zf-Sec23_Sec24#Gelsolin	map04141#Protein processing in endoplasmic reticulum#map05130#Pathogenic Escherichia coli infection	AT4G32640	NA	Sec23/Sec24 protein transport family protein
DM incidence	SOchr3	1196738	1300411	7.84698	1248999	7.84698	SOV3g001270.1	1274132	1278212	+	HIT-type domain-containing protein	zf-HIT	NA	AT1G04945	NA	HIT-type Zinc finger family protein
DM incidence	SOchr3	1196738	1300411	7.84698	1248999	7.84698	SOV3g001290.1	1287391	1300185	-	Na_H_Exchanger domain-containing protein	Na_H_Exchanger	NA	AT5G51710	KEA5	K+ efflux antiporter 5
DM incidence	SOchr3	1196738	1300411	7.84698	1250411	6.85093	SOV3g001180.1	1200425	1201713	-	ATP-dependent DNA helicase	DEAD	NA	AT5G27680	RECQSIM	RECQ helicase SIM
DM incidence	SOchr3	1196738	1300411	7.84698	1250411	6.85093	SOV3g001200.1	1219318	1219761	-	Calcium-binding protein	EF-hand_7#EF-hand_6#EF-hand_6#EF-hand_1#EF-hand_8	map04626#Plant-pathogen interaction	AT1G12310	NA	Calcium-binding EF-hand family protein
DM incidence	SOchr3	1196738	1300411	7.84698	1250411	6.85093	SOV3g001210.1	1221144	1226003	+	Chloride conductance regulatory protein icln	Voldacs	map03013#RNA transport	AT5G62290	NA	nucleotide-sensitive chloride conductance regulator (ICln) family protein
DM incidence	SOchr3	1196738	1300411	7.84698	1250411	6.85093	SOV3g001230.1	1230708	1235544	+	TRANSKETOLASE_1 domain-containing protein	Transketolase_N#Transket_pyr#Transketolase_C	map00030#Pentose phosphate pathway#map00710#Carbon fixation in photosynthetic organisms#map01051#Biosynthesis of ansamycins#map01100#Metabolic pathways#map01110#Biosynthesis of secondary metabolites#map01120#Microbial metabolism in diverse environments#map01200#Carbon metabolism#map01230#Biosynthesis of amino acids	AT2G45290	NA	Transketolase
DM incidence	SOchr3	1196738	1300411	7.84698	1250411	6.85093	SOV3g001240.1	1241327	1241626	+	Unknown protein	NA	NA	NA	NA	NA
DM incidence	SOchr3	1196738	1300411	7.84698	1250411	6.85093	SOV3g001250.1	1246993	1252665	+	putative disease resistance protein	NB-ARC#LRR_8#Rx_N	NA	AT3G14470	NA	NB-ARC domain-containing disease resistance protein
DM incidence	SOchr3	1196738	1300411	7.84698	1250411	6.85093	SOV3g001280.1	1279819	1285872	-	cysteine and histidine-rich domain-containing protein RAR1	CHORD#CHORD	map04626#Plant-pathogen interaction	AT5G51700	RAR1	cysteine and histidine-rich domain-containing protein RAR1
DM incidence	SOchr3	1196738	1300411	7.84698	1250411	6.85093	SOV3g001190.1	1207061	1216512	+	Rho guanine nucleotide exchange factor	NA	NA	AT1G49290	NA	Rho guanine nucleotide exchange factor
DM incidence	SOchr3	1196738	1300411	7.84698	1250411	6.85093	SOV3g001220.1	1227086	1229833	+	30S ribosomal protein S10	Ribosomal_S10	map03010#Ribosome	AT5G62300	NA	Ribosomal protein S10p/S20e family protein
DM incidence	SOchr3	1196738	1300411	7.84698	1250411	6.85093	SOV3g001260.1	1253836	1271122	-	Protein transport protein Sec24-like	Sec23_trunk#Sec23_trunk#Sec23_BS#Sec23_helical#zf-Sec23_Sec24#Gelsolin	map04141#Protein processing in endoplasmic reticulum#map05130#Pathogenic Escherichia coli infection	AT4G32640	NA	Sec23/Sec24 protein transport family protein
DM incidence	SOchr3	1196738	1300411	7.84698	1250411	6.85093	SOV3g001270.1	1274132	1278212	+	HIT-type domain-containing protein	zf-HIT	NA	AT1G04945	NA	HIT-type Zinc finger family protein
DM incidence	SOchr3	1196738	1300411	7.84698	1250411	6.85093	SOV3g001290.1	1287391	1300185	-	Na_H_Exchanger domain-containing protein	Na_H_Exchanger	NA	AT5G51710	KEA5	K+ efflux antiporter 5
leaf apex shape	SOchr1	42699937	42799937	8.24233	42749937	8.24233	SOV1g008300.1	42702924	42703721	-	ANK_REP_REGION domain-containing protein	NA	NA	NA	NA	NA
leaf apex shape	SOchr1	42699937	42799937	8.24233	42749937	8.24233	SOV1g008320.1	42715805	42717031	+	DUF4283 domain-containing protein	DUF4283	NA	AT2G01050	NA	zinc ion binding / nucleic acid binding protein
leaf apex shape	SOchr1	42699937	42799937	8.24233	42749937	8.24233	SOV1g008310.1	42712658	42715062	+	Thioredoxin	CaM_binding#Thioredoxin	NA	AT5G04020	NA	calmodulin binding protein
leaf apex shape	SOchr1	42699937	42799937	8.24233	42749937	8.24233	SOV1g008330.1	42794016	42797219	-	Translation initiation factor IF-2	IF-2	NA	AT4G35790	PLDDELTA	phospholipase D delta
leaf apex shape	SOchr1	42699937	42799937	8.24233	42749937	8.24233	SOV1g008340.1	42798796	42811992	+	ABC transporter C family member 2-like	NA	NA	AT2G34660	ABCC2	multidrug resistance-associated protein 2
leaf apex shape	SOchr5	51352309	51452309	8.81874	51402309	8.81874	SOV5g024910.1	51348905	51361855	-	Citrate synthase	Citrate_synt	map00020#Citrate cycle (TCA cycle)#map00630#Glyoxylate and dicarboxylate metabolism#map01100#Metabolic pathways#map01110#Biosynthesis of secondary metabolites#map01120#Microbial metabolism in diverse environments#map01200#Carbon metabolism#map01210#2-Oxocarboxylic acid metabolism#map01230#Biosynthesis of amino acids	AT3G58750	CSY2	citrate synthase 2
leaf apex shape	SOchr5	60779169	60879169	9.51058	60829169	9.51058	SOV5g026900.1	60853357	60867622	-	WPP domain-associated protein	NA	NA	AT2G34730	NA	myosin heavy chain-like protein
leaf base shape	SOchr1	10601109	10701109	9.76448	10651109	9.76448	SOV1g002190.1	10604379	10610009	-	Omega-6 fatty acid desaturase	FA_desaturase	map02020#Two-component system	AT4G30950	FAD6	fatty acid desaturase 6
leaf base shape	SOchr1	10601109	10701109	9.76448	10651109	9.76448	SOV1g002200.1	10683545	10684354	-	protein MIZU-KUSSEI 1-like	DUF617	NA	AT5G42680	NA	MIZU-KUSSEI-like protein (Protein of unknown function, C DUF617)
leaf base shape	SOchr1	10601109	10701109	9.76448	10651109	9.76448	SOV1g002180.1	10587017	10603556	+	protein PHOTOPERIOD-INDEPENDENT EARLY FLOWERING 1-like	SNF2_N#Helicase_C#ResIII#Myb_DNA-bind_6#DEAD	NA	AT3G12810	PIE1	SNF2 domain-containing protein / helicase domain-containing protein
leaf base shape	SOchr3	30374173	30474173	10.1374	30424173	10.1374	SOV3g017860.1	30375785	30376926	-	Unknown protein	NA	NA	NA	NA	NA
leaf base shape	SOchr3	30374173	30474173	10.1374	30424173	10.1374	SOV3g017870.1	30457650	30458985	-	CSC1-like protein ERD4	PHM7_cyt	NA	AT1G30360	ERD4	Early-responsive to dehydration stress protein (ERD4)
leaf base shape	SOchr3	30639009	30942824	9.28047	30689009	8.55379	SOV3g017970.1	30640594	30644492	+	Beta-amylase	Glyco_hydro_14	NA	AT5G18670	BMY3	beta-amylase 3
leaf base shape	SOchr3	30639009	30942824	9.28047	30689009	8.55379	SOV3g017990.1	30682284	30682835	+	NAC domain-containing protein	NAM	NA	AT5G04410	NAC2	NAC domain containing protein 2
leaf base shape	SOchr3	30639009	30942824	9.28047	30689009	8.55379	SOV3g017980.1	30653485	30655845	-	TTF-type domain-containing protein	DUF4371	NA	AT1G19260	NA	TTF-type zinc finger protein with HAT dimerization domain-containing protein
leaf base shape	SOchr3	30639009	30942824	9.28047	30689009	8.55379	SOV3g018000.1	30715308	30742078	-	SAGA-associated factor 11	NA	NA	NA	NA	NA
leaf base shape	SOchr3	30639009	30942824	9.28047	30724124	8.56259	SOV3g017990.1	30682284	30682835	+	NAC domain-containing protein	NAM	NA	AT5G04410	NAC2	NAC domain containing protein 2
leaf base shape	SOchr3	30639009	30942824	9.28047	30724124	8.56259	SOV3g018000.1	30715308	30742078	-	SAGA-associated factor 11	NA	NA	NA	NA	NA
leaf base shape	SOchr3	30639009	30942824	9.28047	30725584	8.52683	SOV3g017990.1	30682284	30682835	+	NAC domain-containing protein	NAM	NA	AT5G04410	NAC2	NAC domain containing protein 2
leaf base shape	SOchr3	30639009	30942824	9.28047	30725584	8.52683	SOV3g018000.1	30715308	30742078	-	SAGA-associated factor 11	NA	NA	NA	NA	NA
leaf base shape	SOchr3	30639009	30942824	9.28047	30749007	8.55379	SOV3g018010.1	30779397	30782396	-	J domain-containing protein	DUF3444#DUF3444#DnaJ	NA	AT5G18750	NA	DNAJ heat shock N-terminal domain-containing protein
leaf base shape	SOchr3	30639009	30942824	9.28047	30749007	8.55379	SOV3g018000.1	30715308	30742078	-	SAGA-associated factor 11	NA	NA	NA	NA	NA
leaf base shape	SOchr3	30639009	30942824	9.28047	30766033	9.28047	SOV3g018010.1	30779397	30782396	-	J domain-containing protein	DUF3444#DUF3444#DnaJ	NA	AT5G18750	NA	DNAJ heat shock N-terminal domain-containing protein
leaf base shape	SOchr3	30639009	30942824	9.28047	30766033	9.28047	SOV3g018000.1	30715308	30742078	-	SAGA-associated factor 11	NA	NA	NA	NA	NA
leaf base shape	SOchr3	30639009	30942824	9.28047	30790739	8.55264	SOV3g018010.1	30779397	30782396	-	J domain-containing protein	DUF3444#DUF3444#DnaJ	NA	AT5G18750	NA	DNAJ heat shock N-terminal domain-containing protein
leaf base shape	SOchr3	30639009	30942824	9.28047	30790739	8.55264	SOV3g018000.1	30715308	30742078	-	SAGA-associated factor 11	NA	NA	NA	NA	NA
leaf base shape	SOchr3	30639009	30942824	9.28047	30793923	8.56259	SOV3g018010.1	30779397	30782396	-	J domain-containing protein	DUF3444#DUF3444#DnaJ	NA	AT5G18750	NA	DNAJ heat shock N-terminal domain-containing protein
leaf base shape	SOchr3	30639009	30942824	9.28047	30793923	8.56259	SOV3g018020.1	30842640	30846846	+	Lysine ketoglutarate reductase trans-splicing-like protein, putative (DUF707)	DUF707#DUF707	NA	AT4G18530	NA	lysine ketoglutarate reductase trans-splicing-like protein, C putative (DUF707)
leaf base shape	SOchr3	30639009	30942824	9.28047	30819483	8.96725	SOV3g018010.1	30779397	30782396	-	J domain-containing protein	DUF3444#DUF3444#DnaJ	NA	AT5G18750	NA	DNAJ heat shock N-terminal domain-containing protein
leaf base shape	SOchr3	30639009	30942824	9.28047	30819483	8.96725	SOV3g018020.1	30842640	30846846	+	Lysine ketoglutarate reductase trans-splicing-like protein, putative (DUF707)	DUF707#DUF707	NA	AT4G18530	NA	lysine ketoglutarate reductase trans-splicing-like protein, C putative (DUF707)
leaf base shape	SOchr3	30639009	30942824	9.28047	30819483	8.96725	SOV3g018030.1	30865294	30870007	-	ULP_PROTEASE domain-containing protein	Peptidase_C48	NA	NA	NA	NA
leaf base shape	SOchr3	30639009	30942824	9.28047	30820321	8.56613	SOV3g018010.1	30779397	30782396	-	J domain-containing protein	DUF3444#DUF3444#DnaJ	NA	AT5G18750	NA	DNAJ heat shock N-terminal domain-containing protein
leaf base shape	SOchr3	30639009	30942824	9.28047	30820321	8.56613	SOV3g018020.1	30842640	30846846	+	Lysine ketoglutarate reductase trans-splicing-like protein, putative (DUF707)	DUF707#DUF707	NA	AT4G18530	NA	lysine ketoglutarate reductase trans-splicing-like protein, C putative (DUF707)
leaf base shape	SOchr3	30639009	30942824	9.28047	30820321	8.56613	SOV3g018030.1	30865294	30870007	-	ULP_PROTEASE domain-containing protein	Peptidase_C48	NA	NA	NA	NA
leaf base shape	SOchr3	30639009	30942824	9.28047	30838340	8.56259	SOV3g018020.1	30842640	30846846	+	Lysine ketoglutarate reductase trans-splicing-like protein, putative (DUF707)	DUF707#DUF707	NA	AT4G18530	NA	lysine ketoglutarate reductase trans-splicing-like protein, C putative (DUF707)
leaf base shape	SOchr3	30639009	30942824	9.28047	30838340	8.56259	SOV3g018030.1	30865294	30870007	-	ULP_PROTEASE domain-containing protein	Peptidase_C48	NA	NA	NA	NA
leaf base shape	SOchr3	30639009	30942824	9.28047	30862653	8.56259	SOV3g018020.1	30842640	30846846	+	Lysine ketoglutarate reductase trans-splicing-like protein, putative (DUF707)	DUF707#DUF707	NA	AT4G18530	NA	lysine ketoglutarate reductase trans-splicing-like protein, C putative (DUF707)
leaf base shape	SOchr3	30639009	30942824	9.28047	30862653	8.56259	SOV3g018030.1	30865294	30870007	-	ULP_PROTEASE domain-containing protein	Peptidase_C48	NA	NA	NA	NA
leaf base shape	SOchr3	30639009	30942824	9.28047	30880730	8.55379	SOV3g018020.1	30842640	30846846	+	Lysine ketoglutarate reductase trans-splicing-like protein, putative (DUF707)	DUF707#DUF707	NA	AT4G18530	NA	lysine ketoglutarate reductase trans-splicing-like protein, C putative (DUF707)
leaf base shape	SOchr3	30639009	30942824	9.28047	30880730	8.55379	SOV3g018030.1	30865294	30870007	-	ULP_PROTEASE domain-containing protein	Peptidase_C48	NA	NA	NA	NA
leaf base shape	SOchr3	30639009	30942824	9.28047	30882106	8.52683	SOV3g018020.1	30842640	30846846	+	Lysine ketoglutarate reductase trans-splicing-like protein, putative (DUF707)	DUF707#DUF707	NA	AT4G18530	NA	lysine ketoglutarate reductase trans-splicing-like protein, C putative (DUF707)
leaf base shape	SOchr3	30639009	30942824	9.28047	30882106	8.52683	SOV3g018030.1	30865294	30870007	-	ULP_PROTEASE domain-containing protein	Peptidase_C48	NA	NA	NA	NA
leaf base shape	SOchr3	30639009	30942824	9.28047	30887320	8.56259	SOV3g018020.1	30842640	30846846	+	Lysine ketoglutarate reductase trans-splicing-like protein, putative (DUF707)	DUF707#DUF707	NA	AT4G18530	NA	lysine ketoglutarate reductase trans-splicing-like protein, C putative (DUF707)
leaf base shape	SOchr3	30639009	30942824	9.28047	30887320	8.56259	SOV3g018030.1	30865294	30870007	-	ULP_PROTEASE domain-containing protein	Peptidase_C48	NA	NA	NA	NA
leaf base shape	SOchr3	30639009	30942824	9.28047	30888192	8.5172	SOV3g018020.1	30842640	30846846	+	Lysine ketoglutarate reductase trans-splicing-like protein, putative (DUF707)	DUF707#DUF707	NA	AT4G18530	NA	lysine ketoglutarate reductase trans-splicing-like protein, C putative (DUF707)
leaf base shape	SOchr3	30639009	30942824	9.28047	30888192	8.5172	SOV3g018030.1	30865294	30870007	-	ULP_PROTEASE domain-containing protein	Peptidase_C48	NA	NA	NA	NA
leaf base shape	SOchr3	30639009	30942824	9.28047	30892824	8.95889	SOV3g018020.1	30842640	30846846	+	Lysine ketoglutarate reductase trans-splicing-like protein, putative (DUF707)	DUF707#DUF707	NA	AT4G18530	NA	lysine ketoglutarate reductase trans-splicing-like protein, C putative (DUF707)
leaf base shape	SOchr3	30639009	30942824	9.28047	30892824	8.95889	SOV3g018040.1	30939837	30940835	-	AP2/ERF domain-containing transcription factor, putative	AP2	NA	AT5G18560	PUCHI	Integrase-type DNA-binding superfamily protein
leaf base shape	SOchr3	30639009	30942824	9.28047	30892824	8.95889	SOV3g018030.1	30865294	30870007	-	ULP_PROTEASE domain-containing protein	Peptidase_C48	NA	NA	NA	NA
leaf division	SOchr1	10208551	10308551	6.77553	10258551	6.77553	SOV1g002060.1	10257882	10259367	-	dCTP pyrophosphatase 1	MazG-like#MazG	map00240#Pyrimidine metabolism#map01100#Metabolic pathways	AT3G25400	NA	dCTP pyrophosphatase-like protein
leaf division	SOchr1	10208551	10308551	6.77553	10258551	6.77553	SOV1g002070.1	10304817	10308819	-	Oil body-associated protein 1a	DUF1264	NA	AT1G05510	NA	naphthalene 1, C2-dioxygenase subunit alpha (DUF1264)
leaf division	SOchr2	50291956	50391956	7.62169	50341956	7.62169	SOV2g011280.1	50343291	50361275	-	ADP-ribosylation factor GTPase-activating protein	ArfGap#C2	map04144#Endocytosis	AT4G21160	ZAC	Calcium-dependent ARF-type GTPase activating protein family
leaf division	SOchr2	50291956	50391956	7.62169	50341956	7.62169	SOV2g011270.1	50312863	50333032	+	Fatty acid hydroxylase domain-containing protein	FA_hydroxylase	NA	AT2G34770	FAH1	fatty acid hydroxylase 1
leaf length	SOchr1	61956104	62056104	7.13972	62006104	7.13972	SOV1g011860.1	61972034	61973678	+	Unknown protein	NA	NA	NA	NA	NA
leaf length	SOchr1	61956104	62056104	7.13972	62006104	7.13972	SOV1g011870.1	61987169	61988852	-	Reverse transcriptase domain-containing protein	NA	NA	NA	NA	NA
leaf length	SOchr1	61956104	62056104	7.13972	62006104	7.13972	SOV1g011880.1	62050730	62051811	-	SWIM-type domain-containing protein	SWIM	NA	AT1G52520	FRS6	FAR1-related sequence 6
leaf length	SOchr1	118050546	118150590	7.18233	118100546	7.18233	SOV1g033450.1	118050336	118051838	-	F-box family protein	FBD#F-box	NA	AT2G26030	NA	F-box/RNI-like/FBD-like domains-containing protein
leaf length	SOchr1	118050546	118150590	7.18233	118100546	7.18233	SOV1g033460.1	118060827	118062492	+	F-box family protein	F-box	NA	AT2G04230	NA	FBD, C F-box and Leucine Rich Repeat domains containing protein
leaf length	SOchr1	118050546	118150590	7.18233	118100546	7.18233	SOV1g033470.1	118072969	118074423	-	F-box family protein	FBD#F-box	NA	AT1G16930	NA	F-box/RNI-like/FBD-like domains-containing protein
leaf length	SOchr1	118050546	118150590	7.18233	118100546	7.18233	SOV1g033490.1	118089286	118093146	-	Histone H3	Histone#Histone	map05034#Alcoholism#map05131#Shigellosis#map05202#Transcriptional misregulation in cancer#map05322#Systemic lupus erythematosus	AT4G40030	NA	Histone superfamily protein
leaf length	SOchr1	118050546	118150590	7.18233	118100546	7.18233	SOV1g033510.1	118098079	118099255	-	F-box family protein	F-box#FBA_1	NA	AT3G06240	NA	F-box family protein
leaf length	SOchr1	118050546	118150590	7.18233	118100546	7.18233	SOV1g033520.1	118101188	118102862	+	FBD-associated F-box protein	F-box#FBD	NA	AT1G13570	NA	F-box/RNI-like superfamily protein
leaf length	SOchr1	118050546	118150590	7.18233	118100546	7.18233	SOV1g033530.1	118103317	118104572	-	B3 domain-containing protein	B3#B3	NA	AT3G18990	VRN1	AP2/B3-like transcriptional factor family protein
leaf length	SOchr1	118050546	118150590	7.18233	118100546	7.18233	SOV1g033540.1	118131705	118132958	-	Putative F-box protein	F-box#F-box-like	NA	AT3G17480	NA	F-box/associated interaction domain protein
leaf length	SOchr1	118050546	118150590	7.18233	118100546	7.18233	SOV1g033550.1	118143942	118144526	-	AAI domain-containing protein	Hydrophob_seed#Tryp_alpha_amyl#LTP_2	NA	AT4G12490	NA	Bifunctional inhibitor/lipid-transfer protein/seed storage 2S albumin superfamily protein
leaf length	SOchr1	118050546	118150590	7.18233	118100546	7.18233	SOV1g033480.1	118077023	118079733	+	F-box family protein	F-box	NA	AT1G13570	NA	F-box/RNI-like superfamily protein
leaf length	SOchr1	118050546	118150590	7.18233	118100546	7.18233	SOV1g033500.1	118095373	118096812	+	F-box domain-containing protein	NA	NA	AT4G12560	CPR1	F-box and associated interaction domains-containing protein
leaf length	SOchr1	118050546	118150590	7.18233	118100590	6.84559	SOV1g033450.1	118050336	118051838	-	F-box family protein	FBD#F-box	NA	AT2G26030	NA	F-box/RNI-like/FBD-like domains-containing protein
leaf length	SOchr1	118050546	118150590	7.18233	118100590	6.84559	SOV1g033460.1	118060827	118062492	+	F-box family protein	F-box	NA	AT2G04230	NA	FBD, C F-box and Leucine Rich Repeat domains containing protein
leaf length	SOchr1	118050546	118150590	7.18233	118100590	6.84559	SOV1g033470.1	118072969	118074423	-	F-box family protein	FBD#F-box	NA	AT1G16930	NA	F-box/RNI-like/FBD-like domains-containing protein
leaf length	SOchr1	118050546	118150590	7.18233	118100590	6.84559	SOV1g033490.1	118089286	118093146	-	Histone H3	Histone#Histone	map05034#Alcoholism#map05131#Shigellosis#map05202#Transcriptional misregulation in cancer#map05322#Systemic lupus erythematosus	AT4G40030	NA	Histone superfamily protein
leaf length	SOchr1	118050546	118150590	7.18233	118100590	6.84559	SOV1g033510.1	118098079	118099255	-	F-box family protein	F-box#FBA_1	NA	AT3G06240	NA	F-box family protein
leaf length	SOchr1	118050546	118150590	7.18233	118100590	6.84559	SOV1g033520.1	118101188	118102862	+	FBD-associated F-box protein	F-box#FBD	NA	AT1G13570	NA	F-box/RNI-like superfamily protein
leaf length	SOchr1	118050546	118150590	7.18233	118100590	6.84559	SOV1g033530.1	118103317	118104572	-	B3 domain-containing protein	B3#B3	NA	AT3G18990	VRN1	AP2/B3-like transcriptional factor family protein
leaf length	SOchr1	118050546	118150590	7.18233	118100590	6.84559	SOV1g033540.1	118131705	118132958	-	Putative F-box protein	F-box#F-box-like	NA	AT3G17480	NA	F-box/associated interaction domain protein
leaf length	SOchr1	118050546	118150590	7.18233	118100590	6.84559	SOV1g033550.1	118143942	118144526	-	AAI domain-containing protein	Hydrophob_seed#Tryp_alpha_amyl#LTP_2	NA	AT4G12490	NA	Bifunctional inhibitor/lipid-transfer protein/seed storage 2S albumin superfamily protein
leaf length	SOchr1	118050546	118150590	7.18233	118100590	6.84559	SOV1g033480.1	118077023	118079733	+	F-box family protein	F-box	NA	AT1G13570	NA	F-box/RNI-like superfamily protein
leaf length	SOchr1	118050546	118150590	7.18233	118100590	6.84559	SOV1g033500.1	118095373	118096812	+	F-box domain-containing protein	NA	NA	AT4G12560	CPR1	F-box and associated interaction domains-containing protein
leaf length	SOchr4	184904962	185004962	7.88883	184954962	7.88883	SOV4g056540.1	184904398	184906324	-	Phosphatidyl-N-methylethanolamine N-methyltransferase	PEMT	map00564#Glycerophospholipid metabolism#map01100#Metabolic pathways#map01110#Biosynthesis of secondary metabolites	AT1G80860	PLMT	phospholipid N-methyltransferase
leaf length	SOchr4	184904962	185004962	7.88883	184954962	7.88883	SOV4g056550.1	184915788	184920019	+	N-acetyltransferase domain-containing protein	Acetyltransf_1	NA	AT4G37580	HLS1	Acyl-CoA N-acyltransferases (NAT) superfamily protein
leaf length	SOchr4	184904962	185004962	7.88883	184954962	7.88883	SOV4g056560.1	184921062	184925396	-	DUF1995 domain-containing protein	DUF1995	NA	AT1G73060	LPA3	Low PSII Accumulation 3
leaf length	SOchr4	184904962	185004962	7.88883	184954962	7.88883	SOV4g056580.1	184953858	184954683	-	Acyl-CoA N-acyltransferase	NA	NA	NA	NA	NA
leaf length	SOchr4	184904962	185004962	7.88883	184954962	7.88883	SOV4g056610.1	184987968	184991251	-	Unknown protein	NA	NA	NA	NA	NA
leaf length	SOchr4	184904962	185004962	7.88883	184954962	7.88883	SOV4g056620.1	185001312	185003960	-	Unknown protein	NA	NA	AT2G41420	WIH2	proline-rich family protein
leaf length	SOchr4	184904962	185004962	7.88883	184954962	7.88883	SOV4g056590.1	184955316	184962600	-	DNA polymerase IV	IMS#IMS_C#zf_UBZ	map03460#Fanconi anemia pathway#map05169#Epstein-Barr virus infection#map05200#Pathways in cancer#map05202#Transcriptional misregulation in cancer#map05210#Colorectal cancer#map05212#Pancreatic cancer#map05213#Endometrial cancer#map05214#Glioma#map05216#Thyroid cancer#map05217#Basal cell carcinoma#map05218#Melanoma#map05220#Chronic myeloid leukemia#map05222#Small cell lung cancer#map05223#Non-sma…	AT1G49980	NA	DNA/RNA polymerases superfamily protein
leaf length	SOchr4	184904962	185004962	7.88883	184954962	7.88883	SOV4g056600.1	184968009	184987134	+	GH10 domain-containing protein	Glyco_hydro_10	NA	AT4G33860	NA	Glycosyl hydrolase family 10 protein
leaf length	SOchr4	184904962	185004962	7.88883	184954962	7.88883	SOV4g056570.1	184928504	184953675	+	ABC transporter C family member 13	Porin_3#ABC_membrane#ABC_membrane#ABC_tran#ABC_tran	map02010#ABC transporters	AT2G07680	ABCC13	multidrug resistance-associated protein 11
leaf number	SOchr1	113386627	113486627	9.02411	113436627	9.02411	SOV1g030060.1	113391142	113393305	-	CCT domain-containing protein	CCT	NA	AT5G57180	CIA2	chloroplast import apparatus 2
leaf number	SOchr1	113386627	113486627	9.02411	113436627	9.02411	SOV1g030070.1	113427500	113428078	-	Rotundifolia-like protein	DVL	NA	AT2G39705	RTFL8	ROTUNDIFOLIA like 8
leaf number	SOchr1	113386627	113486627	9.02411	113436627	9.02411	SOV1g030080.1	113466722	113470329	-	Kinesin-like protein	Kinesin	NA	AT5G27550	NA	P-loop containing nucleoside triphosphate hydrolases superfamily protein
leaf number	SOchr1	113386627	113486627	9.02411	113436627	9.02411	SOV1g030090.1	113472510	113475487	+	HAUS6_N domain-containing protein	NA	NA	AT5G40740	2020-08-06	HAUS augmin-like complex subunit
leaf number	SOchr2	17974638	18074638	9.284	18024638	9.284	SOV2g004700.1	17976125	17978638	-	Tify domain-containing protein	tify#CCT_2	map04075#Plant hormone signal transduction	AT1G19180	JAZ1	jasmonate-zim-domain protein 1
leaf number	SOchr2	17974638	18074638	9.284	18024638	9.284	SOV2g004710.1	18065736	18066374	-	FAD_binding_3 domain-containing protein	FAD_binding_3	NA	AT1G24340	EMB2421	FAD/NAD(P)-binding oxidoreductase family protein
leaf number	SOchr2	106519755	106619755	8.70726	106569755	8.70726	SOV2g033730.1	106532328	106536154	-	NAC domain-containing protein	NAM	NA	AT5G14490	NAC085	NAC domain containing protein 85
leaf number	SOchr2	106519755	106619755	8.70726	106569755	8.70726	SOV2g033740.1	106553583	106558798	+	Protein kinase family protein	Pyrophosphatase#Pkinase_Tyr#Pkinase#GUB_WAK_bind	NA	AT2G46850	NA	Protein kinase superfamily protein
leaf number	SOchr2	106519755	106619755	8.70726	106569755	8.70726	SOV2g033760.1	106583324	106584280	+	PREDICTED: transmembrane	NA	NA	AT2G41610	NA	transmembrane protein
leaf number	SOchr2	106519755	106619755	8.70726	106569755	8.70726	SOV2g033770.1	106584490	106588727	-	Brix domain-containing protein	Brix	NA	AT4G01560	MEE49	Ribosomal RNA processing Brix domain protein
leaf number	SOchr2	106519755	106619755	8.70726	106569755	8.70726	SOV2g033780.1	106613874	106615387	-	S5A_REDUCTASE domain-containing protein	DUF1295#PEMT	NA	AT2G46890	NA	3-oxo-5-alpha-steroid 4-dehydrogenase (DUF1295)
leaf number	SOchr2	106519755	106619755	8.70726	106569755	8.70726	SOV2g033720.1	106514831	106528854	-	Kinase family protein	Pkinase#RTC#Pkinase_Tyr#RTC_insert	NA	AT5G22100	NA	RNA cyclase family protein
leaf number	SOchr2	106519755	106619755	8.70726	106569755	8.70726	SOV2g033750.1	106560207	106571978	-	endoribonuclease Dicer homolog 1	Ribonuclease_3#Ribonuclease_3#Ribonucleas_3_3#Dicer_dimer#PAZ#Helicase_C#dsrm#dsrm#DND1_DSRM#ResIII#DEAD	map05206#MicroRNAs in cancer	AT1G01040	DCL1	dicer-like 1
leaf number	SOchr2	107242619	107342619	8.80051	107292619	8.80051	SOV2g034320.1	107279709	107280266	-	Ethylene-responsive transcription factor	AP2	NA	AT1G01250	NA	Integrase-type DNA-binding superfamily protein
leaf number	SOchr2	107242619	107342619	8.80051	107292619	8.80051	SOV2g034330.1	107306736	107310668	+	Auxin response factor	Auxin_resp#B3#AUX_IAA	map04075#Plant hormone signal transduction	AT2G46530	ARF11	auxin response factor 11
leaf number	SOchr2	107242619	107342619	8.80051	107292619	8.80051	SOV2g034340.1	107323852	107324202	+	SWIM-type domain-containing protein	FAR1	NA	AT1G80010	FRS8	FAR1-related sequence 8
leaf number	SOchr2	107242619	107342619	8.80051	107292619	8.80051	SOV2g034350.1	107339152	107343614	+	DUF688 domain-containing protein	NA	NA	AT4G00950	MEE47	hypothetical protein (DUF688)
leaf number	SOchr2	107986888	108102141	8.70726	108036888	8.70726	SOV2g034890.1	108005867	108007828	+	Putative DnaJ domain-containing protein	DnaJ#Fer4_13#Fer4_15	NA	AT5G23240	NA	DNAJ heat shock N-terminal domain-containing protein
leaf number	SOchr2	107986888	108102141	8.70726	108036888	8.70726	SOV2g034900.1	108008743	108010951	-	Thioredoxin-like protein YLS8	DIM1#Thioredoxin	map03040#Spliceosome	AT5G08290	YLS8	mRNA splicing factor, C thioredoxin-like U5 snRNP
leaf number	SOchr2	107986888	108102141	8.70726	108036888	8.70726	SOV2g034910.1	108018459	108019076	+	Isochorismatase domain-containing protein	Isochorismatase	NA	AT5G23230	NIC2	nicotinamidase 2
leaf number	SOchr2	107986888	108102141	8.70726	108036888	8.70726	SOV2g034920.1	108020061	108021905	-	Pentatricopeptide repeat-containing protein	PPR_2#PPR_2#PPR_2#PPR_2#PPR_2#PPR#PPR#PPR#PPR#PPR#PPR#PPR#PPR_1#PPR_3#PPR_3#PPR_3#PPR_long	NA	AT5G15010	NA	Tetratricopeptide repeat (TPR)-like superfamily protein
leaf number	SOchr2	107986888	108102141	8.70726	108036888	8.70726	SOV2g034950.1	108071435	108075889	-	Carboxypeptidase	Peptidase_S10	NA	AT5G23210	SCPL34	serine carboxypeptidase-like 34
leaf number	SOchr2	107986888	108102141	8.70726	108036888	8.70726	SOV2g034960.1	108078073	108083934	-	Carboxypeptidase	Peptidase_S10	NA	AT5G23210	SCPL34	serine carboxypeptidase-like 34
leaf number	SOchr2	107986888	108102141	8.70726	108036888	8.70726	SOV2g034870.1	107985040	107995174	-	lysine-specific demethylase JMJ25-like	JmjC#WRC	map04714#Thermogenesis	AT3G07610	IBM1	Transcription factor jumonji (jmjC) domain-containing protein
leaf number	SOchr2	107986888	108102141	8.70726	108036888	8.70726	SOV2g034930.1	108031025	108036480	+	Putative solute carrier family 35 member F1-like	SLC35F#EamA#EamA#CRT-like#UAA	NA	AT3G59340	NA	solute carrier family 35 protein (DUF914)
leaf number	SOchr2	107986888	108102141	8.70726	108036888	8.70726	SOV2g034940.1	108066496	108070075	-	Zinc finger/BTB domain protein	NA	NA	AT1G33810	NA	zinc finger/BTB domain protein
leaf number	SOchr2	107986888	108102141	8.70726	108036888	8.70726	SOV2g034880.1	107997841	108004093	-	Succinate--CoA ligase [ADP-forming] subunit alpha, mitochondrial	CoA_binding#Ligase_CoA#Succ_CoA_lig	map00020#Citrate cycle (TCA cycle)#map00640#Propanoate metabolism#map01100#Metabolic pathways#map01110#Biosynthesis of secondary metabolites#map01120#Microbial metabolism in diverse environments#map01200#Carbon metabolism	AT5G23250	NA	Succinyl-CoA ligase, C alpha subunit
leaf number	SOchr2	107986888	108102141	8.70726	108050383	8.70726	SOV2g034890.1	108005867	108007828	+	Putative DnaJ domain-containing protein	DnaJ#Fer4_13#Fer4_15	NA	AT5G23240	NA	DNAJ heat shock N-terminal domain-containing protein
leaf number	SOchr2	107986888	108102141	8.70726	108050383	8.70726	SOV2g034900.1	108008743	108010951	-	Thioredoxin-like protein YLS8	DIM1#Thioredoxin	map03040#Spliceosome	AT5G08290	YLS8	mRNA splicing factor, C thioredoxin-like U5 snRNP
leaf number	SOchr2	107986888	108102141	8.70726	108050383	8.70726	SOV2g034910.1	108018459	108019076	+	Isochorismatase domain-containing protein	Isochorismatase	NA	AT5G23230	NIC2	nicotinamidase 2
leaf number	SOchr2	107986888	108102141	8.70726	108050383	8.70726	SOV2g034920.1	108020061	108021905	-	Pentatricopeptide repeat-containing protein	PPR_2#PPR_2#PPR_2#PPR_2#PPR_2#PPR#PPR#PPR#PPR#PPR#PPR#PPR#PPR_1#PPR_3#PPR_3#PPR_3#PPR_long	NA	AT5G15010	NA	Tetratricopeptide repeat (TPR)-like superfamily protein
leaf number	SOchr2	107986888	108102141	8.70726	108050383	8.70726	SOV2g034950.1	108071435	108075889	-	Carboxypeptidase	Peptidase_S10	NA	AT5G23210	SCPL34	serine carboxypeptidase-like 34
leaf number	SOchr2	107986888	108102141	8.70726	108050383	8.70726	SOV2g034960.1	108078073	108083934	-	Carboxypeptidase	Peptidase_S10	NA	AT5G23210	SCPL34	serine carboxypeptidase-like 34
leaf number	SOchr2	107986888	108102141	8.70726	108050383	8.70726	SOV2g034970.1	108096520	108100753	-	Arginine/serine-rich splicing factor, putative	RRM_1#RRM_1	map03040#Spliceosome#map04657#IL-17 signaling pathway#map05168#Herpes simplex virus 1 infection	AT3G49430	SR34a	SER/ARG-rich protein 34A
leaf number	SOchr2	107986888	108102141	8.70726	108050383	8.70726	SOV2g034930.1	108031025	108036480	+	Putative solute carrier family 35 member F1-like	SLC35F#EamA#EamA#CRT-like#UAA	NA	AT3G59340	NA	solute carrier family 35 protein (DUF914)
leaf number	SOchr2	107986888	108102141	8.70726	108050383	8.70726	SOV2g034940.1	108066496	108070075	-	Zinc finger/BTB domain protein	NA	NA	AT1G33810	NA	zinc finger/BTB domain protein
leaf number	SOchr2	107986888	108102141	8.70726	108050383	8.70726	SOV2g034880.1	107997841	108004093	-	Succinate--CoA ligase [ADP-forming] subunit alpha, mitochondrial	CoA_binding#Ligase_CoA#Succ_CoA_lig	map00020#Citrate cycle (TCA cycle)#map00640#Propanoate metabolism#map01100#Metabolic pathways#map01110#Biosynthesis of secondary metabolites#map01120#Microbial metabolism in diverse environments#map01200#Carbon metabolism	AT5G23250	NA	Succinyl-CoA ligase, C alpha subunit
leaf number	SOchr2	107986888	108102141	8.70726	108052141	8.70726	SOV2g034890.1	108005867	108007828	+	Putative DnaJ domain-containing protein	DnaJ#Fer4_13#Fer4_15	NA	AT5G23240	NA	DNAJ heat shock N-terminal domain-containing protein
leaf number	SOchr2	107986888	108102141	8.70726	108052141	8.70726	SOV2g034900.1	108008743	108010951	-	Thioredoxin-like protein YLS8	DIM1#Thioredoxin	map03040#Spliceosome	AT5G08290	YLS8	mRNA splicing factor, C thioredoxin-like U5 snRNP
leaf number	SOchr2	107986888	108102141	8.70726	108052141	8.70726	SOV2g034910.1	108018459	108019076	+	Isochorismatase domain-containing protein	Isochorismatase	NA	AT5G23230	NIC2	nicotinamidase 2
leaf number	SOchr2	107986888	108102141	8.70726	108052141	8.70726	SOV2g034920.1	108020061	108021905	-	Pentatricopeptide repeat-containing protein	PPR_2#PPR_2#PPR_2#PPR_2#PPR_2#PPR#PPR#PPR#PPR#PPR#PPR#PPR#PPR_1#PPR_3#PPR_3#PPR_3#PPR_long	NA	AT5G15010	NA	Tetratricopeptide repeat (TPR)-like superfamily protein
leaf number	SOchr2	107986888	108102141	8.70726	108052141	8.70726	SOV2g034950.1	108071435	108075889	-	Carboxypeptidase	Peptidase_S10	NA	AT5G23210	SCPL34	serine carboxypeptidase-like 34
leaf number	SOchr2	107986888	108102141	8.70726	108052141	8.70726	SOV2g034960.1	108078073	108083934	-	Carboxypeptidase	Peptidase_S10	NA	AT5G23210	SCPL34	serine carboxypeptidase-like 34
leaf number	SOchr2	107986888	108102141	8.70726	108052141	8.70726	SOV2g034970.1	108096520	108100753	-	Arginine/serine-rich splicing factor, putative	RRM_1#RRM_1	map03040#Spliceosome#map04657#IL-17 signaling pathway#map05168#Herpes simplex virus 1 infection	AT3G49430	SR34a	SER/ARG-rich protein 34A
leaf number	SOchr2	107986888	108102141	8.70726	108052141	8.70726	SOV2g034930.1	108031025	108036480	+	Putative solute carrier family 35 member F1-like	SLC35F#EamA#EamA#CRT-like#UAA	NA	AT3G59340	NA	solute carrier family 35 protein (DUF914)
leaf number	SOchr2	107986888	108102141	8.70726	108052141	8.70726	SOV2g034940.1	108066496	108070075	-	Zinc finger/BTB domain protein	NA	NA	AT1G33810	NA	zinc finger/BTB domain protein
leaf number	SOchr2	107986888	108102141	8.70726	108052141	8.70726	SOV2g034880.1	107997841	108004093	-	Succinate--CoA ligase [ADP-forming] subunit alpha, mitochondrial	CoA_binding#Ligase_CoA#Succ_CoA_lig	map00020#Citrate cycle (TCA cycle)#map00640#Propanoate metabolism#map01100#Metabolic pathways#map01110#Biosynthesis of secondary metabolites#map01120#Microbial metabolism in diverse environments#map01200#Carbon metabolism	AT5G23250	NA	Succinyl-CoA ligase, C alpha subunit
leaf number	SOchr3	5167064	5267074	9.74964	5217064	9.74964	SOV3g004610.1	5183586	5185361	+	E3 ubiquitin-protein ligase RNF13	zf-RING_11	NA	NA	NA	NA
leaf number	SOchr3	5167064	5267074	9.74964	5217064	9.74964	SOV3g004620.1	5186574	5187986	-	Glycosyltransferase	UDPGT	map00908#Zeatin biosynthesis	AT2G15490	UGT73B4	UDP-glycosyltransferase 73B4
leaf number	SOchr3	5167064	5267074	9.74964	5217064	9.74964	SOV3g004630.1	5190633	5193499	-	RING-type domain-containing protein	zf-RING_2#zf-RING_11#GUB_WAK_bind#zf-C3HC4_3#zf-C3HC4	NA	AT5G53110	NA	RING/U-box superfamily protein
leaf number	SOchr3	5167064	5267074	9.74964	5217064	9.74964	SOV3g004640.1	5195654	5197758	+	PH domain-containing protein	NA	NA	AT5G24165	NA	hypothetical protein
leaf number	SOchr3	5167064	5267074	9.74964	5217064	9.74964	SOV3g004680.1	5248587	5253506	+	COBW domain-containing protein	cobW#CobW_C	NA	AT1G26520	NA	Cobalamin biosynthesis CobW-like protein
leaf number	SOchr3	5167064	5267074	9.74964	5217064	9.74964	SOV3g004690.1	5260847	5264429	-	Unknown protein	NA	NA	NA	NA	NA
leaf number	SOchr3	5167064	5267074	9.74964	5217064	9.74964	SOV3g004700.1	5264653	5272550	+	zinc finger CCCH domain-containing protein 13	NA	NA	AT5G53440	NA	LOW protein: zinc finger CCCH domain protein
leaf number	SOchr3	5167064	5267074	9.74964	5217064	9.74964	SOV3g004650.1	5199027	5210238	-	Glutamine amidotransferase type-2 domain-containing protein	GATase_2#GATase_2#Glu_synthase#Glu_syn_central#GXGXG#Pyr_redox_2#Pyr_redox_2#Fer4_20#Pyr_redox#NAD_binding_8#Amino_oxidase	map00250#Alanine, aspartate and glutamate metabolism#map00910#Nitrogen metabolism#map01100#Metabolic pathways#map01110#Biosynthesis of secondary metabolites#map01120#Microbial metabolism in diverse environments#map01230#Biosynthesis of amino acids	AT5G53460	GLT1	NADH-dependent glutamate synthase 1
leaf number	SOchr3	5167064	5267074	9.74964	5217064	9.74964	SOV3g004660.1	5225664	5231176	-	Vesicle transport protein	Got1	NA	AT5G24170	NA	Got1/Sft2-like vescicle transport protein family
leaf number	SOchr3	5167064	5267074	9.74964	5217064	9.74964	SOV3g004670.1	5238076	5246730	+	Matrin-type domain-containing protein	DUF3449#Telomere_Sde2_2#SF3A3#SF3a60_bindingd	map03040#Spliceosome	AT5G06160	ATO	splicing factor-like protein
leaf number	SOchr3	5167064	5267074	9.74964	5217074	8.77951	SOV3g004610.1	5183586	5185361	+	E3 ubiquitin-protein ligase RNF13	zf-RING_11	NA	NA	NA	NA
leaf number	SOchr3	5167064	5267074	9.74964	5217074	8.77951	SOV3g004620.1	5186574	5187986	-	Glycosyltransferase	UDPGT	map00908#Zeatin biosynthesis	AT2G15490	UGT73B4	UDP-glycosyltransferase 73B4
leaf number	SOchr3	5167064	5267074	9.74964	5217074	8.77951	SOV3g004630.1	5190633	5193499	-	RING-type domain-containing protein	zf-RING_2#zf-RING_11#GUB_WAK_bind#zf-C3HC4_3#zf-C3HC4	NA	AT5G53110	NA	RING/U-box superfamily protein
leaf number	SOchr3	5167064	5267074	9.74964	5217074	8.77951	SOV3g004640.1	5195654	5197758	+	PH domain-containing protein	NA	NA	AT5G24165	NA	hypothetical protein
leaf number	SOchr3	5167064	5267074	9.74964	5217074	8.77951	SOV3g004680.1	5248587	5253506	+	COBW domain-containing protein	cobW#CobW_C	NA	AT1G26520	NA	Cobalamin biosynthesis CobW-like protein
leaf number	SOchr3	5167064	5267074	9.74964	5217074	8.77951	SOV3g004690.1	5260847	5264429	-	Unknown protein	NA	NA	NA	NA	NA
leaf number	SOchr3	5167064	5267074	9.74964	5217074	8.77951	SOV3g004700.1	5264653	5272550	+	zinc finger CCCH domain-containing protein 13	NA	NA	AT5G53440	NA	LOW protein: zinc finger CCCH domain protein
leaf number	SOchr3	5167064	5267074	9.74964	5217074	8.77951	SOV3g004650.1	5199027	5210238	-	Glutamine amidotransferase type-2 domain-containing protein	GATase_2#GATase_2#Glu_synthase#Glu_syn_central#GXGXG#Pyr_redox_2#Pyr_redox_2#Fer4_20#Pyr_redox#NAD_binding_8#Amino_oxidase	map00250#Alanine, aspartate and glutamate metabolism#map00910#Nitrogen metabolism#map01100#Metabolic pathways#map01110#Biosynthesis of secondary metabolites#map01120#Microbial metabolism in diverse environments#map01230#Biosynthesis of amino acids	AT5G53460	GLT1	NADH-dependent glutamate synthase 1
leaf number	SOchr3	5167064	5267074	9.74964	5217074	8.77951	SOV3g004660.1	5225664	5231176	-	Vesicle transport protein	Got1	NA	AT5G24170	NA	Got1/Sft2-like vescicle transport protein family
leaf number	SOchr3	5167064	5267074	9.74964	5217074	8.77951	SOV3g004670.1	5238076	5246730	+	Matrin-type domain-containing protein	DUF3449#Telomere_Sde2_2#SF3A3#SF3a60_bindingd	map03040#Spliceosome	AT5G06160	ATO	splicing factor-like protein
leaf number	SOchr3	60551896	60719785	8.1945	60601896	8.1945	SOV3g025670.1	60578525	60579945	+	Unknown protein	NA	NA	NA	NA	NA
leaf number	SOchr3	60551896	60719785	8.1945	60621918	8.1945	SOV3g025670.1	60578525	60579945	+	Unknown protein	NA	NA	NA	NA	NA
leaf number	SOchr3	60551896	60719785	8.1945	60669785	8.1945	SOV3g025680.1	60685136	60685615	-	zf-GRF domain-containing protein	NA	NA	NA	NA	NA
leaf number	SOchr3	60551896	60719785	8.1945	60669785	8.1945	SOV3g025690.1	60686822	60717681	+	Kinesin-like protein	Kinesin#Microtub_bd#Arm	NA	AT3G54870	MRH2	Armadillo/beta-catenin repeat family protein / kinesin motor family protein
leaf number	SOchr3	139933259	140215878	8.4307	139983259	8.4307	SOV3g041890.1	139954834	139963948	+	Transposase_28 domain-containing protein	Transposase_28	NA	NA	NA	NA
leaf number	SOchr3	139933259	140215878	8.4307	139983259	8.4307	SOV3g041910.1	139986130	139992625	-	CTLH LisH motif-containing protein	CLTH	NA	AT5G66810	NA	Ran-binding protein in the microtubule-organising centre protein
leaf number	SOchr3	139933259	140215878	8.4307	139983259	8.4307	SOV3g041920.1	140003850	140005763	-	Pentatricopeptide repeat-containing protein	PPR#PPR#PPR#PPR#PPR#PPR#PPR#PPR#PPR#PPR#PPR_2#PPR_2#PPR_1#PPR_3#PPR_3	NA	AT5G39350	NA	Tetratricopeptide repeat (TPR)-like superfamily protein
leaf number	SOchr3	139933259	140215878	8.4307	139983259	8.4307	SOV3g041930.1	140006917	140012661	-	Methionine aminopeptidase	Peptidase_M24	NA	AT4G37040	MAP1D	methionine aminopeptidase 1D
leaf number	SOchr3	139933259	140215878	8.4307	139983259	8.4307	SOV3g041940.1	140014062	140014301	-	NAD(P)-bd_dom domain-containing protein	NA	NA	AT2G34460	NA	NAD(P)-binding Rossmann-fold superfamily protein
leaf number	SOchr3	139933259	140215878	8.4307	139983259	8.4307	SOV3g041900.1	139966509	139985347	+	Patatin	Patatin#Patatin	NA	AT4G37070	PLP1	Acyl transferase/acyl hydrolase/lysophospholipase superfamily protein
leaf number	SOchr3	139933259	140215878	8.4307	140027923	8.37568	SOV3g041910.1	139986130	139992625	-	CTLH LisH motif-containing protein	CLTH	NA	AT5G66810	NA	Ran-binding protein in the microtubule-organising centre protein
leaf number	SOchr3	139933259	140215878	8.4307	140027923	8.37568	SOV3g041920.1	140003850	140005763	-	Pentatricopeptide repeat-containing protein	PPR#PPR#PPR#PPR#PPR#PPR#PPR#PPR#PPR#PPR#PPR_2#PPR_2#PPR_1#PPR_3#PPR_3	NA	AT5G39350	NA	Tetratricopeptide repeat (TPR)-like superfamily protein
leaf number	SOchr3	139933259	140215878	8.4307	140027923	8.37568	SOV3g041930.1	140006917	140012661	-	Methionine aminopeptidase	Peptidase_M24	NA	AT4G37040	MAP1D	methionine aminopeptidase 1D
leaf number	SOchr3	139933259	140215878	8.4307	140027923	8.37568	SOV3g041940.1	140014062	140014301	-	NAD(P)-bd_dom domain-containing protein	NA	NA	AT2G34460	NA	NAD(P)-binding Rossmann-fold superfamily protein
leaf number	SOchr3	139933259	140215878	8.4307	140027923	8.37568	SOV3g041900.1	139966509	139985347	+	Patatin	Patatin#Patatin	NA	AT4G37070	PLP1	Acyl transferase/acyl hydrolase/lysophospholipase superfamily protein
leaf number	SOchr3	139933259	140215878	8.4307	140040474	8.35308	SOV3g041910.1	139986130	139992625	-	CTLH LisH motif-containing protein	CLTH	NA	AT5G66810	NA	Ran-binding protein in the microtubule-organising centre protein
leaf number	SOchr3	139933259	140215878	8.4307	140040474	8.35308	SOV3g041920.1	140003850	140005763	-	Pentatricopeptide repeat-containing protein	PPR#PPR#PPR#PPR#PPR#PPR#PPR#PPR#PPR#PPR#PPR_2#PPR_2#PPR_1#PPR_3#PPR_3	NA	AT5G39350	NA	Tetratricopeptide repeat (TPR)-like superfamily protein
leaf number	SOchr3	139933259	140215878	8.4307	140040474	8.35308	SOV3g041930.1	140006917	140012661	-	Methionine aminopeptidase	Peptidase_M24	NA	AT4G37040	MAP1D	methionine aminopeptidase 1D
leaf number	SOchr3	139933259	140215878	8.4307	140040474	8.35308	SOV3g041940.1	140014062	140014301	-	NAD(P)-bd_dom domain-containing protein	NA	NA	AT2G34460	NA	NAD(P)-binding Rossmann-fold superfamily protein
leaf number	SOchr3	139933259	140215878	8.4307	140046437	8.348	SOV3g041920.1	140003850	140005763	-	Pentatricopeptide repeat-containing protein	PPR#PPR#PPR#PPR#PPR#PPR#PPR#PPR#PPR#PPR#PPR_2#PPR_2#PPR_1#PPR_3#PPR_3	NA	AT5G39350	NA	Tetratricopeptide repeat (TPR)-like superfamily protein
leaf number	SOchr3	139933259	140215878	8.4307	140046437	8.348	SOV3g041930.1	140006917	140012661	-	Methionine aminopeptidase	Peptidase_M24	NA	AT4G37040	MAP1D	methionine aminopeptidase 1D
leaf number	SOchr3	139933259	140215878	8.4307	140046437	8.348	SOV3g041940.1	140014062	140014301	-	NAD(P)-bd_dom domain-containing protein	NA	NA	AT2G34460	NA	NAD(P)-binding Rossmann-fold superfamily protein
leaf number	SOchr3	139933259	140215878	8.4307	140046827	8.34922	SOV3g041920.1	140003850	140005763	-	Pentatricopeptide repeat-containing protein	PPR#PPR#PPR#PPR#PPR#PPR#PPR#PPR#PPR#PPR#PPR_2#PPR_2#PPR_1#PPR_3#PPR_3	NA	AT5G39350	NA	Tetratricopeptide repeat (TPR)-like superfamily protein
leaf number	SOchr3	139933259	140215878	8.4307	140046827	8.34922	SOV3g041930.1	140006917	140012661	-	Methionine aminopeptidase	Peptidase_M24	NA	AT4G37040	MAP1D	methionine aminopeptidase 1D
leaf number	SOchr3	139933259	140215878	8.4307	140046827	8.34922	SOV3g041940.1	140014062	140014301	-	NAD(P)-bd_dom domain-containing protein	NA	NA	AT2G34460	NA	NAD(P)-binding Rossmann-fold superfamily protein
leaf number	SOchr3	139933259	140215878	8.4307	140048591	8.37572	SOV3g041920.1	140003850	140005763	-	Pentatricopeptide repeat-containing protein	PPR#PPR#PPR#PPR#PPR#PPR#PPR#PPR#PPR#PPR#PPR_2#PPR_2#PPR_1#PPR_3#PPR_3	NA	AT5G39350	NA	Tetratricopeptide repeat (TPR)-like superfamily protein
leaf number	SOchr3	139933259	140215878	8.4307	140048591	8.37572	SOV3g041930.1	140006917	140012661	-	Methionine aminopeptidase	Peptidase_M24	NA	AT4G37040	MAP1D	methionine aminopeptidase 1D
leaf number	SOchr3	139933259	140215878	8.4307	140048591	8.37572	SOV3g041940.1	140014062	140014301	-	NAD(P)-bd_dom domain-containing protein	NA	NA	AT2G34460	NA	NAD(P)-binding Rossmann-fold superfamily protein
leaf number	SOchr3	139933259	140215878	8.4307	140055779	8.37325	SOV3g041930.1	140006917	140012661	-	Methionine aminopeptidase	Peptidase_M24	NA	AT4G37040	MAP1D	methionine aminopeptidase 1D
leaf number	SOchr3	139933259	140215878	8.4307	140055779	8.37325	SOV3g041940.1	140014062	140014301	-	NAD(P)-bd_dom domain-containing protein	NA	NA	AT2G34460	NA	NAD(P)-binding Rossmann-fold superfamily protein
leaf number	SOchr3	139933259	140215878	8.4307	140055779	8.37325	SOV3g041950.1	140104178	140107439	+	TPT domain-containing protein	NA	NA	AT4G32272	NA	Nucleotide/sugar transporter family protein
leaf number	SOchr3	139933259	140215878	8.4307	140055791	8.37325	SOV3g041930.1	140006917	140012661	-	Methionine aminopeptidase	Peptidase_M24	NA	AT4G37040	MAP1D	methionine aminopeptidase 1D
leaf number	SOchr3	139933259	140215878	8.4307	140055791	8.37325	SOV3g041940.1	140014062	140014301	-	NAD(P)-bd_dom domain-containing protein	NA	NA	AT2G34460	NA	NAD(P)-binding Rossmann-fold superfamily protein
leaf number	SOchr3	139933259	140215878	8.4307	140055791	8.37325	SOV3g041950.1	140104178	140107439	+	TPT domain-containing protein	NA	NA	AT4G32272	NA	Nucleotide/sugar transporter family protein
leaf number	SOchr3	139933259	140215878	8.4307	140062497	8.37185	SOV3g041930.1	140006917	140012661	-	Methionine aminopeptidase	Peptidase_M24	NA	AT4G37040	MAP1D	methionine aminopeptidase 1D
leaf number	SOchr3	139933259	140215878	8.4307	140062497	8.37185	SOV3g041940.1	140014062	140014301	-	NAD(P)-bd_dom domain-containing protein	NA	NA	AT2G34460	NA	NAD(P)-binding Rossmann-fold superfamily protein
leaf number	SOchr3	139933259	140215878	8.4307	140062497	8.37185	SOV3g041950.1	140104178	140107439	+	TPT domain-containing protein	NA	NA	AT4G32272	NA	Nucleotide/sugar transporter family protein
leaf number	SOchr3	139933259	140215878	8.4307	140087373	8.40407	SOV3g041950.1	140104178	140107439	+	TPT domain-containing protein	NA	NA	AT4G32272	NA	Nucleotide/sugar transporter family protein
leaf number	SOchr3	139933259	140215878	8.4307	140098804	8.36773	SOV3g041950.1	140104178	140107439	+	TPT domain-containing protein	NA	NA	AT4G32272	NA	Nucleotide/sugar transporter family protein
leaf number	SOchr3	139933259	140215878	8.4307	140113005	8.3623	SOV3g041950.1	140104178	140107439	+	TPT domain-containing protein	NA	NA	AT4G32272	NA	Nucleotide/sugar transporter family protein
leaf shape	SOchr1	113214717	113314717	7.1901	113264717	7.1901	SOV1g029940.1	113221513	113223564	+	Protein kinase domain-containing protein	Lectin_legB#Pkinase#Pkinase_Tyr	NA	AT3G55550	NA	Concanavalin A-like lectin protein kinase family protein
leaf shape	SOchr1	113214717	113314717	7.1901	113264717	7.1901	SOV1g029960.1	113233686	113234477	-	HTH myb-type domain-containing protein	Myb_DNA-binding	NA	AT3G46640	PCL1	Homeodomain-like superfamily protein
leaf shape	SOchr1	113214717	113314717	7.1901	113264717	7.1901	SOV1g029970.1	113235921	113243708	-	PUM-HD domain-containing protein	NABP#PUF#PUF#PUF#PUF#PUF#PUF#PUF#PUF	map05017#Spinocerebellar ataxia	AT2G29200	PUM1	pumilio 1
leaf shape	SOchr1	113214717	113314717	7.1901	113264717	7.1901	SOV1g029980.1	113269068	113270974	+	Glycerol-3-phosphate acyltransferase	HAD#Acyltransferase	map00561#Glycerolipid metabolism#map00564#Glycerophospholipid metabolism#map01100#Metabolic pathways#map01110#Biosynthesis of secondary metabolites	AT5G06090	GPAT7	glycerol-3-phosphate acyltransferase 7
leaf shape	SOchr1	113214717	113314717	7.1901	113264717	7.1901	SOV1g029990.1	113290957	113292246	+	RING-type domain-containing protein	DUF1117#zinc_ribbon_9#zf-RING_2#zf-C3HC4_2#zf-RING_11#zf-C3HC4	NA	AT3G46620	RDUF1	zinc finger (C3HC4-type RING finger) family protein
leaf shape	SOchr1	113214717	113314717	7.1901	113264717	7.1901	SOV1g029950.1	113229314	113232166	+	PREDICTED: thaumatin	Thaumatin	NA	AT5G25500	NA	exosome complex exonuclease
leaf shape	SOchr1	114895426	114995426	7.60211	114945426	7.60211	SOV1g031110.1	114927278	114927904	-	Cupin type-1 domain-containing protein	NA	NA	NA	NA	NA
leaf shape	SOchr1	114895426	114995426	7.60211	114945426	7.60211	SOV1g031120.1	114929000	114929790	-	Cupin type-1 domain-containing protein	NA	NA	NA	NA	NA
leaf shape	SOchr1	114895426	114995426	7.60211	114945426	7.60211	SOV1g031130.1	114930021	114930542	-	Peptidylprolyl isomerase	NA	NA	AT3G54010	PAS1	FKBP-type peptidyl-prolyl cis-trans isomerase family protein
leaf shape	SOchr1	114895426	114995426	7.60211	114945426	7.60211	SOV1g031140.1	114969232	114970613	+	RING-type domain-containing protein	NA	NA	AT1G76410	ATL8	RING/U-box superfamily protein
leaf shape	SOchr1	125553607	125697794	7.11747	125603607	7.11747	SOV1g038540.1	125569956	125572574	+	Putative microtubule-associated protein TORTIFOLIA1-like	HEAT#Cohesin_HEAT	NA	AT1G27210	NA	ARM repeat superfamily protein
leaf shape	SOchr1	125553607	125697794	7.11747	125603607	7.11747	SOV1g038550.1	125606743	125608620	+	Glycosyltransferase family 92 protein	Glyco_transf_92#Glyco_tranf_2_4	NA	AT1G27200	NA	glycosyltransferase family protein (DUF23)
leaf shape	SOchr1	125553607	125697794	7.11747	125603607	7.11747	SOV1g038570.1	125636541	125639136	+	Putative MYB transcription factor	Myb_DNA-binding	NA	AT1G70000	NA	myb-like transcription factor family protein
leaf shape	SOchr1	125553607	125697794	7.11747	125603607	7.11747	SOV1g038580.1	125645154	125645723	-	Unknown protein	NA	NA	NA	NA	NA
leaf shape	SOchr1	125553607	125697794	7.11747	125603607	7.11747	SOV1g038560.1	125610178	125621057	-	Protein COFACTOR ASSEMBLY OF COMPLEX C SUBUNIT B CCB4 chloroplastic	CCB2_CCB4	NA	AT1G59840	CCB4	cofactor assembly of complex C
leaf shape	SOchr1	125553607	125697794	7.11747	125647794	6.76974	SOV1g038550.1	125606743	125608620	+	Glycosyltransferase family 92 protein	Glyco_transf_92#Glyco_tranf_2_4	NA	AT1G27200	NA	glycosyltransferase family protein (DUF23)
leaf shape	SOchr1	125553607	125697794	7.11747	125647794	6.76974	SOV1g038570.1	125636541	125639136	+	Putative MYB transcription factor	Myb_DNA-binding	NA	AT1G70000	NA	myb-like transcription factor family protein
leaf shape	SOchr1	125553607	125697794	7.11747	125647794	6.76974	SOV1g038580.1	125645154	125645723	-	Unknown protein	NA	NA	NA	NA	NA
leaf shape	SOchr1	125553607	125697794	7.11747	125647794	6.76974	SOV1g038590.1	125654718	125656547	+	Protein kinase-like protein	Pkinase_Tyr#Pkinase#LRRNT_2#LRR_6#LRR_6	NA	AT1G27190	NA	Leucine-rich repeat protein kinase family protein
leaf shape	SOchr1	125553607	125697794	7.11747	125647794	6.76974	SOV1g038600.1	125659538	125663696	+	Structural polyprotein	NA	NA	AT1G69980	NA	structural polyprotein
leaf shape	SOchr1	125553607	125697794	7.11747	125647794	6.76974	SOV1g038620.1	125674245	125678691	+	Mediator-associated protein 2	NA	NA	AT5G64680	NA	mediator-associated protein
leaf shape	SOchr1	125553607	125697794	7.11747	125647794	6.76974	SOV1g038560.1	125610178	125621057	-	Protein COFACTOR ASSEMBLY OF COMPLEX C SUBUNIT B CCB4 chloroplastic	CCB2_CCB4	NA	AT1G59840	CCB4	cofactor assembly of complex C
leaf shape	SOchr1	125553607	125697794	7.11747	125647794	6.76974	SOV1g038610.1	125665107	125670697	-	Serine/threonine-protein phosphatase	Metallophos	map03015#mRNA surveillance pathway#map04071#Sphingolipid signaling pathway#map04114#Oocyte meiosis#map04136#Autophagy - other#map04151#PI3K-Akt signaling pathway#map04152#AMPK signaling pathway#map04261#Adrenergic signaling in cardiomyocytes#map04350#TGF-beta signaling pathway#map04390#Hippo signaling pathway#map04530#Tight junction#map04728#Dopaminergic synapse#map04730#Long-term depression#map0…	AT1G10430	PP2A-2	protein phosphatase 2A-2
leaf shape	SOchr1	125553607	125697794	7.11747	125647794	6.76974	SOV1g038630.1	125680264	125684164	-	CLAVATA3/ESR (CLE)-related protein 25	NA	NA	AT3G28455	CLE25	CLAVATA3/ESR-RELATED 25
leaf surface texture	SOchr2	103768640	103868640	8.47484	103818640	8.47484	SOV2g031590.1	103761876	103770202	+	Putative PA domain, presenilin/signal peptide peptidase	Peptidase_A22B#PA	NA	AT1G01650	SPPL4	SIGNAL PEPTIDE PEPTIDASE-LIKE 4
leaf surface texture	SOchr2	103768640	103868640	8.47484	103818640	8.47484	SOV2g031600.1	103784612	103785044	+	Unknown protein	NA	NA	NA	NA	NA
leaf surface texture	SOchr2	103768640	103868640	8.47484	103818640	8.47484	SOV2g031610.1	103793937	103796689	+	Aquaporin	MIP	NA	AT4G00430	PIP1;B4	plasma membrane intrinsic protein 1;B4
leaf surface texture	SOchr2	103768640	103868640	8.47484	103818640	8.47484	SOV2g031620.1	103798467	103804613	-	Endo/exonuclease/phosphatase domain-containing protein	NA	NA	AT4G30900	NA	DNAse I-like superfamily protein
leaf surface texture	SOchr2	103768640	103868640	8.47484	103818640	8.47484	SOV2g031630.1	103817020	103820870	+	Glycerol-3-phosphate acyltransferase	HAD#Acyltransferase	map00561#Glycerolipid metabolism#map00564#Glycerophospholipid metabolism#map01100#Metabolic pathways#map01110#Biosynthesis of secondary metabolites	AT1G01610	GPAT4	glycerol-3-phosphate acyltransferase 4
leaf surface texture	SOchr2	103768640	103868640	8.47484	103818640	8.47484	SOV2g031650.1	103832694	103841137	+	MFS domain-containing protein	MFS_1	NA	AT4G00370	ANTR2	Major facilitator superfamily protein
leaf surface texture	SOchr2	103768640	103868640	8.47484	103818640	8.47484	SOV2g031660.1	103842435	103844018	-	Cytochrome P450	p450	map00073#Cutin, suberine and wax biosynthesis#map01100#Metabolic pathways	AT2G45970	CYP86A8	cytochrome P450, C family 86, C subfamily A, C polypeptide 8
leaf surface texture	SOchr2	103768640	103868640	8.47484	103818640	8.47484	SOV2g031640.1	103824023	103825838	-	Homeobox prospero protein	NA	NA	AT5G58920	NA	homeobox prospero protein
leaf surface texture	SOchr2	103768640	103868640	8.47484	103818640	8.47484	SOV2g031670.1	103849559	103859333	-	Putative AWS domain, origin recognition complex, subunit 5	ORC5_C	map04110#Cell cycle	AT4G29910	ORC5	origin recognition complex protein 5
leaf surface texture	SOchr3	12511127	12611127	8.54386	12561127	8.54386	SOV3g010170.1	12519647	12523724	+	DNA-directed RNA polymerase subunit	RNA_POL_M_15KD#TFIIS_C	map03020#RNA polymerase#map05016#Huntington disease	AT3G16980	NRPB9A	RNA polymerases M/15 Kd subunit
leaf surface texture	SOchr3	12511127	12611127	8.54386	12561127	8.54386	SOV3g010200.1	12561871	12562149	-	DNA-directed RNA polymerase subunit beta	NA	NA	AT5G16950	NA	krueppel-like factor
leaf surface texture	SOchr3	12511127	12611127	8.54386	12561127	8.54386	SOV3g010210.1	12562704	12564632	-	Unknown protein	NA	NA	NA	NA	NA
leaf surface texture	SOchr3	12511127	12611127	8.54386	12561127	8.54386	SOV3g010160.1	12514295	12518265	+	outer envelope pore protein 16-2, chloroplastic	Tim17	NA	AT4G16160	ATOEP16-2	Mitochondrial import inner membrane translocase subunit Tim17/Tim22/Tim23 family protein
leaf surface texture	SOchr3	12511127	12611127	8.54386	12561127	8.54386	SOV3g010180.1	12532315	12535257	+	DNA-directed RNA polymerase subunit	RNA_POL_M_15KD#TFIIS_C	map03020#RNA polymerase#map05016#Huntington disease	AT3G16980	NRPB9A	RNA polymerases M/15 Kd subunit
leaf surface texture	SOchr3	12511127	12611127	8.54386	12561127	8.54386	SOV3g010190.1	12537110	12556485	-	Bromodomain and WD repeat-containing protein	WD40#WD40#WD40#WD40#WD40#Bromodomain	NA	AT5G49430	NA	WD40/YVTN repeat and Bromo-WDR9-I-like domain-containing protein
leaf surface texture	SOchr3	12511127	12611127	8.54386	12561127	8.54386	SOV3g010220.1	12564733	12569541	+	Antigenic heat-stable protein	NA	NA	AT1G56420	NA	antigenic heat-stable protein
leaf surface texture	SOchr3	64451002	64551002	8.92061	64501002	8.92061	SOV3g026400.1	64540072	64543327	+	Unknown protein	LSM	NA	NA	NA	NA
leaf surface texture	SOchr6	140018376	140118482	9.48179	140068376	9.48179	SOV6g040380.1	140067237	140068066	-	PREDICTED: LURP-one-related	LOR	NA	AT3G14260	NA	LURP-one-like protein (DUF567)
leaf surface texture	SOchr6	140018376	140118482	9.48179	140068376	9.48179	SOV6g040390.1	140084885	140089143	+	Protein kinase family protein	Pkinase_Tyr#Pkinase#LRR_8#LRRNT_2#LRR_1	NA	AT1G63430	NA	Leucine-rich repeat protein kinase family protein
leaf surface texture	SOchr6	140018376	140118482	9.48179	140068376	9.48179	SOV6g040400.1	140090983	140095934	-	RNA-binding protein NOB1	PIN_6#NOB1_Zn_bind	map03008#Ribosome biogenesis in eukaryotes	AT5G41190	NA	RNA-binding NOB1-like protein
leaf surface texture	SOchr6	140018376	140118482	9.48179	140068376	9.48179	SOV6g040410.1	140100002	140103169	+	Tubulin beta chain	Tubulin#Tubulin_C	map04145#Phagosome#map04540#Gap junction#map05010#Alzheimer disease#map05012#Parkinson disease#map05016#Huntington disease#map05130#Pathogenic Escherichia coli infection	AT5G23860	TUB8	tubulin beta 8
leaf surface texture	SOchr6	140018376	140118482	9.48179	140068376	9.48179	SOV6g040420.1	140104180	140106170	-	PALP domain-containing protein	PALP	map00260#Glycine, serine and threonine metabolism#map01100#Metabolic pathways	AT4G11640	SR	serine racemase
leaf surface texture	SOchr6	140018376	140118482	9.48179	140068376	9.48179	SOV6g040370.1	140048989	140053891	+	C2 NT-type domain-containing protein	NT-C2	NA	AT1G63300	NA	Myosin heavy chain-related protein
leaf surface texture	SOchr6	140018376	140118482	9.48179	140068412	8.5765	SOV6g040380.1	140067237	140068066	-	PREDICTED: LURP-one-related	LOR	NA	AT3G14260	NA	LURP-one-like protein (DUF567)
leaf surface texture	SOchr6	140018376	140118482	9.48179	140068412	8.5765	SOV6g040390.1	140084885	140089143	+	Protein kinase family protein	Pkinase_Tyr#Pkinase#LRR_8#LRRNT_2#LRR_1	NA	AT1G63430	NA	Leucine-rich repeat protein kinase family protein
leaf surface texture	SOchr6	140018376	140118482	9.48179	140068412	8.5765	SOV6g040400.1	140090983	140095934	-	RNA-binding protein NOB1	PIN_6#NOB1_Zn_bind	map03008#Ribosome biogenesis in eukaryotes	AT5G41190	NA	RNA-binding NOB1-like protein
leaf surface texture	SOchr6	140018376	140118482	9.48179	140068412	8.5765	SOV6g040410.1	140100002	140103169	+	Tubulin beta chain	Tubulin#Tubulin_C	map04145#Phagosome#map04540#Gap junction#map05010#Alzheimer disease#map05012#Parkinson disease#map05016#Huntington disease#map05130#Pathogenic Escherichia coli infection	AT5G23860	TUB8	tubulin beta 8
leaf surface texture	SOchr6	140018376	140118482	9.48179	140068412	8.5765	SOV6g040420.1	140104180	140106170	-	PALP domain-containing protein	PALP	map00260#Glycine, serine and threonine metabolism#map01100#Metabolic pathways	AT4G11640	SR	serine racemase
leaf surface texture	SOchr6	140018376	140118482	9.48179	140068412	8.5765	SOV6g040370.1	140048989	140053891	+	C2 NT-type domain-containing protein	NT-C2	NA	AT1G63300	NA	Myosin heavy chain-related protein
leaf surface texture	SOchr6	140018376	140118482	9.48179	140068482	8.5765	SOV6g040380.1	140067237	140068066	-	PREDICTED: LURP-one-related	LOR	NA	AT3G14260	NA	LURP-one-like protein (DUF567)
leaf surface texture	SOchr6	140018376	140118482	9.48179	140068482	8.5765	SOV6g040390.1	140084885	140089143	+	Protein kinase family protein	Pkinase_Tyr#Pkinase#LRR_8#LRRNT_2#LRR_1	NA	AT1G63430	NA	Leucine-rich repeat protein kinase family protein
leaf surface texture	SOchr6	140018376	140118482	9.48179	140068482	8.5765	SOV6g040400.1	140090983	140095934	-	RNA-binding protein NOB1	PIN_6#NOB1_Zn_bind	map03008#Ribosome biogenesis in eukaryotes	AT5G41190	NA	RNA-binding NOB1-like protein
leaf surface texture	SOchr6	140018376	140118482	9.48179	140068482	8.5765	SOV6g040410.1	140100002	140103169	+	Tubulin beta chain	Tubulin#Tubulin_C	map04145#Phagosome#map04540#Gap junction#map05010#Alzheimer disease#map05012#Parkinson disease#map05016#Huntington disease#map05130#Pathogenic Escherichia coli infection	AT5G23860	TUB8	tubulin beta 8
leaf surface texture	SOchr6	140018376	140118482	9.48179	140068482	8.5765	SOV6g040420.1	140104180	140106170	-	PALP domain-containing protein	PALP	map00260#Glycine, serine and threonine metabolism#map01100#Metabolic pathways	AT4G11640	SR	serine racemase
leaf surface texture	SOchr6	140018376	140118482	9.48179	140068482	8.5765	SOV6g040370.1	140048989	140053891	+	C2 NT-type domain-containing protein	NT-C2	NA	AT1G63300	NA	Myosin heavy chain-related protein
leaf width	SOchr1	61954457	62054457	7.03873	62004457	7.03873	SOV1g011860.1	61972034	61973678	+	Unknown protein	NA	NA	NA	NA	NA
leaf width	SOchr1	61954457	62054457	7.03873	62004457	7.03873	SOV1g011870.1	61987169	61988852	-	Reverse transcriptase domain-containing protein	NA	NA	NA	NA	NA
leaf width	SOchr1	61954457	62054457	7.03873	62004457	7.03873	SOV1g011880.1	62050730	62051811	-	SWIM-type domain-containing protein	SWIM	NA	AT1G52520	FRS6	FAR1-related sequence 6
oxalate content	SOchr3	105490632	105590632	6.91981	105540632	6.91981	SOV3g034690.1	105509853	105518528	+	Nuclear matrix constituent protein-related, putative isoform 1	NA	NA	AT1G13220	LINC2	nuclear matrix constituent protein-like protein
oxalate content	SOchr5	915444	1022853	7.68595	965444	7.54871	SOV5g000760.1	936421	937082	-	HMA domain-containing protein	HMA	NA	AT5G26690	NA	Heavy metal transport/detoxification superfamily protein
oxalate content	SOchr5	915444	1022853	7.68595	965444	7.54871	SOV5g000770.1	939555	945609	+	Ribonucleases P/MRP protein subunit POP1	POPLD#POP1	map03008#Ribosome biogenesis in eukaryotes#map03013#RNA transport	AT2G47300	POP1	ribonuclease Ps
oxalate content	SOchr5	915444	1022853	7.68595	965444	7.54871	SOV5g000790.1	953019	956608	+	3'-5' exonuclease domain-containing protein	NA	NA	NA	NA	NA
oxalate content	SOchr5	915444	1022853	7.68595	965444	7.54871	SOV5g000800.1	961377	962013	-	Unknown protein	NA	NA	NA	NA	NA
oxalate content	SOchr5	915444	1022853	7.68595	965444	7.54871	SOV5g000820.1	972517	974945	-	Pentatricopeptide repeat-containing protein, mitochondrial	PPR#PPR	NA	AT1G02370	NA	Tetratricopeptide repeat (TPR)-like superfamily protein
oxalate content	SOchr5	915444	1022853	7.68595	965444	7.54871	SOV5g000850.1	1000774	1005781	-	ATP-dependent RNA helicase	DEAD#Helicase_C	map03040#Spliceosome	AT2G47330	NA	P-loop containing nucleoside triphosphate hydrolases superfamily protein
oxalate content	SOchr5	915444	1022853	7.68595	965444	7.54871	SOV5g000750.1	931209	935429	+	EB_dh domain-containing protein	EB_dh	NA	AT3G62370	NA	heme binding protein
oxalate content	SOchr5	915444	1022853	7.68595	965444	7.54871	SOV5g000780.1	947269	951546	+	Peptidyl-prolyl cis-trans isomerase	Pro_isomerase	NA	AT3G66654	NA	Cyclophilin-like peptidyl-prolyl cis-trans isomerase family protein
oxalate content	SOchr5	915444	1022853	7.68595	965444	7.54871	SOV5g000810.1	964897	968420	+	PREDICTED: zinc transporter	Zip	NA	AT2G30080	ZIP6	ZIP metal ion transporter family
oxalate content	SOchr5	915444	1022853	7.68595	965444	7.54871	SOV5g000830.1	977195	985740	-	Pentatricopeptide repeat-containing protein, mitochondrial	PPR#PPR#PPR#PPR#PPR#PPR	NA	AT1G02370	NA	Tetratricopeptide repeat (TPR)-like superfamily protein
oxalate content	SOchr5	915444	1022853	7.68595	965444	7.54871	SOV5g000840.1	990362	999984	+	DUF4033 domain-containing protein	DUF4033#zf-RING_2#zf-RING_11#zf-rbx1#zf-C3HC4_2#zf-C3HC4#zf-RING_UBOX	NA	AT4G01995	NA	beta-carotene isomerase D27
oxalate content	SOchr5	915444	1022853	7.68595	965444	7.54871	SOV5g000860.1	1009713	1016281	+	Kinase family protein	Pkinase_Tyr#Pkinase	NA	AT4G02010	NA	Protein kinase superfamily protein
oxalate content	SOchr5	915444	1022853	7.68595	965444	7.54871	SOV5g000740.1	915368	929789	+	H/ACA ribonucleoprotein complex non-core subunit NAF1	Gar1	NA	AT4G03380	NA	hypothetical protein
oxalate content	SOchr5	915444	1022853	7.68595	969181	7.68595	SOV5g000760.1	936421	937082	-	HMA domain-containing protein	HMA	NA	AT5G26690	NA	Heavy metal transport/detoxification superfamily protein
oxalate content	SOchr5	915444	1022853	7.68595	969181	7.68595	SOV5g000770.1	939555	945609	+	Ribonucleases P/MRP protein subunit POP1	POPLD#POP1	map03008#Ribosome biogenesis in eukaryotes#map03013#RNA transport	AT2G47300	POP1	ribonuclease Ps
oxalate content	SOchr5	915444	1022853	7.68595	969181	7.68595	SOV5g000790.1	953019	956608	+	3'-5' exonuclease domain-containing protein	NA	NA	NA	NA	NA
oxalate content	SOchr5	915444	1022853	7.68595	969181	7.68595	SOV5g000800.1	961377	962013	-	Unknown protein	NA	NA	NA	NA	NA
oxalate content	SOchr5	915444	1022853	7.68595	969181	7.68595	SOV5g000820.1	972517	974945	-	Pentatricopeptide repeat-containing protein, mitochondrial	PPR#PPR	NA	AT1G02370	NA	Tetratricopeptide repeat (TPR)-like superfamily protein
oxalate content	SOchr5	915444	1022853	7.68595	969181	7.68595	SOV5g000850.1	1000774	1005781	-	ATP-dependent RNA helicase	DEAD#Helicase_C	map03040#Spliceosome	AT2G47330	NA	P-loop containing nucleoside triphosphate hydrolases superfamily protein
oxalate content	SOchr5	915444	1022853	7.68595	969181	7.68595	SOV5g000870.1	1017479	1019805	+	AWPM-19-like membrane family protein	AWPM-19	NA	AT5G18970	NA	AWPM-19-like family protein
oxalate content	SOchr5	915444	1022853	7.68595	969181	7.68595	SOV5g000750.1	931209	935429	+	EB_dh domain-containing protein	EB_dh	NA	AT3G62370	NA	heme binding protein
oxalate content	SOchr5	915444	1022853	7.68595	969181	7.68595	SOV5g000780.1	947269	951546	+	Peptidyl-prolyl cis-trans isomerase	Pro_isomerase	NA	AT3G66654	NA	Cyclophilin-like peptidyl-prolyl cis-trans isomerase family protein
oxalate content	SOchr5	915444	1022853	7.68595	969181	7.68595	SOV5g000810.1	964897	968420	+	PREDICTED: zinc transporter	Zip	NA	AT2G30080	ZIP6	ZIP metal ion transporter family
oxalate content	SOchr5	915444	1022853	7.68595	969181	7.68595	SOV5g000830.1	977195	985740	-	Pentatricopeptide repeat-containing protein, mitochondrial	PPR#PPR#PPR#PPR#PPR#PPR	NA	AT1G02370	NA	Tetratricopeptide repeat (TPR)-like superfamily protein
oxalate content	SOchr5	915444	1022853	7.68595	969181	7.68595	SOV5g000840.1	990362	999984	+	DUF4033 domain-containing protein	DUF4033#zf-RING_2#zf-RING_11#zf-rbx1#zf-C3HC4_2#zf-C3HC4#zf-RING_UBOX	NA	AT4G01995	NA	beta-carotene isomerase D27
oxalate content	SOchr5	915444	1022853	7.68595	969181	7.68595	SOV5g000860.1	1009713	1016281	+	Kinase family protein	Pkinase_Tyr#Pkinase	NA	AT4G02010	NA	Protein kinase superfamily protein
oxalate content	SOchr5	915444	1022853	7.68595	969181	7.68595	SOV5g000740.1	915368	929789	+	H/ACA ribonucleoprotein complex non-core subunit NAF1	Gar1	NA	AT4G03380	NA	hypothetical protein
oxalate content	SOchr5	915444	1022853	7.68595	969183	7.68595	SOV5g000760.1	936421	937082	-	HMA domain-containing protein	HMA	NA	AT5G26690	NA	Heavy metal transport/detoxification superfamily protein
oxalate content	SOchr5	915444	1022853	7.68595	969183	7.68595	SOV5g000770.1	939555	945609	+	Ribonucleases P/MRP protein subunit POP1	POPLD#POP1	map03008#Ribosome biogenesis in eukaryotes#map03013#RNA transport	AT2G47300	POP1	ribonuclease Ps
oxalate content	SOchr5	915444	1022853	7.68595	969183	7.68595	SOV5g000790.1	953019	956608	+	3'-5' exonuclease domain-containing protein	NA	NA	NA	NA	NA
oxalate content	SOchr5	915444	1022853	7.68595	969183	7.68595	SOV5g000800.1	961377	962013	-	Unknown protein	NA	NA	NA	NA	NA
oxalate content	SOchr5	915444	1022853	7.68595	969183	7.68595	SOV5g000820.1	972517	974945	-	Pentatricopeptide repeat-containing protein, mitochondrial	PPR#PPR	NA	AT1G02370	NA	Tetratricopeptide repeat (TPR)-like superfamily protein
oxalate content	SOchr5	915444	1022853	7.68595	969183	7.68595	SOV5g000850.1	1000774	1005781	-	ATP-dependent RNA helicase	DEAD#Helicase_C	map03040#Spliceosome	AT2G47330	NA	P-loop containing nucleoside triphosphate hydrolases superfamily protein
oxalate content	SOchr5	915444	1022853	7.68595	969183	7.68595	SOV5g000870.1	1017479	1019805	+	AWPM-19-like membrane family protein	AWPM-19	NA	AT5G18970	NA	AWPM-19-like family protein
oxalate content	SOchr5	915444	1022853	7.68595	969183	7.68595	SOV5g000750.1	931209	935429	+	EB_dh domain-containing protein	EB_dh	NA	AT3G62370	NA	heme binding protein
oxalate content	SOchr5	915444	1022853	7.68595	969183	7.68595	SOV5g000780.1	947269	951546	+	Peptidyl-prolyl cis-trans isomerase	Pro_isomerase	NA	AT3G66654	NA	Cyclophilin-like peptidyl-prolyl cis-trans isomerase family protein
oxalate content	SOchr5	915444	1022853	7.68595	969183	7.68595	SOV5g000810.1	964897	968420	+	PREDICTED: zinc transporter	Zip	NA	AT2G30080	ZIP6	ZIP metal ion transporter family
oxalate content	SOchr5	915444	1022853	7.68595	969183	7.68595	SOV5g000830.1	977195	985740	-	Pentatricopeptide repeat-containing protein, mitochondrial	PPR#PPR#PPR#PPR#PPR#PPR	NA	AT1G02370	NA	Tetratricopeptide repeat (TPR)-like superfamily protein
oxalate content	SOchr5	915444	1022853	7.68595	969183	7.68595	SOV5g000840.1	990362	999984	+	DUF4033 domain-containing protein	DUF4033#zf-RING_2#zf-RING_11#zf-rbx1#zf-C3HC4_2#zf-C3HC4#zf-RING_UBOX	NA	AT4G01995	NA	beta-carotene isomerase D27
oxalate content	SOchr5	915444	1022853	7.68595	969183	7.68595	SOV5g000860.1	1009713	1016281	+	Kinase family protein	Pkinase_Tyr#Pkinase	NA	AT4G02010	NA	Protein kinase superfamily protein
oxalate content	SOchr5	915444	1022853	7.68595	969183	7.68595	SOV5g000740.1	915368	929789	+	H/ACA ribonucleoprotein complex non-core subunit NAF1	Gar1	NA	AT4G03380	NA	hypothetical protein
oxalate content	SOchr5	915444	1022853	7.68595	969191	7.68595	SOV5g000760.1	936421	937082	-	HMA domain-containing protein	HMA	NA	AT5G26690	NA	Heavy metal transport/detoxification superfamily protein
oxalate content	SOchr5	915444	1022853	7.68595	969191	7.68595	SOV5g000770.1	939555	945609	+	Ribonucleases P/MRP protein subunit POP1	POPLD#POP1	map03008#Ribosome biogenesis in eukaryotes#map03013#RNA transport	AT2G47300	POP1	ribonuclease Ps
oxalate content	SOchr5	915444	1022853	7.68595	969191	7.68595	SOV5g000790.1	953019	956608	+	3'-5' exonuclease domain-containing protein	NA	NA	NA	NA	NA
oxalate content	SOchr5	915444	1022853	7.68595	969191	7.68595	SOV5g000800.1	961377	962013	-	Unknown protein	NA	NA	NA	NA	NA
oxalate content	SOchr5	915444	1022853	7.68595	969191	7.68595	SOV5g000820.1	972517	974945	-	Pentatricopeptide repeat-containing protein, mitochondrial	PPR#PPR	NA	AT1G02370	NA	Tetratricopeptide repeat (TPR)-like superfamily protein
oxalate content	SOchr5	915444	1022853	7.68595	969191	7.68595	SOV5g000850.1	1000774	1005781	-	ATP-dependent RNA helicase	DEAD#Helicase_C	map03040#Spliceosome	AT2G47330	NA	P-loop containing nucleoside triphosphate hydrolases superfamily protein
oxalate content	SOchr5	915444	1022853	7.68595	969191	7.68595	SOV5g000870.1	1017479	1019805	+	AWPM-19-like membrane family protein	AWPM-19	NA	AT5G18970	NA	AWPM-19-like family protein
oxalate content	SOchr5	915444	1022853	7.68595	969191	7.68595	SOV5g000750.1	931209	935429	+	EB_dh domain-containing protein	EB_dh	NA	AT3G62370	NA	heme binding protein
oxalate content	SOchr5	915444	1022853	7.68595	969191	7.68595	SOV5g000780.1	947269	951546	+	Peptidyl-prolyl cis-trans isomerase	Pro_isomerase	NA	AT3G66654	NA	Cyclophilin-like peptidyl-prolyl cis-trans isomerase family protein
oxalate content	SOchr5	915444	1022853	7.68595	969191	7.68595	SOV5g000810.1	964897	968420	+	PREDICTED: zinc transporter	Zip	NA	AT2G30080	ZIP6	ZIP metal ion transporter family
oxalate content	SOchr5	915444	1022853	7.68595	969191	7.68595	SOV5g000830.1	977195	985740	-	Pentatricopeptide repeat-containing protein, mitochondrial	PPR#PPR#PPR#PPR#PPR#PPR	NA	AT1G02370	NA	Tetratricopeptide repeat (TPR)-like superfamily protein
oxalate content	SOchr5	915444	1022853	7.68595	969191	7.68595	SOV5g000840.1	990362	999984	+	DUF4033 domain-containing protein	DUF4033#zf-RING_2#zf-RING_11#zf-rbx1#zf-C3HC4_2#zf-C3HC4#zf-RING_UBOX	NA	AT4G01995	NA	beta-carotene isomerase D27
oxalate content	SOchr5	915444	1022853	7.68595	969191	7.68595	SOV5g000860.1	1009713	1016281	+	Kinase family protein	Pkinase_Tyr#Pkinase	NA	AT4G02010	NA	Protein kinase superfamily protein
oxalate content	SOchr5	915444	1022853	7.68595	969191	7.68595	SOV5g000740.1	915368	929789	+	H/ACA ribonucleoprotein complex non-core subunit NAF1	Gar1	NA	AT4G03380	NA	hypothetical protein
oxalate content	SOchr5	915444	1022853	7.68595	969197	7.68595	SOV5g000760.1	936421	937082	-	HMA domain-containing protein	HMA	NA	AT5G26690	NA	Heavy metal transport/detoxification superfamily protein
oxalate content	SOchr5	915444	1022853	7.68595	969197	7.68595	SOV5g000770.1	939555	945609	+	Ribonucleases P/MRP protein subunit POP1	POPLD#POP1	map03008#Ribosome biogenesis in eukaryotes#map03013#RNA transport	AT2G47300	POP1	ribonuclease Ps
oxalate content	SOchr5	915444	1022853	7.68595	969197	7.68595	SOV5g000790.1	953019	956608	+	3'-5' exonuclease domain-containing protein	NA	NA	NA	NA	NA
oxalate content	SOchr5	915444	1022853	7.68595	969197	7.68595	SOV5g000800.1	961377	962013	-	Unknown protein	NA	NA	NA	NA	NA
oxalate content	SOchr5	915444	1022853	7.68595	969197	7.68595	SOV5g000820.1	972517	974945	-	Pentatricopeptide repeat-containing protein, mitochondrial	PPR#PPR	NA	AT1G02370	NA	Tetratricopeptide repeat (TPR)-like superfamily protein
oxalate content	SOchr5	915444	1022853	7.68595	969197	7.68595	SOV5g000850.1	1000774	1005781	-	ATP-dependent RNA helicase	DEAD#Helicase_C	map03040#Spliceosome	AT2G47330	NA	P-loop containing nucleoside triphosphate hydrolases superfamily protein
oxalate content	SOchr5	915444	1022853	7.68595	969197	7.68595	SOV5g000870.1	1017479	1019805	+	AWPM-19-like membrane family protein	AWPM-19	NA	AT5G18970	NA	AWPM-19-like family protein
oxalate content	SOchr5	915444	1022853	7.68595	969197	7.68595	SOV5g000750.1	931209	935429	+	EB_dh domain-containing protein	EB_dh	NA	AT3G62370	NA	heme binding protein
oxalate content	SOchr5	915444	1022853	7.68595	969197	7.68595	SOV5g000780.1	947269	951546	+	Peptidyl-prolyl cis-trans isomerase	Pro_isomerase	NA	AT3G66654	NA	Cyclophilin-like peptidyl-prolyl cis-trans isomerase family protein
oxalate content	SOchr5	915444	1022853	7.68595	969197	7.68595	SOV5g000810.1	964897	968420	+	PREDICTED: zinc transporter	Zip	NA	AT2G30080	ZIP6	ZIP metal ion transporter family
oxalate content	SOchr5	915444	1022853	7.68595	969197	7.68595	SOV5g000830.1	977195	985740	-	Pentatricopeptide repeat-containing protein, mitochondrial	PPR#PPR#PPR#PPR#PPR#PPR	NA	AT1G02370	NA	Tetratricopeptide repeat (TPR)-like superfamily protein
oxalate content	SOchr5	915444	1022853	7.68595	969197	7.68595	SOV5g000840.1	990362	999984	+	DUF4033 domain-containing protein	DUF4033#zf-RING_2#zf-RING_11#zf-rbx1#zf-C3HC4_2#zf-C3HC4#zf-RING_UBOX	NA	AT4G01995	NA	beta-carotene isomerase D27
oxalate content	SOchr5	915444	1022853	7.68595	969197	7.68595	SOV5g000860.1	1009713	1016281	+	Kinase family protein	Pkinase_Tyr#Pkinase	NA	AT4G02010	NA	Protein kinase superfamily protein
oxalate content	SOchr5	915444	1022853	7.68595	969197	7.68595	SOV5g000740.1	915368	929789	+	H/ACA ribonucleoprotein complex non-core subunit NAF1	Gar1	NA	AT4G03380	NA	hypothetical protein
oxalate content	SOchr5	915444	1022853	7.68595	969198	7.68595	SOV5g000760.1	936421	937082	-	HMA domain-containing protein	HMA	NA	AT5G26690	NA	Heavy metal transport/detoxification superfamily protein
oxalate content	SOchr5	915444	1022853	7.68595	969198	7.68595	SOV5g000770.1	939555	945609	+	Ribonucleases P/MRP protein subunit POP1	POPLD#POP1	map03008#Ribosome biogenesis in eukaryotes#map03013#RNA transport	AT2G47300	POP1	ribonuclease Ps
oxalate content	SOchr5	915444	1022853	7.68595	969198	7.68595	SOV5g000790.1	953019	956608	+	3'-5' exonuclease domain-containing protein	NA	NA	NA	NA	NA
oxalate content	SOchr5	915444	1022853	7.68595	969198	7.68595	SOV5g000800.1	961377	962013	-	Unknown protein	NA	NA	NA	NA	NA
oxalate content	SOchr5	915444	1022853	7.68595	969198	7.68595	SOV5g000820.1	972517	974945	-	Pentatricopeptide repeat-containing protein, mitochondrial	PPR#PPR	NA	AT1G02370	NA	Tetratricopeptide repeat (TPR)-like superfamily protein
oxalate content	SOchr5	915444	1022853	7.68595	969198	7.68595	SOV5g000850.1	1000774	1005781	-	ATP-dependent RNA helicase	DEAD#Helicase_C	map03040#Spliceosome	AT2G47330	NA	P-loop containing nucleoside triphosphate hydrolases superfamily protein
oxalate content	SOchr5	915444	1022853	7.68595	969198	7.68595	SOV5g000870.1	1017479	1019805	+	AWPM-19-like membrane family protein	AWPM-19	NA	AT5G18970	NA	AWPM-19-like family protein
oxalate content	SOchr5	915444	1022853	7.68595	969198	7.68595	SOV5g000750.1	931209	935429	+	EB_dh domain-containing protein	EB_dh	NA	AT3G62370	NA	heme binding protein
oxalate content	SOchr5	915444	1022853	7.68595	969198	7.68595	SOV5g000780.1	947269	951546	+	Peptidyl-prolyl cis-trans isomerase	Pro_isomerase	NA	AT3G66654	NA	Cyclophilin-like peptidyl-prolyl cis-trans isomerase family protein
oxalate content	SOchr5	915444	1022853	7.68595	969198	7.68595	SOV5g000810.1	964897	968420	+	PREDICTED: zinc transporter	Zip	NA	AT2G30080	ZIP6	ZIP metal ion transporter family
oxalate content	SOchr5	915444	1022853	7.68595	969198	7.68595	SOV5g000830.1	977195	985740	-	Pentatricopeptide repeat-containing protein, mitochondrial	PPR#PPR#PPR#PPR#PPR#PPR	NA	AT1G02370	NA	Tetratricopeptide repeat (TPR)-like superfamily protein
oxalate content	SOchr5	915444	1022853	7.68595	969198	7.68595	SOV5g000840.1	990362	999984	+	DUF4033 domain-containing protein	DUF4033#zf-RING_2#zf-RING_11#zf-rbx1#zf-C3HC4_2#zf-C3HC4#zf-RING_UBOX	NA	AT4G01995	NA	beta-carotene isomerase D27
oxalate content	SOchr5	915444	1022853	7.68595	969198	7.68595	SOV5g000860.1	1009713	1016281	+	Kinase family protein	Pkinase_Tyr#Pkinase	NA	AT4G02010	NA	Protein kinase superfamily protein
oxalate content	SOchr5	915444	1022853	7.68595	969198	7.68595	SOV5g000740.1	915368	929789	+	H/ACA ribonucleoprotein complex non-core subunit NAF1	Gar1	NA	AT4G03380	NA	hypothetical protein
oxalate content	SOchr5	915444	1022853	7.68595	969355	6.82446	SOV5g000760.1	936421	937082	-	HMA domain-containing protein	HMA	NA	AT5G26690	NA	Heavy metal transport/detoxification superfamily protein
oxalate content	SOchr5	915444	1022853	7.68595	969355	6.82446	SOV5g000770.1	939555	945609	+	Ribonucleases P/MRP protein subunit POP1	POPLD#POP1	map03008#Ribosome biogenesis in eukaryotes#map03013#RNA transport	AT2G47300	POP1	ribonuclease Ps
oxalate content	SOchr5	915444	1022853	7.68595	969355	6.82446	SOV5g000790.1	953019	956608	+	3'-5' exonuclease domain-containing protein	NA	NA	NA	NA	NA
oxalate content	SOchr5	915444	1022853	7.68595	969355	6.82446	SOV5g000800.1	961377	962013	-	Unknown protein	NA	NA	NA	NA	NA
oxalate content	SOchr5	915444	1022853	7.68595	969355	6.82446	SOV5g000820.1	972517	974945	-	Pentatricopeptide repeat-containing protein, mitochondrial	PPR#PPR	NA	AT1G02370	NA	Tetratricopeptide repeat (TPR)-like superfamily protein
oxalate content	SOchr5	915444	1022853	7.68595	969355	6.82446	SOV5g000850.1	1000774	1005781	-	ATP-dependent RNA helicase	DEAD#Helicase_C	map03040#Spliceosome	AT2G47330	NA	P-loop containing nucleoside triphosphate hydrolases superfamily protein
oxalate content	SOchr5	915444	1022853	7.68595	969355	6.82446	SOV5g000870.1	1017479	1019805	+	AWPM-19-like membrane family protein	AWPM-19	NA	AT5G18970	NA	AWPM-19-like family protein
oxalate content	SOchr5	915444	1022853	7.68595	969355	6.82446	SOV5g000750.1	931209	935429	+	EB_dh domain-containing protein	EB_dh	NA	AT3G62370	NA	heme binding protein
oxalate content	SOchr5	915444	1022853	7.68595	969355	6.82446	SOV5g000780.1	947269	951546	+	Peptidyl-prolyl cis-trans isomerase	Pro_isomerase	NA	AT3G66654	NA	Cyclophilin-like peptidyl-prolyl cis-trans isomerase family protein
oxalate content	SOchr5	915444	1022853	7.68595	969355	6.82446	SOV5g000810.1	964897	968420	+	PREDICTED: zinc transporter	Zip	NA	AT2G30080	ZIP6	ZIP metal ion transporter family
oxalate content	SOchr5	915444	1022853	7.68595	969355	6.82446	SOV5g000830.1	977195	985740	-	Pentatricopeptide repeat-containing protein, mitochondrial	PPR#PPR#PPR#PPR#PPR#PPR	NA	AT1G02370	NA	Tetratricopeptide repeat (TPR)-like superfamily protein
oxalate content	SOchr5	915444	1022853	7.68595	969355	6.82446	SOV5g000840.1	990362	999984	+	DUF4033 domain-containing protein	DUF4033#zf-RING_2#zf-RING_11#zf-rbx1#zf-C3HC4_2#zf-C3HC4#zf-RING_UBOX	NA	AT4G01995	NA	beta-carotene isomerase D27
oxalate content	SOchr5	915444	1022853	7.68595	969355	6.82446	SOV5g000860.1	1009713	1016281	+	Kinase family protein	Pkinase_Tyr#Pkinase	NA	AT4G02010	NA	Protein kinase superfamily protein
oxalate content	SOchr5	915444	1022853	7.68595	969355	6.82446	SOV5g000740.1	915368	929789	+	H/ACA ribonucleoprotein complex non-core subunit NAF1	Gar1	NA	AT4G03380	NA	hypothetical protein
oxalate content	SOchr5	915444	1022853	7.68595	969369	6.93068	SOV5g000760.1	936421	937082	-	HMA domain-containing protein	HMA	NA	AT5G26690	NA	Heavy metal transport/detoxification superfamily protein
oxalate content	SOchr5	915444	1022853	7.68595	969369	6.93068	SOV5g000770.1	939555	945609	+	Ribonucleases P/MRP protein subunit POP1	POPLD#POP1	map03008#Ribosome biogenesis in eukaryotes#map03013#RNA transport	AT2G47300	POP1	ribonuclease Ps
oxalate content	SOchr5	915444	1022853	7.68595	969369	6.93068	SOV5g000790.1	953019	956608	+	3'-5' exonuclease domain-containing protein	NA	NA	NA	NA	NA
oxalate content	SOchr5	915444	1022853	7.68595	969369	6.93068	SOV5g000800.1	961377	962013	-	Unknown protein	NA	NA	NA	NA	NA
oxalate content	SOchr5	915444	1022853	7.68595	969369	6.93068	SOV5g000820.1	972517	974945	-	Pentatricopeptide repeat-containing protein, mitochondrial	PPR#PPR	NA	AT1G02370	NA	Tetratricopeptide repeat (TPR)-like superfamily protein
oxalate content	SOchr5	915444	1022853	7.68595	969369	6.93068	SOV5g000850.1	1000774	1005781	-	ATP-dependent RNA helicase	DEAD#Helicase_C	map03040#Spliceosome	AT2G47330	NA	P-loop containing nucleoside triphosphate hydrolases superfamily protein
oxalate content	SOchr5	915444	1022853	7.68595	969369	6.93068	SOV5g000870.1	1017479	1019805	+	AWPM-19-like membrane family protein	AWPM-19	NA	AT5G18970	NA	AWPM-19-like family protein
oxalate content	SOchr5	915444	1022853	7.68595	969369	6.93068	SOV5g000750.1	931209	935429	+	EB_dh domain-containing protein	EB_dh	NA	AT3G62370	NA	heme binding protein
oxalate content	SOchr5	915444	1022853	7.68595	969369	6.93068	SOV5g000780.1	947269	951546	+	Peptidyl-prolyl cis-trans isomerase	Pro_isomerase	NA	AT3G66654	NA	Cyclophilin-like peptidyl-prolyl cis-trans isomerase family protein
oxalate content	SOchr5	915444	1022853	7.68595	969369	6.93068	SOV5g000810.1	964897	968420	+	PREDICTED: zinc transporter	Zip	NA	AT2G30080	ZIP6	ZIP metal ion transporter family
oxalate content	SOchr5	915444	1022853	7.68595	969369	6.93068	SOV5g000830.1	977195	985740	-	Pentatricopeptide repeat-containing protein, mitochondrial	PPR#PPR#PPR#PPR#PPR#PPR	NA	AT1G02370	NA	Tetratricopeptide repeat (TPR)-like superfamily protein
oxalate content	SOchr5	915444	1022853	7.68595	969369	6.93068	SOV5g000840.1	990362	999984	+	DUF4033 domain-containing protein	DUF4033#zf-RING_2#zf-RING_11#zf-rbx1#zf-C3HC4_2#zf-C3HC4#zf-RING_UBOX	NA	AT4G01995	NA	beta-carotene isomerase D27
oxalate content	SOchr5	915444	1022853	7.68595	969369	6.93068	SOV5g000860.1	1009713	1016281	+	Kinase family protein	Pkinase_Tyr#Pkinase	NA	AT4G02010	NA	Protein kinase superfamily protein
oxalate content	SOchr5	915444	1022853	7.68595	969369	6.93068	SOV5g000740.1	915368	929789	+	H/ACA ribonucleoprotein complex non-core subunit NAF1	Gar1	NA	AT4G03380	NA	hypothetical protein
oxalate content	SOchr5	915444	1022853	7.68595	969370	6.93068	SOV5g000760.1	936421	937082	-	HMA domain-containing protein	HMA	NA	AT5G26690	NA	Heavy metal transport/detoxification superfamily protein
oxalate content	SOchr5	915444	1022853	7.68595	969370	6.93068	SOV5g000770.1	939555	945609	+	Ribonucleases P/MRP protein subunit POP1	POPLD#POP1	map03008#Ribosome biogenesis in eukaryotes#map03013#RNA transport	AT2G47300	POP1	ribonuclease Ps
oxalate content	SOchr5	915444	1022853	7.68595	969370	6.93068	SOV5g000790.1	953019	956608	+	3'-5' exonuclease domain-containing protein	NA	NA	NA	NA	NA
oxalate content	SOchr5	915444	1022853	7.68595	969370	6.93068	SOV5g000800.1	961377	962013	-	Unknown protein	NA	NA	NA	NA	NA
oxalate content	SOchr5	915444	1022853	7.68595	969370	6.93068	SOV5g000820.1	972517	974945	-	Pentatricopeptide repeat-containing protein, mitochondrial	PPR#PPR	NA	AT1G02370	NA	Tetratricopeptide repeat (TPR)-like superfamily protein
oxalate content	SOchr5	915444	1022853	7.68595	969370	6.93068	SOV5g000850.1	1000774	1005781	-	ATP-dependent RNA helicase	DEAD#Helicase_C	map03040#Spliceosome	AT2G47330	NA	P-loop containing nucleoside triphosphate hydrolases superfamily protein
oxalate content	SOchr5	915444	1022853	7.68595	969370	6.93068	SOV5g000870.1	1017479	1019805	+	AWPM-19-like membrane family protein	AWPM-19	NA	AT5G18970	NA	AWPM-19-like family protein
oxalate content	SOchr5	915444	1022853	7.68595	969370	6.93068	SOV5g000750.1	931209	935429	+	EB_dh domain-containing protein	EB_dh	NA	AT3G62370	NA	heme binding protein
oxalate content	SOchr5	915444	1022853	7.68595	969370	6.93068	SOV5g000780.1	947269	951546	+	Peptidyl-prolyl cis-trans isomerase	Pro_isomerase	NA	AT3G66654	NA	Cyclophilin-like peptidyl-prolyl cis-trans isomerase family protein
oxalate content	SOchr5	915444	1022853	7.68595	969370	6.93068	SOV5g000810.1	964897	968420	+	PREDICTED: zinc transporter	Zip	NA	AT2G30080	ZIP6	ZIP metal ion transporter family
oxalate content	SOchr5	915444	1022853	7.68595	969370	6.93068	SOV5g000830.1	977195	985740	-	Pentatricopeptide repeat-containing protein, mitochondrial	PPR#PPR#PPR#PPR#PPR#PPR	NA	AT1G02370	NA	Tetratricopeptide repeat (TPR)-like superfamily protein
oxalate content	SOchr5	915444	1022853	7.68595	969370	6.93068	SOV5g000840.1	990362	999984	+	DUF4033 domain-containing protein	DUF4033#zf-RING_2#zf-RING_11#zf-rbx1#zf-C3HC4_2#zf-C3HC4#zf-RING_UBOX	NA	AT4G01995	NA	beta-carotene isomerase D27
oxalate content	SOchr5	915444	1022853	7.68595	969370	6.93068	SOV5g000860.1	1009713	1016281	+	Kinase family protein	Pkinase_Tyr#Pkinase	NA	AT4G02010	NA	Protein kinase superfamily protein
oxalate content	SOchr5	915444	1022853	7.68595	969370	6.93068	SOV5g000740.1	915368	929789	+	H/ACA ribonucleoprotein complex non-core subunit NAF1	Gar1	NA	AT4G03380	NA	hypothetical protein
oxalate content	SOchr5	915444	1022853	7.68595	969373	6.93068	SOV5g000760.1	936421	937082	-	HMA domain-containing protein	HMA	NA	AT5G26690	NA	Heavy metal transport/detoxification superfamily protein
oxalate content	SOchr5	915444	1022853	7.68595	969373	6.93068	SOV5g000770.1	939555	945609	+	Ribonucleases P/MRP protein subunit POP1	POPLD#POP1	map03008#Ribosome biogenesis in eukaryotes#map03013#RNA transport	AT2G47300	POP1	ribonuclease Ps
oxalate content	SOchr5	915444	1022853	7.68595	969373	6.93068	SOV5g000790.1	953019	956608	+	3'-5' exonuclease domain-containing protein	NA	NA	NA	NA	NA
oxalate content	SOchr5	915444	1022853	7.68595	969373	6.93068	SOV5g000800.1	961377	962013	-	Unknown protein	NA	NA	NA	NA	NA
oxalate content	SOchr5	915444	1022853	7.68595	969373	6.93068	SOV5g000820.1	972517	974945	-	Pentatricopeptide repeat-containing protein, mitochondrial	PPR#PPR	NA	AT1G02370	NA	Tetratricopeptide repeat (TPR)-like superfamily protein
oxalate content	SOchr5	915444	1022853	7.68595	969373	6.93068	SOV5g000850.1	1000774	1005781	-	ATP-dependent RNA helicase	DEAD#Helicase_C	map03040#Spliceosome	AT2G47330	NA	P-loop containing nucleoside triphosphate hydrolases superfamily protein
oxalate content	SOchr5	915444	1022853	7.68595	969373	6.93068	SOV5g000870.1	1017479	1019805	+	AWPM-19-like membrane family protein	AWPM-19	NA	AT5G18970	NA	AWPM-19-like family protein
oxalate content	SOchr5	915444	1022853	7.68595	969373	6.93068	SOV5g000750.1	931209	935429	+	EB_dh domain-containing protein	EB_dh	NA	AT3G62370	NA	heme binding protein
oxalate content	SOchr5	915444	1022853	7.68595	969373	6.93068	SOV5g000780.1	947269	951546	+	Peptidyl-prolyl cis-trans isomerase	Pro_isomerase	NA	AT3G66654	NA	Cyclophilin-like peptidyl-prolyl cis-trans isomerase family protein
oxalate content	SOchr5	915444	1022853	7.68595	969373	6.93068	SOV5g000810.1	964897	968420	+	PREDICTED: zinc transporter	Zip	NA	AT2G30080	ZIP6	ZIP metal ion transporter family
oxalate content	SOchr5	915444	1022853	7.68595	969373	6.93068	SOV5g000830.1	977195	985740	-	Pentatricopeptide repeat-containing protein, mitochondrial	PPR#PPR#PPR#PPR#PPR#PPR	NA	AT1G02370	NA	Tetratricopeptide repeat (TPR)-like superfamily protein
oxalate content	SOchr5	915444	1022853	7.68595	969373	6.93068	SOV5g000840.1	990362	999984	+	DUF4033 domain-containing protein	DUF4033#zf-RING_2#zf-RING_11#zf-rbx1#zf-C3HC4_2#zf-C3HC4#zf-RING_UBOX	NA	AT4G01995	NA	beta-carotene isomerase D27
oxalate content	SOchr5	915444	1022853	7.68595	969373	6.93068	SOV5g000860.1	1009713	1016281	+	Kinase family protein	Pkinase_Tyr#Pkinase	NA	AT4G02010	NA	Protein kinase superfamily protein
oxalate content	SOchr5	915444	1022853	7.68595	969373	6.93068	SOV5g000740.1	915368	929789	+	H/ACA ribonucleoprotein complex non-core subunit NAF1	Gar1	NA	AT4G03380	NA	hypothetical protein
oxalate content	SOchr5	915444	1022853	7.68595	972853	6.85694	SOV5g000760.1	936421	937082	-	HMA domain-containing protein	HMA	NA	AT5G26690	NA	Heavy metal transport/detoxification superfamily protein
oxalate content	SOchr5	915444	1022853	7.68595	972853	6.85694	SOV5g000770.1	939555	945609	+	Ribonucleases P/MRP protein subunit POP1	POPLD#POP1	map03008#Ribosome biogenesis in eukaryotes#map03013#RNA transport	AT2G47300	POP1	ribonuclease Ps
oxalate content	SOchr5	915444	1022853	7.68595	972853	6.85694	SOV5g000790.1	953019	956608	+	3'-5' exonuclease domain-containing protein	NA	NA	NA	NA	NA
oxalate content	SOchr5	915444	1022853	7.68595	972853	6.85694	SOV5g000800.1	961377	962013	-	Unknown protein	NA	NA	NA	NA	NA
oxalate content	SOchr5	915444	1022853	7.68595	972853	6.85694	SOV5g000820.1	972517	974945	-	Pentatricopeptide repeat-containing protein, mitochondrial	PPR#PPR	NA	AT1G02370	NA	Tetratricopeptide repeat (TPR)-like superfamily protein
oxalate content	SOchr5	915444	1022853	7.68595	972853	6.85694	SOV5g000850.1	1000774	1005781	-	ATP-dependent RNA helicase	DEAD#Helicase_C	map03040#Spliceosome	AT2G47330	NA	P-loop containing nucleoside triphosphate hydrolases superfamily protein
oxalate content	SOchr5	915444	1022853	7.68595	972853	6.85694	SOV5g000870.1	1017479	1019805	+	AWPM-19-like membrane family protein	AWPM-19	NA	AT5G18970	NA	AWPM-19-like family protein
oxalate content	SOchr5	915444	1022853	7.68595	972853	6.85694	SOV5g000880.1	1022613	1027534	+	PAPA-1 domain-containing protein	PAPA-1#zf-HIT	NA	AT2G47350	NA	HIT zinc finger and PAPA-1-like domain-containing protein
oxalate content	SOchr5	915444	1022853	7.68595	972853	6.85694	SOV5g000750.1	931209	935429	+	EB_dh domain-containing protein	EB_dh	NA	AT3G62370	NA	heme binding protein
oxalate content	SOchr5	915444	1022853	7.68595	972853	6.85694	SOV5g000780.1	947269	951546	+	Peptidyl-prolyl cis-trans isomerase	Pro_isomerase	NA	AT3G66654	NA	Cyclophilin-like peptidyl-prolyl cis-trans isomerase family protein
oxalate content	SOchr5	915444	1022853	7.68595	972853	6.85694	SOV5g000810.1	964897	968420	+	PREDICTED: zinc transporter	Zip	NA	AT2G30080	ZIP6	ZIP metal ion transporter family
oxalate content	SOchr5	915444	1022853	7.68595	972853	6.85694	SOV5g000830.1	977195	985740	-	Pentatricopeptide repeat-containing protein, mitochondrial	PPR#PPR#PPR#PPR#PPR#PPR	NA	AT1G02370	NA	Tetratricopeptide repeat (TPR)-like superfamily protein
oxalate content	SOchr5	915444	1022853	7.68595	972853	6.85694	SOV5g000840.1	990362	999984	+	DUF4033 domain-containing protein	DUF4033#zf-RING_2#zf-RING_11#zf-rbx1#zf-C3HC4_2#zf-C3HC4#zf-RING_UBOX	NA	AT4G01995	NA	beta-carotene isomerase D27
oxalate content	SOchr5	915444	1022853	7.68595	972853	6.85694	SOV5g000860.1	1009713	1016281	+	Kinase family protein	Pkinase_Tyr#Pkinase	NA	AT4G02010	NA	Protein kinase superfamily protein
oxalate content	SOchr5	915444	1022853	7.68595	972853	6.85694	SOV5g000740.1	915368	929789	+	H/ACA ribonucleoprotein complex non-core subunit NAF1	Gar1	NA	AT4G03380	NA	hypothetical protein
petiole color	SOchr1	64030726	64130726	9.21614	64080726	9.21614	SOV1g012400.1	64036257	64043600	-	Purple acid phosphatase	fn3_PAP#Metallophos#Pur_ac_phosph_N#Metallophos_C	NA	AT5G50400	PAP27	purple acid phosphatase 27
petiole color	SOchr1	64030726	64130726	9.21614	64080726	9.21614	SOV1g012410.1	64055761	64056536	+	Protein kinase domain-containing protein	NA	NA	AT1G76360	NA	Protein kinase superfamily protein
petiole color	SOchr1	64030726	64130726	9.21614	64080726	9.21614	SOV1g012420.1	64092143	64093094	+	SWIM-type domain-containing protein	NA	NA	AT4G15090	FAR1	FRS (FAR1 Related Sequences) transcription factor family
petiole color	SOchr1	64030726	64130726	9.21614	64080726	9.21614	SOV1g012430.1	64093107	64093758	+	SWIM-type domain-containing protein	NA	NA	NA	NA	NA
petiole color	SOchr1	64030726	64130726	9.21614	64080726	9.21614	SOV1g012440.1	64116768	64117106	+	PREDICTED: argonaute	PAZ	NA	AT5G21030	NA	PAZ domain-containing protein / piwi domain-containing protein
petiole color	SOchr1	64030726	64130726	9.21614	64080726	9.21614	SOV1g012390.1	64023102	64035553	+	ERCC4 domain-containing protein	ERCC4	map03440#Homologous recombination#map03460#Fanconi anemia pathway	AT4G30870	MUS81	Restriction endonuclease, C type II-like superfamily protein
petiole color	SOchr1	90149372	90249372	8.79302	90199372	8.79302	SOV1g018920.1	90152214	90157384	-	ULP_PROTEASE domain-containing protein	Peptidase_C48	NA	NA	NA	NA
petiole color	SOchr1	90149372	90249372	8.79302	90199372	8.79302	SOV1g018940.1	90210885	90216924	-	ULP_PROTEASE domain-containing protein	NA	NA	NA	NA	NA
petiole color	SOchr1	90149372	90249372	8.79302	90199372	8.79302	SOV1g018930.1	90209558	90210693	+	AAA domain-containing protein	NA	NA	AT4G28000	NA	P-loop containing nucleoside triphosphate hydrolases superfamily protein
petiole color	SOchr4	45911794	46011794	8.08237	45961794	8.08237	SOV4g017870.1	45928449	45929075	+	Unknown protein	NA	NA	NA	NA	NA
petiole color	SOchr4	45911794	46011794	8.08237	45961794	8.08237	SOV4g017880.1	45966547	45971990	+	Beta-galactosidase	Glyco_hydro_35	NA	AT1G45130	BGAL5	beta-galactosidase 5
petiole color	SOchr4	45911794	46011794	8.08237	45961794	8.08237	SOV4g017890.1	45987255	45988397	+	Unknown protein	NA	NA	NA	NA	NA
petiole color	SOchr4	45911794	46011794	8.08237	45961794	8.08237	SOV4g017860.1	45923810	45925249	+	Unknown protein	NA	NA	NA	NA	NA
petiole color	SOchr5	117910414	118010414	8.83594	117960414	8.83594	SOV5g037890.1	117945759	117946988	+	Thioredoxin	CaM_binding#Thioredoxin	NA	AT5G04020	NA	calmodulin binding protein
petiole color	SOchr6	133765036	133865036	8.45783	133815036	8.45783	SOV6g036370.1	133772418	133772781	+	Unknown protein	NA	NA	NA	NA	NA
petiole color	SOchr6	133765036	133865036	8.45783	133815036	8.45783	SOV6g036390.1	133806428	133807411	+	Unknown protein	NA	NA	NA	NA	NA
petiole color	SOchr6	133765036	133865036	8.45783	133815036	8.45783	SOV6g036400.1	133831199	133836731	+	CS domain-containing protein	CS	NA	AT3G03773	NA	HSP20-like chaperones superfamily protein
petiole color	SOchr6	133765036	133865036	8.45783	133815036	8.45783	SOV6g036420.1	133863135	133872880	+	SHSP domain-containing protein	HSP20#HSP20	NA	AT1G54400	NA	HSP20-like chaperones superfamily protein
petiole color	SOchr6	133765036	133865036	8.45783	133815036	8.45783	SOV6g036360.1	133755113	133768147	-	HRDC domain-containing protein	DNA_pol_A_exo1#HRDC#PMC2NT	map03018#RNA degradation	AT5G35910	NA	Polynucleotidyl transferase, C ribonuclease H fold protein with HRDC domain-containing protein
petiole color	SOchr6	133765036	133865036	8.45783	133815036	8.45783	SOV6g036380.1	133784712	133805523	-	Putative trafficking protein particle complex subunit 8	TRAPPC-Trs85#TRAPPC9-Trs120	NA	AT5G16280	NA	Tetratricopeptide repeat (TPR)-like superfamily protein
petiole color	SOchr6	133765036	133865036	8.45783	133815036	8.45783	SOV6g036410.1	133850227	133872589	-	ArgH (DUF639)	DUF639	NA	AT2G21720	NA	ArgH (DUF639)
petiole color	SOchr6	140675182	140775745	8.50757	140725182	8.50757	SOV6g040950.1	140725997	140727448	+	Peptidase A1 domain-containing protein	TAXi_C#TAXi_N#Asp	NA	AT4G16563	NA	Eukaryotic aspartyl protease family protein
petiole color	SOchr6	140675182	140775745	8.50757	140725182	8.50757	SOV6g040960.1	140731166	140734581	+	MSP domain-containing protein	Motile_Sperm	NA	AT3G60600	VAP27-1	vesicle associated protein
petiole color	SOchr6	140675182	140775745	8.50757	140725182	8.50757	SOV6g040970.1	140736277	140736999	+	Heat-shock protein, putative	HSP20#ArsA_HSP20	map04141#Protein processing in endoplasmic reticulum	AT4G25200	HSP23.6-MITO	mitochondrion-localized small heat shock protein 23.6
petiole color	SOchr6	140675182	140775745	8.50757	140725182	8.50757	SOV6g040990.1	140742621	140743061	-	Aldo/keto reductase	Aldo_ket_red	NA	AT1G60710	ATB2	NAD(P)-linked oxidoreductase superfamily protein
petiole color	SOchr6	140675182	140775745	8.50757	140725182	8.50757	SOV6g041000.1	140758008	140764509	+	SHSP domain-containing protein	NA	NA	AT4G16545	NA	heat shock protein HSP20/alpha crystallin family protein
petiole color	SOchr6	140675182	140775745	8.50757	140725182	8.50757	SOV6g040920.1	140670187	140681112	+	DnaJ domain	DUF3395#DnaJ	NA	AT2G35720	OWL1	DNAJ heat shock N-terminal domain-containing protein
petiole color	SOchr6	140675182	140775745	8.50757	140725182	8.50757	SOV6g040930.1	140681930	140692923	-	Protein arginine N-methyltransferase	NA	NA	AT4G16570	PRMT7	protein arginine methyltransferase 7
petiole color	SOchr6	140675182	140775745	8.50757	140725182	8.50757	SOV6g040940.1	140705363	140707905	+	HIT domain-containing protein	DcpS_C#HIT	map00920#Sulfur metabolism#map01100#Metabolic pathways#map01120#Microbial metabolism in diverse environments	AT4G16566	HINT4	histidine triad nucleotide-binding 4
petiole color	SOchr6	140675182	140775745	8.50757	140725182	8.50757	SOV6g040980.1	140738081	140742150	+	Protein ECERIFERUM 26-like	Transferase	NA	AT4G29250	NA	HXXXD-type acyl-transferase family protein
petiole color	SOchr6	140675182	140775745	8.50757	140725182	8.50757	SOV6g041010.1	140766456	140777839	-	Trafficking protein particle complex subunit	TRAPP#HMA	NA	AT5G54750	NA	Transport protein particle (TRAPP) component
petiole color	SOchr6	140675182	140775745	8.50757	140725188	8.50757	SOV6g040950.1	140725997	140727448	+	Peptidase A1 domain-containing protein	TAXi_C#TAXi_N#Asp	NA	AT4G16563	NA	Eukaryotic aspartyl protease family protein
petiole color	SOchr6	140675182	140775745	8.50757	140725188	8.50757	SOV6g040960.1	140731166	140734581	+	MSP domain-containing protein	Motile_Sperm	NA	AT3G60600	VAP27-1	vesicle associated protein
petiole color	SOchr6	140675182	140775745	8.50757	140725188	8.50757	SOV6g040970.1	140736277	140736999	+	Heat-shock protein, putative	HSP20#ArsA_HSP20	map04141#Protein processing in endoplasmic reticulum	AT4G25200	HSP23.6-MITO	mitochondrion-localized small heat shock protein 23.6
petiole color	SOchr6	140675182	140775745	8.50757	140725188	8.50757	SOV6g040990.1	140742621	140743061	-	Aldo/keto reductase	Aldo_ket_red	NA	AT1G60710	ATB2	NAD(P)-linked oxidoreductase superfamily protein
petiole color	SOchr6	140675182	140775745	8.50757	140725188	8.50757	SOV6g041000.1	140758008	140764509	+	SHSP domain-containing protein	NA	NA	AT4G16545	NA	heat shock protein HSP20/alpha crystallin family protein
petiole color	SOchr6	140675182	140775745	8.50757	140725188	8.50757	SOV6g040920.1	140670187	140681112	+	DnaJ domain	DUF3395#DnaJ	NA	AT2G35720	OWL1	DNAJ heat shock N-terminal domain-containing protein
petiole color	SOchr6	140675182	140775745	8.50757	140725188	8.50757	SOV6g040930.1	140681930	140692923	-	Protein arginine N-methyltransferase	NA	NA	AT4G16570	PRMT7	protein arginine methyltransferase 7
petiole color	SOchr6	140675182	140775745	8.50757	140725188	8.50757	SOV6g040940.1	140705363	140707905	+	HIT domain-containing protein	DcpS_C#HIT	map00920#Sulfur metabolism#map01100#Metabolic pathways#map01120#Microbial metabolism in diverse environments	AT4G16566	HINT4	histidine triad nucleotide-binding 4
petiole color	SOchr6	140675182	140775745	8.50757	140725188	8.50757	SOV6g040980.1	140738081	140742150	+	Protein ECERIFERUM 26-like	Transferase	NA	AT4G29250	NA	HXXXD-type acyl-transferase family protein
petiole color	SOchr6	140675182	140775745	8.50757	140725188	8.50757	SOV6g041010.1	140766456	140777839	-	Trafficking protein particle complex subunit	TRAPP#HMA	NA	AT5G54750	NA	Transport protein particle (TRAPP) component
petiole color	SOchr6	140675182	140775745	8.50757	140725318	8.44469	SOV6g040950.1	140725997	140727448	+	Peptidase A1 domain-containing protein	TAXi_C#TAXi_N#Asp	NA	AT4G16563	NA	Eukaryotic aspartyl protease family protein
petiole color	SOchr6	140675182	140775745	8.50757	140725318	8.44469	SOV6g040960.1	140731166	140734581	+	MSP domain-containing protein	Motile_Sperm	NA	AT3G60600	VAP27-1	vesicle associated protein
petiole color	SOchr6	140675182	140775745	8.50757	140725318	8.44469	SOV6g040970.1	140736277	140736999	+	Heat-shock protein, putative	HSP20#ArsA_HSP20	map04141#Protein processing in endoplasmic reticulum	AT4G25200	HSP23.6-MITO	mitochondrion-localized small heat shock protein 23.6
petiole color	SOchr6	140675182	140775745	8.50757	140725318	8.44469	SOV6g040990.1	140742621	140743061	-	Aldo/keto reductase	Aldo_ket_red	NA	AT1G60710	ATB2	NAD(P)-linked oxidoreductase superfamily protein
petiole color	SOchr6	140675182	140775745	8.50757	140725318	8.44469	SOV6g041000.1	140758008	140764509	+	SHSP domain-containing protein	NA	NA	AT4G16545	NA	heat shock protein HSP20/alpha crystallin family protein
petiole color	SOchr6	140675182	140775745	8.50757	140725318	8.44469	SOV6g040920.1	140670187	140681112	+	DnaJ domain	DUF3395#DnaJ	NA	AT2G35720	OWL1	DNAJ heat shock N-terminal domain-containing protein
petiole color	SOchr6	140675182	140775745	8.50757	140725318	8.44469	SOV6g040930.1	140681930	140692923	-	Protein arginine N-methyltransferase	NA	NA	AT4G16570	PRMT7	protein arginine methyltransferase 7
petiole color	SOchr6	140675182	140775745	8.50757	140725318	8.44469	SOV6g040940.1	140705363	140707905	+	HIT domain-containing protein	DcpS_C#HIT	map00920#Sulfur metabolism#map01100#Metabolic pathways#map01120#Microbial metabolism in diverse environments	AT4G16566	HINT4	histidine triad nucleotide-binding 4
petiole color	SOchr6	140675182	140775745	8.50757	140725318	8.44469	SOV6g040980.1	140738081	140742150	+	Protein ECERIFERUM 26-like	Transferase	NA	AT4G29250	NA	HXXXD-type acyl-transferase family protein
petiole color	SOchr6	140675182	140775745	8.50757	140725318	8.44469	SOV6g041010.1	140766456	140777839	-	Trafficking protein particle complex subunit	TRAPP#HMA	NA	AT5G54750	NA	Transport protein particle (TRAPP) component
petiole color	SOchr6	140675182	140775745	8.50757	140725323	8.44469	SOV6g040950.1	140725997	140727448	+	Peptidase A1 domain-containing protein	TAXi_C#TAXi_N#Asp	NA	AT4G16563	NA	Eukaryotic aspartyl protease family protein
petiole color	SOchr6	140675182	140775745	8.50757	140725323	8.44469	SOV6g040960.1	140731166	140734581	+	MSP domain-containing protein	Motile_Sperm	NA	AT3G60600	VAP27-1	vesicle associated protein
petiole color	SOchr6	140675182	140775745	8.50757	140725323	8.44469	SOV6g040970.1	140736277	140736999	+	Heat-shock protein, putative	HSP20#ArsA_HSP20	map04141#Protein processing in endoplasmic reticulum	AT4G25200	HSP23.6-MITO	mitochondrion-localized small heat shock protein 23.6
petiole color	SOchr6	140675182	140775745	8.50757	140725323	8.44469	SOV6g040990.1	140742621	140743061	-	Aldo/keto reductase	Aldo_ket_red	NA	AT1G60710	ATB2	NAD(P)-linked oxidoreductase superfamily protein
petiole color	SOchr6	140675182	140775745	8.50757	140725323	8.44469	SOV6g041000.1	140758008	140764509	+	SHSP domain-containing protein	NA	NA	AT4G16545	NA	heat shock protein HSP20/alpha crystallin family protein
petiole color	SOchr6	140675182	140775745	8.50757	140725323	8.44469	SOV6g040920.1	140670187	140681112	+	DnaJ domain	DUF3395#DnaJ	NA	AT2G35720	OWL1	DNAJ heat shock N-terminal domain-containing protein
petiole color	SOchr6	140675182	140775745	8.50757	140725323	8.44469	SOV6g040930.1	140681930	140692923	-	Protein arginine N-methyltransferase	NA	NA	AT4G16570	PRMT7	protein arginine methyltransferase 7
petiole color	SOchr6	140675182	140775745	8.50757	140725323	8.44469	SOV6g040940.1	140705363	140707905	+	HIT domain-containing protein	DcpS_C#HIT	map00920#Sulfur metabolism#map01100#Metabolic pathways#map01120#Microbial metabolism in diverse environments	AT4G16566	HINT4	histidine triad nucleotide-binding 4
petiole color	SOchr6	140675182	140775745	8.50757	140725323	8.44469	SOV6g040980.1	140738081	140742150	+	Protein ECERIFERUM 26-like	Transferase	NA	AT4G29250	NA	HXXXD-type acyl-transferase family protein
petiole color	SOchr6	140675182	140775745	8.50757	140725323	8.44469	SOV6g041010.1	140766456	140777839	-	Trafficking protein particle complex subunit	TRAPP#HMA	NA	AT5G54750	NA	Transport protein particle (TRAPP) component
petiole color	SOchr6	140675182	140775745	8.50757	140725743	8.1563	SOV6g040950.1	140725997	140727448	+	Peptidase A1 domain-containing protein	TAXi_C#TAXi_N#Asp	NA	AT4G16563	NA	Eukaryotic aspartyl protease family protein
petiole color	SOchr6	140675182	140775745	8.50757	140725743	8.1563	SOV6g040960.1	140731166	140734581	+	MSP domain-containing protein	Motile_Sperm	NA	AT3G60600	VAP27-1	vesicle associated protein
petiole color	SOchr6	140675182	140775745	8.50757	140725743	8.1563	SOV6g040970.1	140736277	140736999	+	Heat-shock protein, putative	HSP20#ArsA_HSP20	map04141#Protein processing in endoplasmic reticulum	AT4G25200	HSP23.6-MITO	mitochondrion-localized small heat shock protein 23.6
petiole color	SOchr6	140675182	140775745	8.50757	140725743	8.1563	SOV6g040990.1	140742621	140743061	-	Aldo/keto reductase	Aldo_ket_red	NA	AT1G60710	ATB2	NAD(P)-linked oxidoreductase superfamily protein
petiole color	SOchr6	140675182	140775745	8.50757	140725743	8.1563	SOV6g041000.1	140758008	140764509	+	SHSP domain-containing protein	NA	NA	AT4G16545	NA	heat shock protein HSP20/alpha crystallin family protein
petiole color	SOchr6	140675182	140775745	8.50757	140725743	8.1563	SOV6g040920.1	140670187	140681112	+	DnaJ domain	DUF3395#DnaJ	NA	AT2G35720	OWL1	DNAJ heat shock N-terminal domain-containing protein
petiole color	SOchr6	140675182	140775745	8.50757	140725743	8.1563	SOV6g040930.1	140681930	140692923	-	Protein arginine N-methyltransferase	NA	NA	AT4G16570	PRMT7	protein arginine methyltransferase 7
petiole color	SOchr6	140675182	140775745	8.50757	140725743	8.1563	SOV6g040940.1	140705363	140707905	+	HIT domain-containing protein	DcpS_C#HIT	map00920#Sulfur metabolism#map01100#Metabolic pathways#map01120#Microbial metabolism in diverse environments	AT4G16566	HINT4	histidine triad nucleotide-binding 4
petiole color	SOchr6	140675182	140775745	8.50757	140725743	8.1563	SOV6g040980.1	140738081	140742150	+	Protein ECERIFERUM 26-like	Transferase	NA	AT4G29250	NA	HXXXD-type acyl-transferase family protein
petiole color	SOchr6	140675182	140775745	8.50757	140725743	8.1563	SOV6g041010.1	140766456	140777839	-	Trafficking protein particle complex subunit	TRAPP#HMA	NA	AT5G54750	NA	Transport protein particle (TRAPP) component
petiole color	SOchr6	140675182	140775745	8.50757	140725745	8.1563	SOV6g040950.1	140725997	140727448	+	Peptidase A1 domain-containing protein	TAXi_C#TAXi_N#Asp	NA	AT4G16563	NA	Eukaryotic aspartyl protease family protein
petiole color	SOchr6	140675182	140775745	8.50757	140725745	8.1563	SOV6g040960.1	140731166	140734581	+	MSP domain-containing protein	Motile_Sperm	NA	AT3G60600	VAP27-1	vesicle associated protein
petiole color	SOchr6	140675182	140775745	8.50757	140725745	8.1563	SOV6g040970.1	140736277	140736999	+	Heat-shock protein, putative	HSP20#ArsA_HSP20	map04141#Protein processing in endoplasmic reticulum	AT4G25200	HSP23.6-MITO	mitochondrion-localized small heat shock protein 23.6
petiole color	SOchr6	140675182	140775745	8.50757	140725745	8.1563	SOV6g040990.1	140742621	140743061	-	Aldo/keto reductase	Aldo_ket_red	NA	AT1G60710	ATB2	NAD(P)-linked oxidoreductase superfamily protein
petiole color	SOchr6	140675182	140775745	8.50757	140725745	8.1563	SOV6g041000.1	140758008	140764509	+	SHSP domain-containing protein	NA	NA	AT4G16545	NA	heat shock protein HSP20/alpha crystallin family protein
petiole color	SOchr6	140675182	140775745	8.50757	140725745	8.1563	SOV6g040920.1	140670187	140681112	+	DnaJ domain	DUF3395#DnaJ	NA	AT2G35720	OWL1	DNAJ heat shock N-terminal domain-containing protein
petiole color	SOchr6	140675182	140775745	8.50757	140725745	8.1563	SOV6g040930.1	140681930	140692923	-	Protein arginine N-methyltransferase	NA	NA	AT4G16570	PRMT7	protein arginine methyltransferase 7
petiole color	SOchr6	140675182	140775745	8.50757	140725745	8.1563	SOV6g040940.1	140705363	140707905	+	HIT domain-containing protein	DcpS_C#HIT	map00920#Sulfur metabolism#map01100#Metabolic pathways#map01120#Microbial metabolism in diverse environments	AT4G16566	HINT4	histidine triad nucleotide-binding 4
petiole color	SOchr6	140675182	140775745	8.50757	140725745	8.1563	SOV6g040980.1	140738081	140742150	+	Protein ECERIFERUM 26-like	Transferase	NA	AT4G29250	NA	HXXXD-type acyl-transferase family protein
petiole color	SOchr6	140675182	140775745	8.50757	140725745	8.1563	SOV6g041010.1	140766456	140777839	-	Trafficking protein particle complex subunit	TRAPP#HMA	NA	AT5G54750	NA	Transport protein particle (TRAPP) component
petiole length	SOchr1	72249831	72349831	8.54939	72299831	8.54939	SOV1g014330.1	72313551	72315848	+	Retrovirus-related Pol polyprotein from transposon TNT 1-94	NA	NA	NA	NA	NA
petiole length	SOchr1	72249831	72349831	8.54939	72299831	8.54939	SOV1g014320.1	72302132	72310760	-	Proteasome subunit beta	Proteasome	map03050#Proteasome#map05010#Alzheimer disease#map05012#Parkinson disease#map05016#Huntington disease#map05017#Spinocerebellar ataxia	AT1G21720	PBC1	proteasome beta subunit C1
petiole length	SOchr1	118050546	118150546	8.16768	118100546	8.16768	SOV1g033450.1	118050336	118051838	-	F-box family protein	FBD#F-box	NA	AT2G26030	NA	F-box/RNI-like/FBD-like domains-containing protein
petiole length	SOchr1	118050546	118150546	8.16768	118100546	8.16768	SOV1g033460.1	118060827	118062492	+	F-box family protein	F-box	NA	AT2G04230	NA	FBD, C F-box and Leucine Rich Repeat domains containing protein
petiole length	SOchr1	118050546	118150546	8.16768	118100546	8.16768	SOV1g033470.1	118072969	118074423	-	F-box family protein	FBD#F-box	NA	AT1G16930	NA	F-box/RNI-like/FBD-like domains-containing protein
petiole length	SOchr1	118050546	118150546	8.16768	118100546	8.16768	SOV1g033490.1	118089286	118093146	-	Histone H3	Histone#Histone	map05034#Alcoholism#map05131#Shigellosis#map05202#Transcriptional misregulation in cancer#map05322#Systemic lupus erythematosus	AT4G40030	NA	Histone superfamily protein
petiole length	SOchr1	118050546	118150546	8.16768	118100546	8.16768	SOV1g033510.1	118098079	118099255	-	F-box family protein	F-box#FBA_1	NA	AT3G06240	NA	F-box family protein
petiole length	SOchr1	118050546	118150546	8.16768	118100546	8.16768	SOV1g033520.1	118101188	118102862	+	FBD-associated F-box protein	F-box#FBD	NA	AT1G13570	NA	F-box/RNI-like superfamily protein
petiole length	SOchr1	118050546	118150546	8.16768	118100546	8.16768	SOV1g033530.1	118103317	118104572	-	B3 domain-containing protein	B3#B3	NA	AT3G18990	VRN1	AP2/B3-like transcriptional factor family protein
petiole length	SOchr1	118050546	118150546	8.16768	118100546	8.16768	SOV1g033540.1	118131705	118132958	-	Putative F-box protein	F-box#F-box-like	NA	AT3G17480	NA	F-box/associated interaction domain protein
petiole length	SOchr1	118050546	118150546	8.16768	118100546	8.16768	SOV1g033550.1	118143942	118144526	-	AAI domain-containing protein	Hydrophob_seed#Tryp_alpha_amyl#LTP_2	NA	AT4G12490	NA	Bifunctional inhibitor/lipid-transfer protein/seed storage 2S albumin superfamily protein
petiole length	SOchr1	118050546	118150546	8.16768	118100546	8.16768	SOV1g033480.1	118077023	118079733	+	F-box family protein	F-box	NA	AT1G13570	NA	F-box/RNI-like superfamily protein
petiole length	SOchr1	118050546	118150546	8.16768	118100546	8.16768	SOV1g033500.1	118095373	118096812	+	F-box domain-containing protein	NA	NA	AT4G12560	CPR1	F-box and associated interaction domains-containing protein
petiole length	SOchr2	101814701	101914701	8.44902	101864701	8.44902	SOV2g030170.1	101833867	101834350	-	Unknown protein	NA	NA	NA	NA	NA
petiole length	SOchr2	101814701	101914701	8.44902	101864701	8.44902	SOV2g030180.1	101847947	101855379	-	FHA domain-containing protein	FHA	NA	AT2G45460	NA	SMAD/FHA domain-containing protein
petiole length	SOchr2	101814701	101914701	8.44902	101864701	8.44902	SOV2g030190.1	101870783	101871793	+	DHHA1 domain protein	NA	NA	AT1G53345	NA	DHHA1 domain protein
petiole length	SOchr2	101814701	101914701	8.44902	101864701	8.44902	SOV2g030210.1	101879994	101883262	+	Putative SNARE associated golgi family protein	SNARE_assoc	NA	AT1G12450	NA	SNARE associated Golgi protein family
petiole length	SOchr2	101814701	101914701	8.44902	101864701	8.44902	SOV2g030230.1	101902692	101903942	+	Putative fasciclin-like arabinogalactan protein	Fasciclin#Fasciclin	NA	AT2G45470	FLA8	FASCICLIN-like arabinogalactan protein 8
petiole length	SOchr2	101814701	101914701	8.44902	101864701	8.44902	SOV2g030240.1	101912581	101916738	+	PREDICTED: growth-regulating factor	WRC#WRC#QLQ	NA	AT2G45480	GRF9	growth-regulating factor 9
petiole length	SOchr2	101814701	101914701	8.44902	101864701	8.44902	SOV2g030200.1	101872753	101878398	-	Peptidyl-prolyl cis-trans isomerase	Pro_isomerase	NA	AT1G01940	NA	Cyclophilin-like peptidyl-prolyl cis-trans isomerase family protein
petiole length	SOchr2	101814701	101914701	8.44902	101864701	8.44902	SOV2g030220.1	101887068	101894256	+	ANK_REP_REGION domain-containing protein	bVLRF1#VATC	NA	AT1G01930	NA	zinc finger protein-like protein
petiole width	SOchr1	22097352	22197352	8.63836	22147352	8.63836	SOV1g004630.1	22161084	22167153	-	Disease resistance protein	NA	NA	AT5G24710	NA	Transducin/WD40 repeat-like superfamily protein
petiole width	SOchr1	22097352	22197352	8.63836	22147352	8.63836	SOV1g004640.1	22167170	22168821	-	NB-ARC domain-containing disease resistance protein	LRR_8	NA	AT3G14470	NA	NB-ARC domain-containing disease resistance protein
petiole width	SOchr2	102664885	102764885	8.82681	102714885	8.82681	SOV2g030790.1	102728059	102728568	+	AP2-like ethylene-responsive transcription factor SNZ, putative	NA	NA	AT1G01840	NA	AP2-like ethylene-responsive transcription factor SNZ
petiole width	SOchr2	102664885	102764885	8.82681	102714885	8.82681	SOV2g030800.1	102729284	102732816	-	rRNA adenine N(6)-methyltransferase	RrnaAD	NA	AT1G01860	PFC1	Ribosomal RNA adenine dimethylase family protein
petiole width	SOchr2	102664885	102764885	8.82681	102714885	8.82681	SOV2g030810.1	102736153	102736390	+	Unknown protein	NA	NA	NA	NA	NA
petiole width	SOchr2	102664885	102764885	8.82681	102714885	8.82681	SOV2g030830.1	102746374	102749076	-	Protein-ribulosamine 3-kinase, chloroplastic	Fructosamin_kin#APH	NA	AT3G61080	NA	Protein kinase superfamily protein
petiole width	SOchr2	102664885	102764885	8.82681	102714885	8.82681	SOV2g030840.1	102751154	102758584	-	Ring finger protein	zf-RING_2#zf-RING_11#zf-rbx1#Glyco_hydro_16#zf-C3HC4_2#zf-RING_UBOX#zf-C3HC4#zf-RING_5	NA	AT4G10150	NA	RING/U-box superfamily protein
petiole width	SOchr2	102664885	102764885	8.82681	102714885	8.82681	SOV2g030770.1	102677524	102680843	-	DUF4378 domain protein	NA	NA	AT4G00770	TRM9	DUF4378 domain protein
petiole width	SOchr2	102664885	102764885	8.82681	102714885	8.82681	SOV2g030780.1	102709885	102718945	+	Flap endonuclease 1	XPG_I#XPG_N	NA	AT1G01880	NA	5'-3' exonuclease family protein
petiole width	SOchr2	102664885	102764885	8.82681	102714885	8.82681	SOV2g030820.1	102737977	102744854	+	Putative cardiolipin synthase	PPR_2#PPR_2#PPR_2#PPR_2#PPR_2#PPR_2#PPR_1#PPR_1#PPR_1#PPR_1#PPR_3#PPR_3#PPR_3#PPR_3#PPR_3#PPR_3#PPR_3#PPR#PPR#PPR#PPR#PPR#PPR#PPR	NA	AT1G63330	NA	Pentatricopeptide repeat (PPR) superfamily protein
petiole width	SOchr4	3188727	3288727	8.32341	3238727	8.32341	SOV4g002750.1	3189518	3193631	-	Transferase	NA	NA	AT5G12260	NA	transferring glycosyl group transferase
petiole width	SOchr4	3188727	3288727	8.32341	3238727	8.32341	SOV4g002760.1	3197704	3205550	+	stomatal closure-related actin-binding protein 1-like	SCAB_CC#SCAB-PH#SCAB-Ig#SCAB-ABD	NA	AT2G26770	SCAB1	plectin-like protein
petiole width	SOchr4	3188727	3288727	8.32341	3238727	8.32341	SOV4g002770.1	3206478	3209387	+	Molybdopterin synthase catalytic subunit	MoaE#MoaE	map00790#Folate biosynthesis#map01100#Metabolic pathways#map04122#Sulfur relay system	AT2G43760	NA	molybdopterin biosynthesis MoaE family protein
petiole width	SOchr4	3188727	3288727	8.32341	3238727	8.32341	SOV4g002790.1	3220186	3220666	-	Unknown protein	NA	NA	NA	NA	NA
petiole width	SOchr4	3188727	3288727	8.32341	3238727	8.32341	SOV4g002800.1	3220232	3221509	+	F-box domain-containing protein	Kelch_1#F-box#F-box-like	NA	AT5G26960	NA	Galactose oxidase/kelch repeat superfamily protein
petiole width	SOchr4	3188727	3288727	8.32341	3238727	8.32341	SOV4g002820.1	3233905	3238032	+	Two-component response regulator	Response_reg#Myb_DNA-binding	NA	AT2G25180	RR12	response regulator 12
petiole width	SOchr4	3188727	3288727	8.32341	3238727	8.32341	SOV4g002840.1	3255607	3257007	+	Cysteine proteinase inhibitor	SQAPI#Cystatin	NA	AT3G12490	CYSB	cystatin B
petiole width	SOchr4	3188727	3288727	8.32341	3238727	8.32341	SOV4g002860.1	3268985	3272297	+	ANK_REP_REGION domain-containing protein	PGG	NA	AT4G03500	NA	Ankyrin repeat family protein
petiole width	SOchr4	3188727	3288727	8.32341	3238727	8.32341	SOV4g002870.1	3276048	3276674	+	Unknown protein	DUF761	NA	AT5G13880	NA	cotton fiber protein
petiole width	SOchr4	3188727	3288727	8.32341	3238727	8.32341	SOV4g002880.1	3280527	3281031	+	Unknown protein	NA	NA	NA	NA	NA
petiole width	SOchr4	3188727	3288727	8.32341	3238727	8.32341	SOV4g002780.1	3210500	3214117	-	Cyclin family protein	Cyclin_N#Cyclin_C	NA	AT2G26760	CYCB1;B4	Cyclin B1;B4
petiole width	SOchr4	3188727	3288727	8.32341	3238727	8.32341	SOV4g002810.1	3225218	3232063	+	NTP_transferase domain-containing protein	NTP_transf_3#NTP_transferase#Hexapep	map03013#RNA transport#map05168#Herpes simplex virus 1 infection	AT5G19485	NA	transferases/nucleotidyltransferase
petiole width	SOchr4	3188727	3288727	8.32341	3238727	8.32341	SOV4g002830.1	3239904	3251336	-	protein DGS1, mitochondrial	NCA2	NA	AT5G12290	DGS1	dgd1 suppressor 1
petiole width	SOchr4	3188727	3288727	8.32341	3238727	8.32341	SOV4g002850.1	3260188	3260664	+	Putative ubiquitin	ubiquitin#ubiquitin#Rad60-SLD#Rad60-SLD#Ubiquitin_2#Ubiquitin_2#Rad60-SLD_2#Rad60-SLD_2	NA	AT1G31340	RUB1	related to ubiquitin 1
petiole width	SOchr4	168547223	168647223	8.98574	168597223	8.98574	SOV4g047300.1	168550499	168556313	+	Enhancer of polycomb-like protein	EPL1	NA	AT1G79020	NA	Enhancer of polycomb-like transcription factor protein
petiole width	SOchr4	168547223	168647223	8.98574	168597223	8.98574	SOV4g047320.1	168578609	168578875	+	lysine-specific demethylase JMJ25-like	NA	NA	AT1G11950	NA	Transcription factor jumonji (jmjC) domain-containing protein
petiole width	SOchr4	168547223	168647223	8.98574	168597223	8.98574	SOV4g047330.1	168608798	168616270	+	Protein TOPLESS	WD40#WD40	NA	AT1G15750	TPL	Transducin family protein / WD-40 repeat family protein
petiole width	SOchr4	168547223	168647223	8.98574	168597223	8.98574	SOV4g047350.1	168628857	168631110	+	Unknown protein	NA	NA	NA	NA	NA
petiole width	SOchr4	168547223	168647223	8.98574	168597223	8.98574	SOV4g047360.1	168634726	168638916	-	AAA domain-containing protein	AAA#AAA#RuvB_N	NA	AT3G50940	NA	P-loop containing nucleoside triphosphate hydrolases superfamily protein
petiole width	SOchr4	168547223	168647223	8.98574	168597223	8.98574	SOV4g047340.1	168621024	168627636	+	CobW C-terminal domain-containing protein	cobW#CobW_C	NA	AT1G80480	PTAC17	plastid transcriptionally active 17
petiole width	SOchr4	168547223	168647223	8.98574	168597223	8.98574	SOV4g047310.1	168558308	168575332	-	Molybdenum cofactor sulfurase	Aminotran_5#Aminotran_5#MOSC#MOSC_N	map00790#Folate biosynthesis	AT1G16540	ABA3	molybdenum cofactor sulfurase (LOS5) (ABA3)
petiole width	SOchr4	168903701	169066142	8.98574	168953701	8.26042	SOV4g047460.1	168960682	168964136	+	Nodulin-like domain-containing protein	Nodulin-like#MFS_1	NA	AT2G39210	NA	Major facilitator superfamily protein
petiole width	SOchr4	168903701	169066142	8.98574	168953701	8.26042	SOV4g047470.1	168977797	168978459	+	VQ domain-containing protein	VQ	NA	AT1G80450	NA	VQ motif-containing protein
petiole width	SOchr4	168903701	169066142	8.98574	168953701	8.26042	SOV4g047480.1	168987623	168999195	-	Putative clustered mitochondria protein	TPR_12#TPR_12#eIF3_p135#TPR_10#TPR_10#CLU_N	NA	AT1G15290	NA	Tetratricopeptide repeat (TPR)-like superfamily protein
petiole width	SOchr4	168903701	169066142	8.98574	168953701	8.26042	SOV4g047430.1	168887734	168916736	+	Nodulin-like domain-containing protein	Nodulin-like#Nodulin-like#Nodulin-like#Nodulin-like	NA	AT2G39210	NA	Major facilitator superfamily protein
petiole width	SOchr4	168903701	169066142	8.98574	168953701	8.26042	SOV4g047450.1	168920198	168946278	+	Nodulin-like domain-containing protein	Nodulin-like#MFS_1	NA	AT2G39210	NA	Major facilitator superfamily protein
petiole width	SOchr4	168903701	169066142	8.98574	169016142	8.98574	SOV4g047470.1	168977797	168978459	+	VQ domain-containing protein	VQ	NA	AT1G80450	NA	VQ motif-containing protein
petiole width	SOchr4	168903701	169066142	8.98574	169016142	8.98574	SOV4g047480.1	168987623	168999195	-	Putative clustered mitochondria protein	TPR_12#TPR_12#eIF3_p135#TPR_10#TPR_10#CLU_N	NA	AT1G15290	NA	Tetratricopeptide repeat (TPR)-like superfamily protein
petiole width	SOchr4	168903701	169066142	8.98574	169016142	8.98574	SOV4g047490.1	169018530	169021106	+	Putative mitochondrial-processing peptidase subunit beta, mitochondrial	NA	NA	AT3G02090	MPPBETA	Insulinase (Peptidase family M16) protein
petiole width	SOchr4	168903701	169066142	8.98574	169016142	8.98574	SOV4g047500.1	169036659	169039279	-	Reverse transcriptase domain-containing protein	NA	NA	AT1G43760	NA	DNAse I-like superfamily protein
petiole width	SOchr4	168903701	169066142	8.98574	169016142	8.98574	SOV4g047520.1	169053171	169060787	-	AB hydrolase-1 domain-containing protein	Abhydrolase_1#Abhydrolase_6#Hydrolase_4	NA	AT1G52510	NA	alpha/beta-Hydrolases superfamily protein
petiole width	SOchr4	168903701	169066142	8.98574	169016142	8.98574	SOV4g047510.1	169043893	169051717	+	Formamidopyrimidine-DNA glycosylase	H2TH#Fapy_DNA_glyco	map03410#Base excision repair	AT1G52500	MMH-1	MUTM homolog-1
petiole width	SOchr5	65606856	65706856	8.52212	65656856	8.52212	SOV5g027970.1	65614392	65614712	-	Unknown protein	NA	NA	NA	NA	NA
petiole width	SOchr5	65606856	65706856	8.52212	65656856	8.52212	SOV5g027980.1	65617745	65620428	-	Replication protein A subunit	REPA_OB_2#Rep_fac-A_C	NA	AT5G08020	RPA70B	RPA70-kDa subunit B
petiole width	SOchr6	12506748	12606751	10.7737	12556748	8.54485	SOV6g004320.1	12506448	12507078	-	Regulator of rDNA transcription protein 15	NA	NA	NA	NA	NA
petiole width	SOchr6	12506748	12606751	10.7737	12556748	8.54485	SOV6g004330.1	12519709	12522490	-	Cysteine rich receptor like kinase	Pkinase_Tyr#Pkinase#Stress-antifung#Stress-antifung	NA	AT4G05200	CRK25	cysteine-rich RLK (RECEPTOR-like protein kinase) 25
petiole width	SOchr6	12506748	12606751	10.7737	12556748	8.54485	SOV6g004340.1	12545526	12546504	+	SWIM-type domain-containing protein	FAR1	NA	AT4G38180	FRS5	FAR1-related sequence 5
petiole width	SOchr6	12506748	12606751	10.7737	12556748	8.54485	SOV6g004350.1	12553767	12555308	-	Cysteine rich receptor like kinase	Stress-antifung#Stress-antifung	NA	AT4G23180	CRK10	cysteine-rich RLK (RECEPTOR-like protein kinase) 10
petiole width	SOchr6	12506748	12606751	10.7737	12556748	8.54485	SOV6g004360.1	12568075	12571502	+	Cysteine rich receptor like kinase	Pkinase#Pkinase_Tyr#Stress-antifung#Stress-antifung	NA	AT4G05200	CRK25	cysteine-rich RLK (RECEPTOR-like protein kinase) 25
petiole width	SOchr6	12506748	12606751	10.7737	12556748	8.54485	SOV6g004370.1	12585767	12589165	+	1-deoxy-D-xylulose 5-phosphate reductoisomerase	DXP_reductoisom	NA	AT5G62790	DXR	1-deoxy-D-xylulose 5-phosphate reductoisomerase
petiole width	SOchr6	12506748	12606751	10.7737	12556751	10.7737	SOV6g004320.1	12506448	12507078	-	Regulator of rDNA transcription protein 15	NA	NA	NA	NA	NA
petiole width	SOchr6	12506748	12606751	10.7737	12556751	10.7737	SOV6g004330.1	12519709	12522490	-	Cysteine rich receptor like kinase	Pkinase_Tyr#Pkinase#Stress-antifung#Stress-antifung	NA	AT4G05200	CRK25	cysteine-rich RLK (RECEPTOR-like protein kinase) 25
petiole width	SOchr6	12506748	12606751	10.7737	12556751	10.7737	SOV6g004340.1	12545526	12546504	+	SWIM-type domain-containing protein	FAR1	NA	AT4G38180	FRS5	FAR1-related sequence 5
petiole width	SOchr6	12506748	12606751	10.7737	12556751	10.7737	SOV6g004350.1	12553767	12555308	-	Cysteine rich receptor like kinase	Stress-antifung#Stress-antifung	NA	AT4G23180	CRK10	cysteine-rich RLK (RECEPTOR-like protein kinase) 10
petiole width	SOchr6	12506748	12606751	10.7737	12556751	10.7737	SOV6g004360.1	12568075	12571502	+	Cysteine rich receptor like kinase	Pkinase#Pkinase_Tyr#Stress-antifung#Stress-antifung	NA	AT4G05200	CRK25	cysteine-rich RLK (RECEPTOR-like protein kinase) 25
petiole width	SOchr6	12506748	12606751	10.7737	12556751	10.7737	SOV6g004370.1	12585767	12589165	+	1-deoxy-D-xylulose 5-phosphate reductoisomerase	DXP_reductoisom	NA	AT5G62790	DXR	1-deoxy-D-xylulose 5-phosphate reductoisomerase
petiole width	SOchr6	15210626	15310626	8.1689	15260626	8.1689	SOV6g005250.1	15229662	15232007	+	Pentatricopeptide repeat-containing protein	PPR#PPR#PPR#PPR#PPR#PPR#PPR#PPR#PPR#PPR#PPR#PPR_2#PPR_2#PPR_2#DYW_deaminase	NA	AT2G22070	NA	pentatricopeptide (PPR) repeat-containing protein
petiole width	SOchr6	15210626	15310626	8.1689	15260626	8.1689	SOV6g005260.1	15238144	15242704	-	Unknown protein	NA	NA	NA	NA	NA
petiole width	SOchr6	15210626	15310626	8.1689	15260626	8.1689	SOV6g005270.1	15244399	15246798	+	Oxygen-evolving enhancer protein 3-2, chloroplastic	PsbQ	map00195#Photosynthesis	AT4G05180	PSBQ-2	photosystem II subunit Q-2
petiole width	SOchr6	15210626	15310626	8.1689	15260626	8.1689	SOV6g005280.1	15266775	15267752	-	GATA zinc finger protein	NA	NA	AT2G33850	NA	E6-like protein
petiole width	SOchr6	15210626	15310626	8.1689	15260626	8.1689	SOV6g005300.1	15271112	15273672	-	Unknown protein	NA	NA	NA	NA	NA
petiole width	SOchr6	15210626	15310626	8.1689	15260626	8.1689	SOV6g005310.1	15275010	15276242	-	DNA-binding storekeeper protein-related transcriptional regulator, putative	DUF573	NA	AT4G25210	NA	DNA-binding storekeeper protein-related transcriptional regulator
petiole width	SOchr6	15210626	15310626	8.1689	15260626	8.1689	SOV6g005290.1	15269728	15271079	-	BEACH domain	Beach	NA	AT4G02660	NA	Beige/BEACH and WD40 domain-containing protein
plant height	SOchr1	72249831	72349831	8.87798	72299831	8.87798	SOV1g014330.1	72313551	72315848	+	Retrovirus-related Pol polyprotein from transposon TNT 1-94	NA	NA	NA	NA	NA
plant height	SOchr1	72249831	72349831	8.87798	72299831	8.87798	SOV1g014320.1	72302132	72310760	-	Proteasome subunit beta	Proteasome	map03050#Proteasome#map05010#Alzheimer disease#map05012#Parkinson disease#map05016#Huntington disease#map05017#Spinocerebellar ataxia	AT1G21720	PBC1	proteasome beta subunit C1
plant type	SOchr1	53881356	53981356	8.18982	53931356	8.18982	SOV1g010280.1	53887019	53894302	-	PREDICTED: kinase	Pkinase#Pkinase_Tyr	NA	AT5G02290	NAK	Protein kinase superfamily protein
plant type	SOchr1	53881356	53981356	8.18982	53931356	8.18982	SOV1g010290.1	53898024	53898822	+	Myb-like domain-containing protein	NA	NA	AT2G13770	NA	nuclease
plant type	SOchr1	53881356	53981356	8.18982	53931356	8.18982	SOV1g010300.1	53933508	53939304	-	Copia GAG protein	NA	NA	NA	NA	NA
plant type	SOchr1	55249480	55349480	9.34516	55299480	9.34516	SOV1g010550.1	55283144	55283458	+	Pentatricopeptide repeat	DYW_deaminase	NA	AT1G18485	NA	Pentatricopeptide repeat (PPR) superfamily protein
plant type	SOchr1	55249480	55349480	9.34516	55299480	9.34516	SOV1g010560.1	55319645	55322133	+	Unknown protein	NA	NA	NA	NA	NA
plant type	SOchr1	108009298	108109298	8.20179	108059298	8.20179	SOV1g026970.1	108011404	108014600	+	Protein kinase	Lectin_legB#Pkinase#Pkinase_Tyr#Bact_lectin#Lectin_leg-like	NA	AT5G10530	NA	Concanavalin A-like lectin protein kinase family protein
plant type	SOchr1	108009298	108109298	8.20179	108059298	8.20179	SOV1g026980.1	108015045	108015878	-	DUF295 domain-containing protein	DUF295	NA	AT2G05970	NA	F-box protein (DUF295)
plant type	SOchr1	108009298	108109298	8.20179	108059298	8.20179	SOV1g026990.1	108031090	108032689	+	Jacalin-like lectin domain containing protein	Jacalin#Jacalin	NA	NA	NA	NA
plant type	SOchr1	108009298	108109298	8.20179	108059298	8.20179	SOV1g027000.1	108038624	108046860	-	NAC domain-containing protein	NAM#NAM#zf-GRF	NA	AT5G09330	NAC082	NAC domain containing protein 82
plant type	SOchr1	108009298	108109298	8.20179	108059298	8.20179	SOV1g027010.1	108057826	108058623	-	DNA repair protein	Rad51	map03440#Homologous recombination	AT5G57450	XRCC3	homolog of X-ray repair cross complementing 3 (XRCC3)
plant type	SOchr1	108009298	108109298	8.20179	108059298	8.20179	SOV1g027020.1	108070726	108072854	+	Methyltransferase	Methyltr_RsmB-F#Methyltr_RsmB-F#PUA	NA	AT1G06560	NA	NOL1/NOP2/sun family protein
plant type	SOchr1	108009298	108109298	8.20179	108059298	8.20179	SOV1g027030.1	108073034	108084418	-	B box-type domain-containing protein	PLATZ#zf-B_box	NA	AT1G31040	NA	PLATZ transcription factor family protein
plant type	SOchr1	108009298	108109298	8.20179	108059298	8.20179	SOV1g027040.1	108098774	108108334	-	Unknown protein	NA	NA	NA	NA	NA
plant type	SOchr1	121802106	121902106	8.4516	121852106	8.4516	SOV1g035900.1	121803727	121807673	-	Glutamyl-tRNA(Gln) amidotransferase subunit C, chloroplastic/mitochondrial	Glu-tRNAGln	map00970#Aminoacyl-tRNA biosynthesis#map01100#Metabolic pathways	AT4G32915	NA	glutamyl-tRNA(Gln) amidotransferase subunit C
plant type	SOchr1	121802106	121902106	8.4516	121852106	8.4516	SOV1g035920.1	121836350	121836859	-	Oleosin	Oleosin	NA	AT2G25890	NA	Oleosin family protein
plant type	SOchr1	121802106	121902106	8.4516	121852106	8.4516	SOV1g035930.1	121836654	121836991	+	Unknown protein	NA	NA	NA	NA	NA
plant type	SOchr1	121802106	121902106	8.4516	121852106	8.4516	SOV1g035940.1	121840918	121844011	+	protein kinase family protein	Pkinase#Pkinase_Tyr	NA	AT4G32830	AUR1	ataurora1
plant type	SOchr1	121802106	121902106	8.4516	121852106	8.4516	SOV1g035950.1	121847365	121847772	-	AP2/ERF domain-containing transcription factor	AP2	NA	AT1G50680	NA	AP2/B3 transcription factor family protein
plant type	SOchr1	121802106	121902106	8.4516	121852106	8.4516	SOV1g035960.1	121849711	121850928	-	Histone-lysine N-methyltransferase, H3 lysine-9 specific protein	SAD_SRA	NA	AT2G22740	SUVH6	SU(VAR)3-9 homolog 6
plant type	SOchr1	121802106	121902106	8.4516	121852106	8.4516	SOV1g035970.1	121854192	121861022	-	ATP-dependent 6-phosphofructokinase	PFK	map00010#Glycolysis / Gluconeogenesis#map00030#Pentose phosphate pathway#map00051#Fructose and mannose metabolism#map00052#Galactose metabolism#map00680#Methane metabolism#map01100#Metabolic pathways#map01110#Biosynthesis of secondary metabolites#map01120#Microbial metabolism in diverse environments#map01200#Carbon metabolism#map01230#Biosynthesis of amino acids#map03018#RNA degradation#map04066#…	AT4G26270	PFK3	phosphofructokinase 3
plant type	SOchr1	121802106	121902106	8.4516	121852106	8.4516	SOV1g035980.1	121868223	121870481	+	Profilin	Profilin	map04015#Rap1 signaling pathway#map04810#Regulation of actin cytoskeleton#map05131#Shigellosis#map05132#Salmonella infection	AT2G19770	PRF5	profilin 5
plant type	SOchr1	121802106	121902106	8.4516	121852106	8.4516	SOV1g035990.1	121881512	121883191	+	Profilin	Profilin	map04015#Rap1 signaling pathway#map04810#Regulation of actin cytoskeleton#map05131#Shigellosis#map05132#Salmonella infection	AT2G19770	PRF5	profilin 5
plant type	SOchr1	121802106	121902106	8.4516	121852106	8.4516	SOV1g036000.1	121884975	121886923	+	early nodulin-93-like	ENOD93	NA	AT5G25940	NA	early nodulin-like protein
plant type	SOchr1	121802106	121902106	8.4516	121852106	8.4516	SOV1g036010.1	121888006	121896161	-	Endoribonuclease YbeY	Hydrolase_3#UPF0054#S6PP#Hydrolase	NA	AT2G25870	NA	haloacid dehalogenase-like hydrolase family protein
plant type	SOchr1	121802106	121902106	8.4516	121852106	8.4516	SOV1g035890.1	121781430	121802824	+	Ephrin_rec_like domain-containing protein	NA	NA	AT5G11700	NA	ephrin type-B receptor
plant type	SOchr1	121802106	121902106	8.4516	121852106	8.4516	SOV1g035910.1	121810083	121825799	-	TPR_REGION domain-containing protein	NA	NA	AT4G32820	NA	Tetratricopeptide repeat (TPR)-like superfamily protein
plant type	SOchr1	121802106	121902106	8.4516	121852106	8.4516	SOV1g036020.1	121901306	121929698	+	Poly(A) polymerase	PAP_central#PAP_RNA-bind#PAP_RNA-bind#NTP_transf_2	map03015#mRNA surveillance pathway	AT4G32850	nPAP	nuclear poly(a) polymerase
plant type	SOchr2	13969532	14069532	8.23582	14019532	8.23582	SOV2g004010.1	14025552	14029050	+	putative disease resistance protein	NB-ARC#Rx_N#LRR_8	NA	AT3G14470	NA	NB-ARC domain-containing disease resistance protein
plant type	SOchr2	13969532	14069532	8.23582	14019532	8.23582	SOV2g004000.1	14000821	14012864	+	VWFA domain-containing protein	VWA_3#VWA_2#VWA	NA	AT1G19110	NA	inter-alpha-trypsin inhibitor heavy chain-like protein
plant type	SOchr2	85007827	85107827	10.628	85057827	10.628	SOV2g021360.1	85080661	85081910	-	Unknown protein	NA	NA	NA	NA	NA
plant type	SOchr2	85007827	85107827	10.628	85057827	10.628	SOV2g021370.1	85086502	85087391	+	Chlorophyll a-b binding protein, chloroplastic	Chloroa_b-bind	map00196#Photosynthesis - antenna proteins#map01100#Metabolic pathways	AT1G15820	LHCB6	light harvesting complex photosystem II subunit 6
plant type	SOchr2	85007827	85107827	10.628	85057827	10.628	SOV2g021350.1	85010888	85027477	-	Protein phosphatase	PP2C#SpoIIE#PP2C_2	NA	AT4G33500	NA	Protein phosphatase 2C family protein
plant type	SOchr2	85007827	85107827	10.628	85057827	10.628	SOV2g021380.1	85089319	85119823	-	TPR_REGION domain-containing protein	TPR_16#TPR_16#TPR_8	NA	AT5G17270	NA	Protein prenylyltransferase superfamily protein
plant type	SOchr2	89352889	89452889	8.27107	89402889	8.27107	SOV2g023050.1	89403992	89404967	-	E3 ubiquitin-protein ligase	NA	NA	NA	NA	NA
plant type	SOchr2	89352889	89452889	8.27107	89402889	8.27107	SOV2g023060.1	89407568	89409531	-	Unknown protein	NA	NA	NA	NA	NA
plant type	SOchr2	89352889	89452889	8.27107	89402889	8.27107	SOV2g023070.1	89411945	89414944	-	Replication protein A subunit	Rep_fac-A_C	NA	AT2G05642	NA	Nucleic acid-binding, C OB-fold-like protein
plant type	SOchr2	89352889	89452889	8.27107	89402889	8.27107	SOV2g023080.1	89424133	89435812	-	Putative DDB1-and CUL4-associated factor 8	WD40#WD40	NA	AT3G45620	NA	Transducin/WD40 repeat-like superfamily protein
plant type	SOchr2	89352889	89452889	8.27107	89402889	8.27107	SOV2g023090.1	89449375	89450484	+	Serine/threonine-protein phosphatase 7 long form-like	NA	NA	AT1G48120	NA	serine/threonine-protein phosphatase 7 long form-like protein
plant type	SOchr2	89352889	89452889	8.27107	89402889	8.27107	SOV2g023040.1	89330482	89378081	+	Putative Two pore calcium channel protein	Ion_trans#Ion_trans	NA	AT4G03560	TPC1	two-pore channel 1
plant type	SOchr2	111308235	111408235	8.44036	111358235	8.44036	SOV2g037850.1	111315399	111323061	-	Glutaredoxin	Glutaredoxin	NA	AT3G15660	GRX4	glutaredoxin 4
plant type	SOchr2	111308235	111408235	8.44036	111358235	8.44036	SOV2g037860.1	111327970	111329087	+	Ah24	NA	NA	NA	NA	NA
plant type	SOchr2	111308235	111408235	8.44036	111358235	8.44036	SOV2g037870.1	111333032	111334585	+	Ah24	NA	NA	NA	NA	NA
plant type	SOchr2	111308235	111408235	8.44036	111358235	8.44036	SOV2g037890.1	111350646	111351086	-	NifU domain-containing protein	NA	NA	AT2G33180	NA	hypothetical protein
plant type	SOchr2	111308235	111408235	8.44036	111358235	8.44036	SOV2g037900.1	111352987	111358818	+	TMEM135_C_rich domain-containing protein	TMEM135_C_rich	NA	AT1G34630	NA	transmembrane protein
plant type	SOchr2	111308235	111408235	8.44036	111358235	8.44036	SOV2g037920.1	111367091	111367462	-	Multifunctional methyltransferase subunit TRM112	Trm112p	NA	AT1G78190	NA	Trm112p-like protein
plant type	SOchr2	111308235	111408235	8.44036	111358235	8.44036	SOV2g037930.1	111379128	111393860	+	F-box domain-containing protein	FBD#LRR_2#LRR_2	NA	AT5G56420	NA	F-box/RNI-like/FBD-like domains-containing protein
plant type	SOchr2	111308235	111408235	8.44036	111358235	8.44036	SOV2g037940.1	111402455	111406308	+	Cryptochrome 1.1	FAD_binding_7#DNA_photolyase#Cryptochrome_C	map04712#Circadian rhythm - plant	AT4G08920	CRY1	cryptochrome 1
plant type	SOchr2	111308235	111408235	8.44036	111358235	8.44036	SOV2g037840.1	111307342	111313680	-	synaptonemal complex protein 1-like	NA	NA	AT1G22260	ZYP1a	Myosin heavy chain-related protein
plant type	SOchr2	111308235	111408235	8.44036	111358235	8.44036	SOV2g037880.1	111336811	111349292	+	Mitochondrial carrier protein	PPR_2#PPR_2#PPR_2#PPR_2#PPR_2#PPR_2#PPR_2#PPR_2#PPR_1#PPR_1#PPR_1#PPR_1#PPR_1#PPR_1#PPR_1#PPR_1#PPR#PPR#PPR#PPR#PPR#PPR#PPR#PPR#PPR#PPR#PPR#PPR#Mito_carr#Mito_carr#Mito_carr#PPR_3#PPR_3#PPR_3#PPR_3#PPR_3#PPR_3#PPR_long#PPR_long#PPR_long	NA	AT2G32630	NA	Pentatricopeptide repeat (PPR-like) superfamily protein
plant type	SOchr2	111308235	111408235	8.44036	111358235	8.44036	SOV2g037910.1	111362041	111362706	+	vacuolar iron transporter homolog 4-like	VIT1#VIT1	NA	AT3G43660	NA	Vacuolar iron transporter (VIT) family protein
plant type	SOchr2	111308235	111408235	8.44036	111358235	8.44036	SOV2g037950.1	111407926	111411903	+	Unknown protein	NA	NA	NA	NA	NA
plant type	SOchr3	3837353	3937353	8.93006	3887353	8.93006	SOV3g003780.1	3839372	3846467	-	AAA domain-containing protein	AAA#AAA_lid_3#RuvB_N	NA	AT4G28000	NA	P-loop containing nucleoside triphosphate hydrolases superfamily protein
plant type	SOchr3	3837353	3937353	8.93006	3887353	8.93006	SOV3g003790.1	3886385	3890006	+	S-type anion channel like	SLAC1	NA	AT5G24030	SLAH3	SLAC1 homologue 3
plant type	SOchr3	3837353	3937353	8.93006	3887353	8.93006	SOV3g003770.1	3833361	3837971	-	F-box domain-containing protein	F-box-like#F-box	NA	AT5G52880	NA	F-box family protein
plant type	SOchr3	4177830	4277832	8.29705	4227830	8.28748	SOV3g003960.1	4190120	4192297	+	Putative ABC transporter C family member 10-like	ABC_membrane	map01523#Antifolate resistance#map01524#Platinum drug resistance#map02010#ABC transporters#map04976#Bile secretion	AT3G59140	ABCC10	multidrug resistance-associated protein 14
plant type	SOchr3	4177830	4277832	8.29705	4227830	8.28748	SOV3g003970.1	4199366	4201260	+	Unknown protein	DUF3615	NA	NA	NA	NA
plant type	SOchr3	4177830	4277832	8.29705	4227830	8.28748	SOV3g003980.1	4205847	4209195	-	C2 NT-type domain-containing protein	NA	NA	AT5G52280	NA	Myosin heavy chain-related protein
plant type	SOchr3	4177830	4277832	8.29705	4227830	8.28748	SOV3g003990.1	4251882	4253778	+	Unknown protein	DUF3615	NA	NA	NA	NA
plant type	SOchr3	4177830	4277832	8.29705	4227830	8.28748	SOV3g004000.1	4263192	4269253	+	Unknown protein	NA	NA	NA	NA	NA
plant type	SOchr3	4177830	4277832	8.29705	4227830	8.28748	SOV3g004020.1	4276837	4288420	+	Unknown protein	NA	NA	NA	NA	NA
plant type	SOchr3	4177830	4277832	8.29705	4227830	8.28748	SOV3g004010.1	4274037	4311007	-	ABC transporter C family member 10	ABC_tran#ABC_tran#ABC_tran#ABC_tran#ABC_tran#ABC_tran#ABC_tran#ABC_tran#ABC_membrane#ABC_membrane#ABC_membrane#ABC_membrane#ABC_membrane#ABC_membrane#ABC_membrane#ABC_membrane#ABC_membrane	map01523#Antifolate resistance#map01524#Platinum drug resistance#map02010#ABC transporters#map04976#Bile secretion	AT3G59140	ABCC10	multidrug resistance-associated protein 14
plant type	SOchr3	4177830	4277832	8.29705	4227832	8.29705	SOV3g003960.1	4190120	4192297	+	Putative ABC transporter C family member 10-like	ABC_membrane	map01523#Antifolate resistance#map01524#Platinum drug resistance#map02010#ABC transporters#map04976#Bile secretion	AT3G59140	ABCC10	multidrug resistance-associated protein 14
plant type	SOchr3	4177830	4277832	8.29705	4227832	8.29705	SOV3g003970.1	4199366	4201260	+	Unknown protein	DUF3615	NA	NA	NA	NA
plant type	SOchr3	4177830	4277832	8.29705	4227832	8.29705	SOV3g003980.1	4205847	4209195	-	C2 NT-type domain-containing protein	NA	NA	AT5G52280	NA	Myosin heavy chain-related protein
plant type	SOchr3	4177830	4277832	8.29705	4227832	8.29705	SOV3g003990.1	4251882	4253778	+	Unknown protein	DUF3615	NA	NA	NA	NA
plant type	SOchr3	4177830	4277832	8.29705	4227832	8.29705	SOV3g004000.1	4263192	4269253	+	Unknown protein	NA	NA	NA	NA	NA
plant type	SOchr3	4177830	4277832	8.29705	4227832	8.29705	SOV3g004020.1	4276837	4288420	+	Unknown protein	NA	NA	NA	NA	NA
plant type	SOchr3	4177830	4277832	8.29705	4227832	8.29705	SOV3g004010.1	4274037	4311007	-	ABC transporter C family member 10	ABC_tran#ABC_tran#ABC_tran#ABC_tran#ABC_tran#ABC_tran#ABC_tran#ABC_tran#ABC_membrane#ABC_membrane#ABC_membrane#ABC_membrane#ABC_membrane#ABC_membrane#ABC_membrane#ABC_membrane#ABC_membrane	map01523#Antifolate resistance#map01524#Platinum drug resistance#map02010#ABC transporters#map04976#Bile secretion	AT3G59140	ABCC10	multidrug resistance-associated protein 14
plant type	SOchr3	55987227	56087227	8.18932	56037227	8.18932	SOV3g024820.1	55992733	55994575	-	Unknown protein	NA	NA	NA	NA	NA
plant type	SOchr3	57357636	57479969	9.87574	57407636	9.87574	SOV3g025070.1	57373342	57393194	-	protein EI24 homolog	EI24	map04115#p53 signaling pathway	AT4G06676	NA	etoposide-induced protein
plant type	SOchr3	57357636	57479969	9.87574	57429969	8.32688	SOV3g025080.1	57479153	57480463	-	zf-GRF domain-containing protein	NA	NA	NA	NA	NA
plant type	SOchr3	57357636	57479969	9.87574	57429969	8.32688	SOV3g025070.1	57373342	57393194	-	protein EI24 homolog	EI24	map04115#p53 signaling pathway	AT4G06676	NA	etoposide-induced protein
plant type	SOchr3	57997169	58118735	9.14588	58047169	9.14588	SOV3g025190.1	58009067	58009972	-	Protein kinase domain-containing protein	Pkinase_Tyr	NA	AT5G41990	WNK8	with no lysine (K) kinase 8
plant type	SOchr3	57997169	58118735	9.14588	58047169	9.14588	SOV3g025200.1	58012210	58014964	-	Mitochodrial transcription termination factor-related	NA	NA	AT1G79220	NA	Mitochondrial transcription termination factor family protein
plant type	SOchr3	57997169	58118735	9.14588	58047169	9.14588	SOV3g025210.1	58076112	58078045	+	Beta-1,4-mannosyl-glycoprotein 4-beta-N-acetylglucosaminyltransferase	Glyco_transf_17	map00510#N-Glycan biosynthesis#map01100#Metabolic pathways	AT3G27540	NA	beta-1, C4-N-acetylglucosaminyltransferase family protein
plant type	SOchr3	57997169	58118735	9.14588	58047169	9.14588	SOV3g025220.1	58083329	58091422	-	Ribosomal RNA-processing protein 8	Methyltransf_8#Methyltransf_11	NA	AT5G40530	NA	S-adenosyl-L-methionine-dependent methyltransferases superfamily protein
plant type	SOchr3	57997169	58118735	9.14588	58047169	9.14588	SOV3g025180.1	57996025	58008347	+	ATP-dependent RNA helicase	DEAD#Helicase_C	NA	AT5G60990	NA	DEA(D/H)-box RNA helicase family protein
plant type	SOchr3	57997169	58118735	9.14588	58068735	8.35993	SOV3g025210.1	58076112	58078045	+	Beta-1,4-mannosyl-glycoprotein 4-beta-N-acetylglucosaminyltransferase	Glyco_transf_17	map00510#N-Glycan biosynthesis#map01100#Metabolic pathways	AT3G27540	NA	beta-1, C4-N-acetylglucosaminyltransferase family protein
plant type	SOchr3	57997169	58118735	9.14588	58068735	8.35993	SOV3g025220.1	58083329	58091422	-	Ribosomal RNA-processing protein 8	Methyltransf_8#Methyltransf_11	NA	AT5G40530	NA	S-adenosyl-L-methionine-dependent methyltransferases superfamily protein
plant type	SOchr3	57997169	58118735	9.14588	58068735	8.35993	SOV3g025230.1	58117416	58122803	+	Glucose-6-phosphate 1-epimerase	Aldose_epim	map00010#Glycolysis / Gluconeogenesis#map01100#Metabolic pathways#map01110#Biosynthesis of secondary metabolites#map01120#Microbial metabolism in diverse environments	AT3G01590	NA	Galactose mutarotase-like superfamily protein
plant type	SOchr3	58171176	58423439	10.1153	58221176	8.26172	SOV3g025250.1	58185150	58188355	-	altered inheritance of mitochondria protein 32-like	Suc_Fer-like	NA	AT5G40510	NA	Sucrase/ferredoxin-like family protein
plant type	SOchr3	58171176	58423439	10.1153	58221176	8.26172	SOV3g025270.1	58236119	58238704	-	SWIM-type domain-containing protein	NA	NA	AT5G40500	NA	hypothetical protein
plant type	SOchr3	58171176	58423439	10.1153	58221176	8.26172	SOV3g025260.1	58193267	58196235	-	Protein kinase	Pkinase#Pkinase#Pkinase_Tyr#Pkinase_Tyr	NA	AT5G47750	D6PKL2	D6 protein kinase like 2
plant type	SOchr3	58171176	58423439	10.1153	58276814	10.1153	SOV3g025270.1	58236119	58238704	-	SWIM-type domain-containing protein	NA	NA	AT5G40500	NA	hypothetical protein
plant type	SOchr3	58171176	58423439	10.1153	58276814	10.1153	SOV3g025280.1	58272935	58278134	+	DEAD-box ATP-dependent RNA helicase 7	NA	NA	NA	NA	NA
plant type	SOchr3	58171176	58423439	10.1153	58276814	10.1153	SOV3g025290.1	58324733	58329998	+	Unknown protein	ARGLU	NA	AT1G10890	NA	arginine/glutamate-rich 1 protein
plant type	SOchr3	58171176	58423439	10.1153	58373439	9.39718	SOV3g025300.1	58350640	58351792	+	Subtilisin-like protease	NA	NA	AT1G20150	NA	Subtilisin-like serine endopeptidase family protein
plant type	SOchr3	58171176	58423439	10.1153	58373439	9.39718	SOV3g025290.1	58324733	58329998	+	Unknown protein	ARGLU	NA	AT1G10890	NA	arginine/glutamate-rich 1 protein
plant type	SOchr3	58781504	58881504	8.4726	58831504	8.4726	SOV3g025350.1	58808730	58809040	-	Unknown protein	NA	NA	NA	NA	NA
plant type	SOchr3	58781504	58881504	8.4726	58831504	8.4726	SOV3g025360.1	58842330	58847333	+	RNA-binding family protein	RRM_1#RRM_1#RRM_7	map03040#Spliceosome	AT5G40490	NA	RNA-binding (RRM/RBD/RNP motifs) family protein
plant type	SOchr3	58781504	58881504	8.4726	58831504	8.4726	SOV3g025370.1	58851310	58861706	-	protein RETICULATA-RELATED 1, chloroplastic-like	RETICULATA-like	NA	AT5G24690	NA	plant/protein, C putative (DUF3411)
plant type	SOchr3	72674669	72774669	8.20501	72724669	8.20501	SOV3g028340.1	72707958	72708581	-	Retrovirus-related Pol polyprotein from transposon RE2	NA	NA	AT1G21280	NA	Copia-like polyprotein/retrotransposon
plant type	SOchr3	72674669	72774669	8.20501	72724669	8.20501	SOV3g028350.1	72713389	72715570	+	Copper transporter, putative	HSP20#Ctr#Ctr	NA	AT2G37925	COPT4	copper transporter 4
plant type	SOchr3	72674669	72774669	8.20501	72724669	8.20501	SOV3g028360.1	72758058	72759708	-	TIP41-like protein	NA	NA	AT3G54000	NA	TIP41-like protein
plant type	SOchr3	72674669	72774669	8.20501	72724669	8.20501	SOV3g028330.1	72703817	72712602	+	Shikimate kinase family protein	SKI	NA	AT3G26900	SKL1	shikimate kinase like 1
plant type	SOchr4	46432590	46532590	8.18803	46482590	8.18803	SOV4g017960.1	46471517	46476543	+	HTH myb-type domain-containing protein	Myb_CC_LHEQLE#Myb_DNA-binding	NA	AT3G04450	NA	Homeodomain-like superfamily protein
plant type	SOchr4	46432590	46532590	8.18803	46482590	8.18803	SOV4g017980.1	46502045	46504077	-	PREDICTED: JASON	NA	NA	AT1G04030	NA	eisosome protein
plant type	SOchr4	46432590	46532590	8.18803	46482590	8.18803	SOV4g017990.1	46524699	46525643	-	Lipid A export ATP-binding/permease protein MsbA	ABC_tran	NA	AT1G04120	ABCC5	multidrug resistance-associated protein 5
plant type	SOchr4	46432590	46532590	8.18803	46482590	8.18803	SOV4g017970.1	46491224	46500754	+	Peroxisome biogenesis protein 12	Pex2_Pex12	map04146#Peroxisome	AT3G04460	PEX12	peroxin-12
plant type	SOchr4	118270644	118370644	8.63808	118320644	8.63808	SOV4g030830.1	118305039	118305533	+	Unknown protein	NA	NA	NA	NA	NA
plant type	SOchr4	118270644	118370644	8.63808	118320644	8.63808	SOV4g030840.1	118365236	118377606	+	Peroxidase	peroxidase	map00940#Phenylpropanoid biosynthesis#map01100#Metabolic pathways#map01110#Biosynthesis of secondary metabolites	AT1G71695	NA	Peroxidase superfamily protein
plant type	SOchr4	168711879	168811909	8.18278	168761879	8.18278	SOV4g047380.1	168766683	168768201	-	F-box domain-containing protein	NA	NA	AT3G06240	NA	F-box family protein
plant type	SOchr4	168711879	168811909	8.18278	168761879	8.18278	SOV4g047390.1	168804423	168810538	-	Pyrophosphate-energized vacuolar membrane proton pump	H_PPase	NA	AT1G15690	AVP1	Inorganic H pyrophosphatase family protein
plant type	SOchr4	168711879	168811909	8.18278	168761879	8.18278	SOV4g047370.1	168717378	168725224	-	F-box domain-containing protein	NA	NA	AT1G33530	NA	F-box family protein
plant type	SOchr4	168711879	168811909	8.18278	168761909	8.18266	SOV4g047380.1	168766683	168768201	-	F-box domain-containing protein	NA	NA	AT3G06240	NA	F-box family protein
plant type	SOchr4	168711879	168811909	8.18278	168761909	8.18266	SOV4g047390.1	168804423	168810538	-	Pyrophosphate-energized vacuolar membrane proton pump	H_PPase	NA	AT1G15690	AVP1	Inorganic H pyrophosphatase family protein
plant type	SOchr4	168711879	168811909	8.18278	168761909	8.18266	SOV4g047370.1	168717378	168725224	-	F-box domain-containing protein	NA	NA	AT1G33530	NA	F-box family protein
plant type	SOchr5	12260853	12360853	8.23689	12310853	8.23689	SOV5g009790.1	12290936	12293190	-	Serpin-like protein	Serpin	NA	AT2G26390	NA	Serine protease inhibitor (SERPIN) family protein
plant type	SOchr5	12260853	12360853	8.23689	12310853	8.23689	SOV5g009800.1	12295872	12297359	+	Serpin family	Serpin	NA	AT1G47710	SERPIN1	Serine protease inhibitor (SERPIN) family protein
plant type	SOchr5	12260853	12360853	8.23689	12310853	8.23689	SOV5g009810.1	12308628	12309104	+	Putative Serpin family protein	Serpin	NA	AT2G25240	CCP3	Serine protease inhibitor (SERPIN) family protein
plant type	SOchr5	12260853	12360853	8.23689	12310853	8.23689	SOV5g009780.1	12262260	12271734	-	Unknown protein	NA	NA	NA	NA	NA
plant type	SOchr5	12260853	12360853	8.23689	12310853	8.23689	SOV5g009820.1	12336246	12342518	+	PREDICTED: Stellacyanin	NA	NA	AT5G07950	NA	hypothetical protein
plant type	SOchr5	12524520	12624553	8.23689	12574520	8.23689	SOV5g009900.1	12550666	12555847	+	X8 domain-containing protein	X8	NA	AT1G18650	PDCB3	plasmodesmata callose-binding protein 3
plant type	SOchr5	12524520	12624553	8.23689	12574520	8.23689	SOV5g009920.1	12569767	12571160	+	Unknown protein	NA	NA	NA	NA	NA
plant type	SOchr5	12524520	12624553	8.23689	12574520	8.23689	SOV5g009950.1	12619378	12621501	+	Pentatricopeptide repeat-containing protein	PPR#PPR#PPR#PPR#PPR#PPR#PPR#PPR#PPR#PPR_2#PPR_2#PPR_2#PPR_1	NA	AT2G03380	NA	Pentatricopeptide repeat (PPR) superfamily protein
plant type	SOchr5	12524520	12624553	8.23689	12574520	8.23689	SOV5g009880.1	12499145	12529203	-	DExH-box ATP-dependent RNA helicase	Sec63#Sec63#DEAD#DEAD#ResIII#ResIII#Helicase_C	NA	AT5G61140	NA	U5 small nuclear ribonucleoprotein helicase
plant type	SOchr5	12524520	12624553	8.23689	12574520	8.23689	SOV5g009890.1	12531075	12540247	-	Thioredoxin domain-containing protein	Thioredoxin	NA	AT2G18990	TXND9	thioredoxin-like/ATP-binding protein
plant type	SOchr5	12524520	12624553	8.23689	12574520	8.23689	SOV5g009910.1	12564807	12566787	+	CbiX domain-containing protein	CbiX	map00860#Porphyrin and chlorophyll metabolism#map01100#Metabolic pathways#map01110#Biosynthesis of secondary metabolites	AT1G50170	SIRB	sirohydrochlorin ferrochelatase B
plant type	SOchr5	12524520	12624553	8.23689	12574520	8.23689	SOV5g009940.1	12599713	12618246	+	Cancer-related nucleoside-triphosphatase	NTPase_1	NA	AT5G66005	NA	Expressed protein
plant type	SOchr5	12524520	12624553	8.23689	12574520	8.23689	SOV5g009930.1	12579489	12584444	-	26S proteasome non-ATPase regulatory subunit	CSN8_PSD8_EIF3K	map03050#Proteasome#map05010#Alzheimer disease#map05012#Parkinson disease#map05016#Huntington disease#map05017#Spinocerebellar ataxia#map05169#Epstein-Barr virus infection	AT1G64520	RPN12a	regulatory particle non-ATPase 12A
plant type	SOchr5	12524520	12624553	8.23689	12574523	8.23689	SOV5g009900.1	12550666	12555847	+	X8 domain-containing protein	X8	NA	AT1G18650	PDCB3	plasmodesmata callose-binding protein 3
plant type	SOchr5	12524520	12624553	8.23689	12574523	8.23689	SOV5g009920.1	12569767	12571160	+	Unknown protein	NA	NA	NA	NA	NA
plant type	SOchr5	12524520	12624553	8.23689	12574523	8.23689	SOV5g009950.1	12619378	12621501	+	Pentatricopeptide repeat-containing protein	PPR#PPR#PPR#PPR#PPR#PPR#PPR#PPR#PPR#PPR_2#PPR_2#PPR_2#PPR_1	NA	AT2G03380	NA	Pentatricopeptide repeat (PPR) superfamily protein
plant type	SOchr5	12524520	12624553	8.23689	12574523	8.23689	SOV5g009880.1	12499145	12529203	-	DExH-box ATP-dependent RNA helicase	Sec63#Sec63#DEAD#DEAD#ResIII#ResIII#Helicase_C	NA	AT5G61140	NA	U5 small nuclear ribonucleoprotein helicase
plant type	SOchr5	12524520	12624553	8.23689	12574523	8.23689	SOV5g009890.1	12531075	12540247	-	Thioredoxin domain-containing protein	Thioredoxin	NA	AT2G18990	TXND9	thioredoxin-like/ATP-binding protein
plant type	SOchr5	12524520	12624553	8.23689	12574523	8.23689	SOV5g009910.1	12564807	12566787	+	CbiX domain-containing protein	CbiX	map00860#Porphyrin and chlorophyll metabolism#map01100#Metabolic pathways#map01110#Biosynthesis of secondary metabolites	AT1G50170	SIRB	sirohydrochlorin ferrochelatase B
plant type	SOchr5	12524520	12624553	8.23689	12574523	8.23689	SOV5g009940.1	12599713	12618246	+	Cancer-related nucleoside-triphosphatase	NTPase_1	NA	AT5G66005	NA	Expressed protein
plant type	SOchr5	12524520	12624553	8.23689	12574523	8.23689	SOV5g009930.1	12579489	12584444	-	26S proteasome non-ATPase regulatory subunit	CSN8_PSD8_EIF3K	map03050#Proteasome#map05010#Alzheimer disease#map05012#Parkinson disease#map05016#Huntington disease#map05017#Spinocerebellar ataxia#map05169#Epstein-Barr virus infection	AT1G64520	RPN12a	regulatory particle non-ATPase 12A
plant type	SOchr5	12524520	12624553	8.23689	12574526	8.23689	SOV5g009900.1	12550666	12555847	+	X8 domain-containing protein	X8	NA	AT1G18650	PDCB3	plasmodesmata callose-binding protein 3
plant type	SOchr5	12524520	12624553	8.23689	12574526	8.23689	SOV5g009920.1	12569767	12571160	+	Unknown protein	NA	NA	NA	NA	NA
plant type	SOchr5	12524520	12624553	8.23689	12574526	8.23689	SOV5g009950.1	12619378	12621501	+	Pentatricopeptide repeat-containing protein	PPR#PPR#PPR#PPR#PPR#PPR#PPR#PPR#PPR#PPR_2#PPR_2#PPR_2#PPR_1	NA	AT2G03380	NA	Pentatricopeptide repeat (PPR) superfamily protein
plant type	SOchr5	12524520	12624553	8.23689	12574526	8.23689	SOV5g009880.1	12499145	12529203	-	DExH-box ATP-dependent RNA helicase	Sec63#Sec63#DEAD#DEAD#ResIII#ResIII#Helicase_C	NA	AT5G61140	NA	U5 small nuclear ribonucleoprotein helicase
plant type	SOchr5	12524520	12624553	8.23689	12574526	8.23689	SOV5g009890.1	12531075	12540247	-	Thioredoxin domain-containing protein	Thioredoxin	NA	AT2G18990	TXND9	thioredoxin-like/ATP-binding protein
plant type	SOchr5	12524520	12624553	8.23689	12574526	8.23689	SOV5g009910.1	12564807	12566787	+	CbiX domain-containing protein	CbiX	map00860#Porphyrin and chlorophyll metabolism#map01100#Metabolic pathways#map01110#Biosynthesis of secondary metabolites	AT1G50170	SIRB	sirohydrochlorin ferrochelatase B
plant type	SOchr5	12524520	12624553	8.23689	12574526	8.23689	SOV5g009940.1	12599713	12618246	+	Cancer-related nucleoside-triphosphatase	NTPase_1	NA	AT5G66005	NA	Expressed protein
plant type	SOchr5	12524520	12624553	8.23689	12574526	8.23689	SOV5g009930.1	12579489	12584444	-	26S proteasome non-ATPase regulatory subunit	CSN8_PSD8_EIF3K	map03050#Proteasome#map05010#Alzheimer disease#map05012#Parkinson disease#map05016#Huntington disease#map05017#Spinocerebellar ataxia#map05169#Epstein-Barr virus infection	AT1G64520	RPN12a	regulatory particle non-ATPase 12A
plant type	SOchr5	12524520	12624553	8.23689	12574538	8.23689	SOV5g009900.1	12550666	12555847	+	X8 domain-containing protein	X8	NA	AT1G18650	PDCB3	plasmodesmata callose-binding protein 3
plant type	SOchr5	12524520	12624553	8.23689	12574538	8.23689	SOV5g009920.1	12569767	12571160	+	Unknown protein	NA	NA	NA	NA	NA
plant type	SOchr5	12524520	12624553	8.23689	12574538	8.23689	SOV5g009950.1	12619378	12621501	+	Pentatricopeptide repeat-containing protein	PPR#PPR#PPR#PPR#PPR#PPR#PPR#PPR#PPR#PPR_2#PPR_2#PPR_2#PPR_1	NA	AT2G03380	NA	Pentatricopeptide repeat (PPR) superfamily protein
plant type	SOchr5	12524520	12624553	8.23689	12574538	8.23689	SOV5g009880.1	12499145	12529203	-	DExH-box ATP-dependent RNA helicase	Sec63#Sec63#DEAD#DEAD#ResIII#ResIII#Helicase_C	NA	AT5G61140	NA	U5 small nuclear ribonucleoprotein helicase
plant type	SOchr5	12524520	12624553	8.23689	12574538	8.23689	SOV5g009890.1	12531075	12540247	-	Thioredoxin domain-containing protein	Thioredoxin	NA	AT2G18990	TXND9	thioredoxin-like/ATP-binding protein
plant type	SOchr5	12524520	12624553	8.23689	12574538	8.23689	SOV5g009910.1	12564807	12566787	+	CbiX domain-containing protein	CbiX	map00860#Porphyrin and chlorophyll metabolism#map01100#Metabolic pathways#map01110#Biosynthesis of secondary metabolites	AT1G50170	SIRB	sirohydrochlorin ferrochelatase B
plant type	SOchr5	12524520	12624553	8.23689	12574538	8.23689	SOV5g009940.1	12599713	12618246	+	Cancer-related nucleoside-triphosphatase	NTPase_1	NA	AT5G66005	NA	Expressed protein
plant type	SOchr5	12524520	12624553	8.23689	12574538	8.23689	SOV5g009930.1	12579489	12584444	-	26S proteasome non-ATPase regulatory subunit	CSN8_PSD8_EIF3K	map03050#Proteasome#map05010#Alzheimer disease#map05012#Parkinson disease#map05016#Huntington disease#map05017#Spinocerebellar ataxia#map05169#Epstein-Barr virus infection	AT1G64520	RPN12a	regulatory particle non-ATPase 12A
plant type	SOchr5	12524520	12624553	8.23689	12574541	8.23689	SOV5g009900.1	12550666	12555847	+	X8 domain-containing protein	X8	NA	AT1G18650	PDCB3	plasmodesmata callose-binding protein 3
plant type	SOchr5	12524520	12624553	8.23689	12574541	8.23689	SOV5g009920.1	12569767	12571160	+	Unknown protein	NA	NA	NA	NA	NA
plant type	SOchr5	12524520	12624553	8.23689	12574541	8.23689	SOV5g009950.1	12619378	12621501	+	Pentatricopeptide repeat-containing protein	PPR#PPR#PPR#PPR#PPR#PPR#PPR#PPR#PPR#PPR_2#PPR_2#PPR_2#PPR_1	NA	AT2G03380	NA	Pentatricopeptide repeat (PPR) superfamily protein
plant type	SOchr5	12524520	12624553	8.23689	12574541	8.23689	SOV5g009880.1	12499145	12529203	-	DExH-box ATP-dependent RNA helicase	Sec63#Sec63#DEAD#DEAD#ResIII#ResIII#Helicase_C	NA	AT5G61140	NA	U5 small nuclear ribonucleoprotein helicase
plant type	SOchr5	12524520	12624553	8.23689	12574541	8.23689	SOV5g009890.1	12531075	12540247	-	Thioredoxin domain-containing protein	Thioredoxin	NA	AT2G18990	TXND9	thioredoxin-like/ATP-binding protein
plant type	SOchr5	12524520	12624553	8.23689	12574541	8.23689	SOV5g009910.1	12564807	12566787	+	CbiX domain-containing protein	CbiX	map00860#Porphyrin and chlorophyll metabolism#map01100#Metabolic pathways#map01110#Biosynthesis of secondary metabolites	AT1G50170	SIRB	sirohydrochlorin ferrochelatase B
plant type	SOchr5	12524520	12624553	8.23689	12574541	8.23689	SOV5g009940.1	12599713	12618246	+	Cancer-related nucleoside-triphosphatase	NTPase_1	NA	AT5G66005	NA	Expressed protein
plant type	SOchr5	12524520	12624553	8.23689	12574541	8.23689	SOV5g009930.1	12579489	12584444	-	26S proteasome non-ATPase regulatory subunit	CSN8_PSD8_EIF3K	map03050#Proteasome#map05010#Alzheimer disease#map05012#Parkinson disease#map05016#Huntington disease#map05017#Spinocerebellar ataxia#map05169#Epstein-Barr virus infection	AT1G64520	RPN12a	regulatory particle non-ATPase 12A
plant type	SOchr5	12524520	12624553	8.23689	12574548	8.23689	SOV5g009900.1	12550666	12555847	+	X8 domain-containing protein	X8	NA	AT1G18650	PDCB3	plasmodesmata callose-binding protein 3
plant type	SOchr5	12524520	12624553	8.23689	12574548	8.23689	SOV5g009920.1	12569767	12571160	+	Unknown protein	NA	NA	NA	NA	NA
plant type	SOchr5	12524520	12624553	8.23689	12574548	8.23689	SOV5g009950.1	12619378	12621501	+	Pentatricopeptide repeat-containing protein	PPR#PPR#PPR#PPR#PPR#PPR#PPR#PPR#PPR#PPR_2#PPR_2#PPR_2#PPR_1	NA	AT2G03380	NA	Pentatricopeptide repeat (PPR) superfamily protein
plant type	SOchr5	12524520	12624553	8.23689	12574548	8.23689	SOV5g009880.1	12499145	12529203	-	DExH-box ATP-dependent RNA helicase	Sec63#Sec63#DEAD#DEAD#ResIII#ResIII#Helicase_C	NA	AT5G61140	NA	U5 small nuclear ribonucleoprotein helicase
plant type	SOchr5	12524520	12624553	8.23689	12574548	8.23689	SOV5g009890.1	12531075	12540247	-	Thioredoxin domain-containing protein	Thioredoxin	NA	AT2G18990	TXND9	thioredoxin-like/ATP-binding protein
plant type	SOchr5	12524520	12624553	8.23689	12574548	8.23689	SOV5g009910.1	12564807	12566787	+	CbiX domain-containing protein	CbiX	map00860#Porphyrin and chlorophyll metabolism#map01100#Metabolic pathways#map01110#Biosynthesis of secondary metabolites	AT1G50170	SIRB	sirohydrochlorin ferrochelatase B
plant type	SOchr5	12524520	12624553	8.23689	12574548	8.23689	SOV5g009940.1	12599713	12618246	+	Cancer-related nucleoside-triphosphatase	NTPase_1	NA	AT5G66005	NA	Expressed protein
plant type	SOchr5	12524520	12624553	8.23689	12574548	8.23689	SOV5g009930.1	12579489	12584444	-	26S proteasome non-ATPase regulatory subunit	CSN8_PSD8_EIF3K	map03050#Proteasome#map05010#Alzheimer disease#map05012#Parkinson disease#map05016#Huntington disease#map05017#Spinocerebellar ataxia#map05169#Epstein-Barr virus infection	AT1G64520	RPN12a	regulatory particle non-ATPase 12A
plant type	SOchr5	12524520	12624553	8.23689	12574550	8.23689	SOV5g009900.1	12550666	12555847	+	X8 domain-containing protein	X8	NA	AT1G18650	PDCB3	plasmodesmata callose-binding protein 3
plant type	SOchr5	12524520	12624553	8.23689	12574550	8.23689	SOV5g009920.1	12569767	12571160	+	Unknown protein	NA	NA	NA	NA	NA
plant type	SOchr5	12524520	12624553	8.23689	12574550	8.23689	SOV5g009950.1	12619378	12621501	+	Pentatricopeptide repeat-containing protein	PPR#PPR#PPR#PPR#PPR#PPR#PPR#PPR#PPR#PPR_2#PPR_2#PPR_2#PPR_1	NA	AT2G03380	NA	Pentatricopeptide repeat (PPR) superfamily protein
plant type	SOchr5	12524520	12624553	8.23689	12574550	8.23689	SOV5g009880.1	12499145	12529203	-	DExH-box ATP-dependent RNA helicase	Sec63#Sec63#DEAD#DEAD#ResIII#ResIII#Helicase_C	NA	AT5G61140	NA	U5 small nuclear ribonucleoprotein helicase
plant type	SOchr5	12524520	12624553	8.23689	12574550	8.23689	SOV5g009890.1	12531075	12540247	-	Thioredoxin domain-containing protein	Thioredoxin	NA	AT2G18990	TXND9	thioredoxin-like/ATP-binding protein
plant type	SOchr5	12524520	12624553	8.23689	12574550	8.23689	SOV5g009910.1	12564807	12566787	+	CbiX domain-containing protein	CbiX	map00860#Porphyrin and chlorophyll metabolism#map01100#Metabolic pathways#map01110#Biosynthesis of secondary metabolites	AT1G50170	SIRB	sirohydrochlorin ferrochelatase B
plant type	SOchr5	12524520	12624553	8.23689	12574550	8.23689	SOV5g009940.1	12599713	12618246	+	Cancer-related nucleoside-triphosphatase	NTPase_1	NA	AT5G66005	NA	Expressed protein
plant type	SOchr5	12524520	12624553	8.23689	12574550	8.23689	SOV5g009930.1	12579489	12584444	-	26S proteasome non-ATPase regulatory subunit	CSN8_PSD8_EIF3K	map03050#Proteasome#map05010#Alzheimer disease#map05012#Parkinson disease#map05016#Huntington disease#map05017#Spinocerebellar ataxia#map05169#Epstein-Barr virus infection	AT1G64520	RPN12a	regulatory particle non-ATPase 12A
plant type	SOchr5	12524520	12624553	8.23689	12574553	8.23689	SOV5g009900.1	12550666	12555847	+	X8 domain-containing protein	X8	NA	AT1G18650	PDCB3	plasmodesmata callose-binding protein 3
plant type	SOchr5	12524520	12624553	8.23689	12574553	8.23689	SOV5g009920.1	12569767	12571160	+	Unknown protein	NA	NA	NA	NA	NA
plant type	SOchr5	12524520	12624553	8.23689	12574553	8.23689	SOV5g009950.1	12619378	12621501	+	Pentatricopeptide repeat-containing protein	PPR#PPR#PPR#PPR#PPR#PPR#PPR#PPR#PPR#PPR_2#PPR_2#PPR_2#PPR_1	NA	AT2G03380	NA	Pentatricopeptide repeat (PPR) superfamily protein
plant type	SOchr5	12524520	12624553	8.23689	12574553	8.23689	SOV5g009880.1	12499145	12529203	-	DExH-box ATP-dependent RNA helicase	Sec63#Sec63#DEAD#DEAD#ResIII#ResIII#Helicase_C	NA	AT5G61140	NA	U5 small nuclear ribonucleoprotein helicase
plant type	SOchr5	12524520	12624553	8.23689	12574553	8.23689	SOV5g009890.1	12531075	12540247	-	Thioredoxin domain-containing protein	Thioredoxin	NA	AT2G18990	TXND9	thioredoxin-like/ATP-binding protein
plant type	SOchr5	12524520	12624553	8.23689	12574553	8.23689	SOV5g009910.1	12564807	12566787	+	CbiX domain-containing protein	CbiX	map00860#Porphyrin and chlorophyll metabolism#map01100#Metabolic pathways#map01110#Biosynthesis of secondary metabolites	AT1G50170	SIRB	sirohydrochlorin ferrochelatase B
plant type	SOchr5	12524520	12624553	8.23689	12574553	8.23689	SOV5g009940.1	12599713	12618246	+	Cancer-related nucleoside-triphosphatase	NTPase_1	NA	AT5G66005	NA	Expressed protein
plant type	SOchr5	12524520	12624553	8.23689	12574553	8.23689	SOV5g009930.1	12579489	12584444	-	26S proteasome non-ATPase regulatory subunit	CSN8_PSD8_EIF3K	map03050#Proteasome#map05010#Alzheimer disease#map05012#Parkinson disease#map05016#Huntington disease#map05017#Spinocerebellar ataxia#map05169#Epstein-Barr virus infection	AT1G64520	RPN12a	regulatory particle non-ATPase 12A
plant type	SOchr5	12642774	12799088	8.23689	12692774	8.23689	SOV5g009960.1	12674232	12676987	+	Ribosomal protein S12/S23	Ribosom_S12_S23	map03010#Ribosome	AT5G02960	NA	Ribosomal protein S12/S23 family protein
plant type	SOchr5	12642774	12799088	8.23689	12692774	8.23689	SOV5g009980.1	12690802	12694902	-	PREDICTED: dnaJ	DnaJ#zf-C2H2_jaz#zf-met	NA	AT1G74250	NA	DNAJ heat shock N-terminal domain-containing protein
plant type	SOchr5	12642774	12799088	8.23689	12692774	8.23689	SOV5g009970.1	12680085	12689625	+	Histone deacetylase domain-containing protein	Hist_deacetyl	map04371#Apelin signaling pathway#map05034#Alcoholism#map05203#Viral carcinogenesis#map05206#MicroRNAs in cancer	AT5G61060	HDA05	histone deacetylase 5
plant type	SOchr5	12642774	12799088	8.23689	12692774	8.23689	SOV5g009990.1	12697224	12702021	-	Putative mitochondrial carrier protein	Mito_carr#Mito_carr#Mito_carr	NA	AT1G74240	NA	Mitochondrial substrate carrier family protein
plant type	SOchr5	12642774	12799088	8.23689	12692774	8.23689	SOV5g010010.1	12716097	12739882	-	Respiratory burst oxidase	NAD_binding_6#FAD_binding_8#Ferric_reduct#NADPH_Ox#BPL_LplA_LipB	map04016#MAPK signaling pathway - plant#map04626#Plant-pathogen interaction	AT1G64060	RBOH F	respiratory burst oxidase protein F
plant type	SOchr5	12642774	12799088	8.23689	12692774	8.23689	SOV5g010000.1	12710307	12714461	+	ATP synthase subunit gamma	ATP-synt	map00190#Oxidative phosphorylation#map01100#Metabolic pathways#map04714#Thermogenesis#map05010#Alzheimer disease#map05012#Parkinson disease#map05016#Huntington disease	AT2G33040	ATP3	gamma subunit of Mt ATP synthase
plant type	SOchr5	12642774	12799088	8.23689	12749088	8.23689	SOV5g010020.1	12753330	12762324	+	Phosphoserine phosphatase chloroplastic	Hydrolase#HAD	map00260#Glycine, serine and threonine metabolism#map00680#Methane metabolism#map01100#Metabolic pathways#map01110#Biosynthesis of secondary metabolites#map01120#Microbial metabolism in diverse environments#map01200#Carbon metabolism#map01230#Biosynthesis of amino acids	AT1G18640	PSP	3-phosphoserine phosphatase
plant type	SOchr5	12642774	12799088	8.23689	12749088	8.23689	SOV5g010030.1	12764293	12769202	+	Pericentriolar material 1 protein	NA	NA	AT5G61040	NA	hypothetical protein
plant type	SOchr5	12642774	12799088	8.23689	12749088	8.23689	SOV5g010050.1	12787639	12791115	+	Presenilin	Presenilin	map04310#Wnt signaling pathway#map04330#Notch signaling pathway#map04361#Axon regeneration#map04722#Neurotrophin signaling pathway#map05010#Alzheimer disease#map05165#Human papillomavirus infection	AT2G29900	PS2	Presenilin-2
plant type	SOchr5	12642774	12799088	8.23689	12749088	8.23689	SOV5g010070.1	12798189	12800960	+	Protein kinase domain-containing protein	NA	NA	AT1G74220	NA	homeobox-like protein
plant type	SOchr5	12642774	12799088	8.23689	12749088	8.23689	SOV5g009990.1	12697224	12702021	-	Putative mitochondrial carrier protein	Mito_carr#Mito_carr#Mito_carr	NA	AT1G74240	NA	Mitochondrial substrate carrier family protein
plant type	SOchr5	12642774	12799088	8.23689	12749088	8.23689	SOV5g010010.1	12716097	12739882	-	Respiratory burst oxidase	NAD_binding_6#FAD_binding_8#Ferric_reduct#NADPH_Ox#BPL_LplA_LipB	map04016#MAPK signaling pathway - plant#map04626#Plant-pathogen interaction	AT1G64060	RBOH F	respiratory burst oxidase protein F
plant type	SOchr5	12642774	12799088	8.23689	12749088	8.23689	SOV5g010040.1	12770395	12781509	-	RNA-binding protein	RRM_1#RRM_1	NA	AT5G61030	GR-RBP3	glycine-rich RNA-binding protein 3
plant type	SOchr5	12642774	12799088	8.23689	12749088	8.23689	SOV5g010060.1	12794827	12796755	-	Exocyst subunit Exo70 family protein	Exo70	map04910#Insulin signaling pathway#map05132#Salmonella infection	AT3G29400	EXO70E1	exocyst subunit exo70 family protein E1
plant type	SOchr5	12642774	12799088	8.23689	12749088	8.23689	SOV5g010000.1	12710307	12714461	+	ATP synthase subunit gamma	ATP-synt	map00190#Oxidative phosphorylation#map01100#Metabolic pathways#map04714#Thermogenesis#map05010#Alzheimer disease#map05012#Parkinson disease#map05016#Huntington disease	AT2G33040	ATP3	gamma subunit of Mt ATP synthase
plant type	SOchr5	12817022	12984696	8.23689	12867022	8.23689	SOV5g010090.1	12819290	12822577	+	Replication protein A subunit	Rep_fac-A_C#REPA_OB_2#Rep-A_N#tRNA_anti-codon	map03030#DNA replication#map03420#Nucleotide excision repair#map03430#Mismatch repair#map03440#Homologous recombination#map03460#Fanconi anemia pathway	AT5G08020	RPA70B	RPA70-kDa subunit B
plant type	SOchr5	12817022	12984696	8.23689	12867022	8.23689	SOV5g010100.1	12823056	12824330	-	F-box protein	F-box#FBA_1#F-box-like	NA	AT3G06240	NA	F-box family protein
plant type	SOchr5	12817022	12984696	8.23689	12867022	8.23689	SOV5g010110.1	12838841	12840843	+	B3 domain-containing protein	B3#B3	NA	AT4G33280	NA	AP2/B3-like transcriptional factor family protein
plant type	SOchr5	12817022	12984696	8.23689	12867022	8.23689	SOV5g010140.1	12864651	12866914	+	DNAJ heat shock N-terminal domain-containing protein	NA	NA	AT1G05205	NA	hexokinase-1 protein
plant type	SOchr5	12817022	12984696	8.23689	12867022	8.23689	SOV5g010150.1	12878725	12885895	-	RNA polymerase II subunit 5-mediating protein-like	Prefoldin	NA	AT1G03760	NA	Prefoldin chaperone subunit family protein
plant type	SOchr5	12817022	12984696	8.23689	12867022	8.23689	SOV5g010160.1	12892093	12893853	+	Protein transport protein sec16	Sec16_C	NA	AT5G47490	NA	RGPR-like protein
plant type	SOchr5	12817022	12984696	8.23689	12867022	8.23689	SOV5g010170.1	12902928	12909918	+	ras GTPase-activating protein-binding protein 2	RRM_1#NTF2	NA	AT5G60980	NA	Nuclear transport factor 2 (NTF2) family protein with RNA binding (RRM-RBD-RNP motifs) domain-containing protein
plant type	SOchr5	12817022	12984696	8.23689	12867022	8.23689	SOV5g010180.1	12908589	12909577	-	Wiskott-aldrich syndrome family protein, putative (DUF1118)	DUF1118	NA	AT5G08050	NA	wiskott-aldrich syndrome family protein, C putative (DUF1118)
plant type	SOchr5	12817022	12984696	8.23689	12867022	8.23689	SOV5g010190.1	12910865	12912331	+	Unknown protein	NA	NA	NA	NA	NA
plant type	SOchr5	12817022	12984696	8.23689	12867022	8.23689	SOV5g010200.1	12913774	12915543	-	Pentatricopeptide repeat-containing protein	PPR_2#PPR_2#PPR#PPR#PPR#PPR#PPR#PPR#PPR#PPR#PPR#PPR_1#PPR_1#DYW_deaminase#PPR_3	NA	AT4G16835	NA	Tetratricopeptide repeat (TPR)-like superfamily protein
plant type	SOchr5	12817022	12984696	8.23689	12867022	8.23689	SOV5g010130.1	12852815	12871685	-	GP-PDE domain-containing protein	GDPD#GDPD	map00564#Glycerophospholipid metabolism	AT5G08030	GDPD6	PLC-like phosphodiesterases superfamily protein
plant type	SOchr5	12817022	12984696	8.23689	12867022	8.23689	SOV5g010120.1	12843039	12847360	-	Protein POLYCHOME	NA	NA	AT2G42260	UVI4	uv-b-insensitive 4
plant type	SOchr5	12817022	12984696	8.23689	12867028	8.23689	SOV5g010090.1	12819290	12822577	+	Replication protein A subunit	Rep_fac-A_C#REPA_OB_2#Rep-A_N#tRNA_anti-codon	map03030#DNA replication#map03420#Nucleotide excision repair#map03430#Mismatch repair#map03440#Homologous recombination#map03460#Fanconi anemia pathway	AT5G08020	RPA70B	RPA70-kDa subunit B
plant type	SOchr5	12817022	12984696	8.23689	12867028	8.23689	SOV5g010100.1	12823056	12824330	-	F-box protein	F-box#FBA_1#F-box-like	NA	AT3G06240	NA	F-box family protein
plant type	SOchr5	12817022	12984696	8.23689	12867028	8.23689	SOV5g010110.1	12838841	12840843	+	B3 domain-containing protein	B3#B3	NA	AT4G33280	NA	AP2/B3-like transcriptional factor family protein
plant type	SOchr5	12817022	12984696	8.23689	12867028	8.23689	SOV5g010140.1	12864651	12866914	+	DNAJ heat shock N-terminal domain-containing protein	NA	NA	AT1G05205	NA	hexokinase-1 protein
plant type	SOchr5	12817022	12984696	8.23689	12867028	8.23689	SOV5g010150.1	12878725	12885895	-	RNA polymerase II subunit 5-mediating protein-like	Prefoldin	NA	AT1G03760	NA	Prefoldin chaperone subunit family protein
plant type	SOchr5	12817022	12984696	8.23689	12867028	8.23689	SOV5g010160.1	12892093	12893853	+	Protein transport protein sec16	Sec16_C	NA	AT5G47490	NA	RGPR-like protein
plant type	SOchr5	12817022	12984696	8.23689	12867028	8.23689	SOV5g010170.1	12902928	12909918	+	ras GTPase-activating protein-binding protein 2	RRM_1#NTF2	NA	AT5G60980	NA	Nuclear transport factor 2 (NTF2) family protein with RNA binding (RRM-RBD-RNP motifs) domain-containing protein
plant type	SOchr5	12817022	12984696	8.23689	12867028	8.23689	SOV5g010180.1	12908589	12909577	-	Wiskott-aldrich syndrome family protein, putative (DUF1118)	DUF1118	NA	AT5G08050	NA	wiskott-aldrich syndrome family protein, C putative (DUF1118)
plant type	SOchr5	12817022	12984696	8.23689	12867028	8.23689	SOV5g010190.1	12910865	12912331	+	Unknown protein	NA	NA	NA	NA	NA
plant type	SOchr5	12817022	12984696	8.23689	12867028	8.23689	SOV5g010200.1	12913774	12915543	-	Pentatricopeptide repeat-containing protein	PPR_2#PPR_2#PPR#PPR#PPR#PPR#PPR#PPR#PPR#PPR#PPR#PPR_1#PPR_1#DYW_deaminase#PPR_3	NA	AT4G16835	NA	Tetratricopeptide repeat (TPR)-like superfamily protein
plant type	SOchr5	12817022	12984696	8.23689	12867028	8.23689	SOV5g010130.1	12852815	12871685	-	GP-PDE domain-containing protein	GDPD#GDPD	map00564#Glycerophospholipid metabolism	AT5G08030	GDPD6	PLC-like phosphodiesterases superfamily protein
plant type	SOchr5	12817022	12984696	8.23689	12867028	8.23689	SOV5g010120.1	12843039	12847360	-	Protein POLYCHOME	NA	NA	AT2G42260	UVI4	uv-b-insensitive 4
plant type	SOchr5	12817022	12984696	8.23689	12867029	8.23689	SOV5g010090.1	12819290	12822577	+	Replication protein A subunit	Rep_fac-A_C#REPA_OB_2#Rep-A_N#tRNA_anti-codon	map03030#DNA replication#map03420#Nucleotide excision repair#map03430#Mismatch repair#map03440#Homologous recombination#map03460#Fanconi anemia pathway	AT5G08020	RPA70B	RPA70-kDa subunit B
plant type	SOchr5	12817022	12984696	8.23689	12867029	8.23689	SOV5g010100.1	12823056	12824330	-	F-box protein	F-box#FBA_1#F-box-like	NA	AT3G06240	NA	F-box family protein
plant type	SOchr5	12817022	12984696	8.23689	12867029	8.23689	SOV5g010110.1	12838841	12840843	+	B3 domain-containing protein	B3#B3	NA	AT4G33280	NA	AP2/B3-like transcriptional factor family protein
plant type	SOchr5	12817022	12984696	8.23689	12867029	8.23689	SOV5g010140.1	12864651	12866914	+	DNAJ heat shock N-terminal domain-containing protein	NA	NA	AT1G05205	NA	hexokinase-1 protein
plant type	SOchr5	12817022	12984696	8.23689	12867029	8.23689	SOV5g010150.1	12878725	12885895	-	RNA polymerase II subunit 5-mediating protein-like	Prefoldin	NA	AT1G03760	NA	Prefoldin chaperone subunit family protein
plant type	SOchr5	12817022	12984696	8.23689	12867029	8.23689	SOV5g010160.1	12892093	12893853	+	Protein transport protein sec16	Sec16_C	NA	AT5G47490	NA	RGPR-like protein
plant type	SOchr5	12817022	12984696	8.23689	12867029	8.23689	SOV5g010170.1	12902928	12909918	+	ras GTPase-activating protein-binding protein 2	RRM_1#NTF2	NA	AT5G60980	NA	Nuclear transport factor 2 (NTF2) family protein with RNA binding (RRM-RBD-RNP motifs) domain-containing protein
plant type	SOchr5	12817022	12984696	8.23689	12867029	8.23689	SOV5g010180.1	12908589	12909577	-	Wiskott-aldrich syndrome family protein, putative (DUF1118)	DUF1118	NA	AT5G08050	NA	wiskott-aldrich syndrome family protein, C putative (DUF1118)
plant type	SOchr5	12817022	12984696	8.23689	12867029	8.23689	SOV5g010190.1	12910865	12912331	+	Unknown protein	NA	NA	NA	NA	NA
plant type	SOchr5	12817022	12984696	8.23689	12867029	8.23689	SOV5g010200.1	12913774	12915543	-	Pentatricopeptide repeat-containing protein	PPR_2#PPR_2#PPR#PPR#PPR#PPR#PPR#PPR#PPR#PPR#PPR#PPR_1#PPR_1#DYW_deaminase#PPR_3	NA	AT4G16835	NA	Tetratricopeptide repeat (TPR)-like superfamily protein
plant type	SOchr5	12817022	12984696	8.23689	12867029	8.23689	SOV5g010130.1	12852815	12871685	-	GP-PDE domain-containing protein	GDPD#GDPD	map00564#Glycerophospholipid metabolism	AT5G08030	GDPD6	PLC-like phosphodiesterases superfamily protein
plant type	SOchr5	12817022	12984696	8.23689	12867029	8.23689	SOV5g010120.1	12843039	12847360	-	Protein POLYCHOME	NA	NA	AT2G42260	UVI4	uv-b-insensitive 4
plant type	SOchr5	12817022	12984696	8.23689	12867037	8.23689	SOV5g010090.1	12819290	12822577	+	Replication protein A subunit	Rep_fac-A_C#REPA_OB_2#Rep-A_N#tRNA_anti-codon	map03030#DNA replication#map03420#Nucleotide excision repair#map03430#Mismatch repair#map03440#Homologous recombination#map03460#Fanconi anemia pathway	AT5G08020	RPA70B	RPA70-kDa subunit B
plant type	SOchr5	12817022	12984696	8.23689	12867037	8.23689	SOV5g010100.1	12823056	12824330	-	F-box protein	F-box#FBA_1#F-box-like	NA	AT3G06240	NA	F-box family protein
plant type	SOchr5	12817022	12984696	8.23689	12867037	8.23689	SOV5g010110.1	12838841	12840843	+	B3 domain-containing protein	B3#B3	NA	AT4G33280	NA	AP2/B3-like transcriptional factor family protein
plant type	SOchr5	12817022	12984696	8.23689	12867037	8.23689	SOV5g010140.1	12864651	12866914	+	DNAJ heat shock N-terminal domain-containing protein	NA	NA	AT1G05205	NA	hexokinase-1 protein
plant type	SOchr5	12817022	12984696	8.23689	12867037	8.23689	SOV5g010150.1	12878725	12885895	-	RNA polymerase II subunit 5-mediating protein-like	Prefoldin	NA	AT1G03760	NA	Prefoldin chaperone subunit family protein
plant type	SOchr5	12817022	12984696	8.23689	12867037	8.23689	SOV5g010160.1	12892093	12893853	+	Protein transport protein sec16	Sec16_C	NA	AT5G47490	NA	RGPR-like protein
plant type	SOchr5	12817022	12984696	8.23689	12867037	8.23689	SOV5g010170.1	12902928	12909918	+	ras GTPase-activating protein-binding protein 2	RRM_1#NTF2	NA	AT5G60980	NA	Nuclear transport factor 2 (NTF2) family protein with RNA binding (RRM-RBD-RNP motifs) domain-containing protein
plant type	SOchr5	12817022	12984696	8.23689	12867037	8.23689	SOV5g010180.1	12908589	12909577	-	Wiskott-aldrich syndrome family protein, putative (DUF1118)	DUF1118	NA	AT5G08050	NA	wiskott-aldrich syndrome family protein, C putative (DUF1118)
plant type	SOchr5	12817022	12984696	8.23689	12867037	8.23689	SOV5g010190.1	12910865	12912331	+	Unknown protein	NA	NA	NA	NA	NA
plant type	SOchr5	12817022	12984696	8.23689	12867037	8.23689	SOV5g010200.1	12913774	12915543	-	Pentatricopeptide repeat-containing protein	PPR_2#PPR_2#PPR#PPR#PPR#PPR#PPR#PPR#PPR#PPR#PPR#PPR_1#PPR_1#DYW_deaminase#PPR_3	NA	AT4G16835	NA	Tetratricopeptide repeat (TPR)-like superfamily protein
plant type	SOchr5	12817022	12984696	8.23689	12867037	8.23689	SOV5g010130.1	12852815	12871685	-	GP-PDE domain-containing protein	GDPD#GDPD	map00564#Glycerophospholipid metabolism	AT5G08030	GDPD6	PLC-like phosphodiesterases superfamily protein
plant type	SOchr5	12817022	12984696	8.23689	12867037	8.23689	SOV5g010120.1	12843039	12847360	-	Protein POLYCHOME	NA	NA	AT2G42260	UVI4	uv-b-insensitive 4
plant type	SOchr5	12817022	12984696	8.23689	12876299	8.23689	SOV5g010110.1	12838841	12840843	+	B3 domain-containing protein	B3#B3	NA	AT4G33280	NA	AP2/B3-like transcriptional factor family protein
plant type	SOchr5	12817022	12984696	8.23689	12876299	8.23689	SOV5g010140.1	12864651	12866914	+	DNAJ heat shock N-terminal domain-containing protein	NA	NA	AT1G05205	NA	hexokinase-1 protein
plant type	SOchr5	12817022	12984696	8.23689	12876299	8.23689	SOV5g010150.1	12878725	12885895	-	RNA polymerase II subunit 5-mediating protein-like	Prefoldin	NA	AT1G03760	NA	Prefoldin chaperone subunit family protein
plant type	SOchr5	12817022	12984696	8.23689	12876299	8.23689	SOV5g010160.1	12892093	12893853	+	Protein transport protein sec16	Sec16_C	NA	AT5G47490	NA	RGPR-like protein
plant type	SOchr5	12817022	12984696	8.23689	12876299	8.23689	SOV5g010170.1	12902928	12909918	+	ras GTPase-activating protein-binding protein 2	RRM_1#NTF2	NA	AT5G60980	NA	Nuclear transport factor 2 (NTF2) family protein with RNA binding (RRM-RBD-RNP motifs) domain-containing protein
plant type	SOchr5	12817022	12984696	8.23689	12876299	8.23689	SOV5g010180.1	12908589	12909577	-	Wiskott-aldrich syndrome family protein, putative (DUF1118)	DUF1118	NA	AT5G08050	NA	wiskott-aldrich syndrome family protein, C putative (DUF1118)
plant type	SOchr5	12817022	12984696	8.23689	12876299	8.23689	SOV5g010190.1	12910865	12912331	+	Unknown protein	NA	NA	NA	NA	NA
plant type	SOchr5	12817022	12984696	8.23689	12876299	8.23689	SOV5g010200.1	12913774	12915543	-	Pentatricopeptide repeat-containing protein	PPR_2#PPR_2#PPR#PPR#PPR#PPR#PPR#PPR#PPR#PPR#PPR#PPR_1#PPR_1#DYW_deaminase#PPR_3	NA	AT4G16835	NA	Tetratricopeptide repeat (TPR)-like superfamily protein
plant type	SOchr5	12817022	12984696	8.23689	12876299	8.23689	SOV5g010210.1	12919262	12919777	+	Translationally-controlled tumor protein	TCTP	NA	AT3G16640	TCTP	translationally controlled tumor protein
plant type	SOchr5	12817022	12984696	8.23689	12876299	8.23689	SOV5g010220.1	12920642	12923666	-	Unknown protein	NA	NA	NA	NA	NA
plant type	SOchr5	12817022	12984696	8.23689	12876299	8.23689	SOV5g010130.1	12852815	12871685	-	GP-PDE domain-containing protein	GDPD#GDPD	map00564#Glycerophospholipid metabolism	AT5G08030	GDPD6	PLC-like phosphodiesterases superfamily protein
plant type	SOchr5	12817022	12984696	8.23689	12876299	8.23689	SOV5g010120.1	12843039	12847360	-	Protein POLYCHOME	NA	NA	AT2G42260	UVI4	uv-b-insensitive 4
plant type	SOchr5	12817022	12984696	8.23689	12876348	8.23689	SOV5g010110.1	12838841	12840843	+	B3 domain-containing protein	B3#B3	NA	AT4G33280	NA	AP2/B3-like transcriptional factor family protein
plant type	SOchr5	12817022	12984696	8.23689	12876348	8.23689	SOV5g010140.1	12864651	12866914	+	DNAJ heat shock N-terminal domain-containing protein	NA	NA	AT1G05205	NA	hexokinase-1 protein
plant type	SOchr5	12817022	12984696	8.23689	12876348	8.23689	SOV5g010150.1	12878725	12885895	-	RNA polymerase II subunit 5-mediating protein-like	Prefoldin	NA	AT1G03760	NA	Prefoldin chaperone subunit family protein
plant type	SOchr5	12817022	12984696	8.23689	12876348	8.23689	SOV5g010160.1	12892093	12893853	+	Protein transport protein sec16	Sec16_C	NA	AT5G47490	NA	RGPR-like protein
plant type	SOchr5	12817022	12984696	8.23689	12876348	8.23689	SOV5g010170.1	12902928	12909918	+	ras GTPase-activating protein-binding protein 2	RRM_1#NTF2	NA	AT5G60980	NA	Nuclear transport factor 2 (NTF2) family protein with RNA binding (RRM-RBD-RNP motifs) domain-containing protein
plant type	SOchr5	12817022	12984696	8.23689	12876348	8.23689	SOV5g010180.1	12908589	12909577	-	Wiskott-aldrich syndrome family protein, putative (DUF1118)	DUF1118	NA	AT5G08050	NA	wiskott-aldrich syndrome family protein, C putative (DUF1118)
plant type	SOchr5	12817022	12984696	8.23689	12876348	8.23689	SOV5g010190.1	12910865	12912331	+	Unknown protein	NA	NA	NA	NA	NA
plant type	SOchr5	12817022	12984696	8.23689	12876348	8.23689	SOV5g010200.1	12913774	12915543	-	Pentatricopeptide repeat-containing protein	PPR_2#PPR_2#PPR#PPR#PPR#PPR#PPR#PPR#PPR#PPR#PPR#PPR_1#PPR_1#DYW_deaminase#PPR_3	NA	AT4G16835	NA	Tetratricopeptide repeat (TPR)-like superfamily protein
plant type	SOchr5	12817022	12984696	8.23689	12876348	8.23689	SOV5g010210.1	12919262	12919777	+	Translationally-controlled tumor protein	TCTP	NA	AT3G16640	TCTP	translationally controlled tumor protein
plant type	SOchr5	12817022	12984696	8.23689	12876348	8.23689	SOV5g010220.1	12920642	12923666	-	Unknown protein	NA	NA	NA	NA	NA
plant type	SOchr5	12817022	12984696	8.23689	12876348	8.23689	SOV5g010130.1	12852815	12871685	-	GP-PDE domain-containing protein	GDPD#GDPD	map00564#Glycerophospholipid metabolism	AT5G08030	GDPD6	PLC-like phosphodiesterases superfamily protein
plant type	SOchr5	12817022	12984696	8.23689	12876348	8.23689	SOV5g010120.1	12843039	12847360	-	Protein POLYCHOME	NA	NA	AT2G42260	UVI4	uv-b-insensitive 4
plant type	SOchr5	12817022	12984696	8.23689	12876350	8.23689	SOV5g010110.1	12838841	12840843	+	B3 domain-containing protein	B3#B3	NA	AT4G33280	NA	AP2/B3-like transcriptional factor family protein
plant type	SOchr5	12817022	12984696	8.23689	12876350	8.23689	SOV5g010140.1	12864651	12866914	+	DNAJ heat shock N-terminal domain-containing protein	NA	NA	AT1G05205	NA	hexokinase-1 protein
plant type	SOchr5	12817022	12984696	8.23689	12876350	8.23689	SOV5g010150.1	12878725	12885895	-	RNA polymerase II subunit 5-mediating protein-like	Prefoldin	NA	AT1G03760	NA	Prefoldin chaperone subunit family protein
plant type	SOchr5	12817022	12984696	8.23689	12876350	8.23689	SOV5g010160.1	12892093	12893853	+	Protein transport protein sec16	Sec16_C	NA	AT5G47490	NA	RGPR-like protein
plant type	SOchr5	12817022	12984696	8.23689	12876350	8.23689	SOV5g010170.1	12902928	12909918	+	ras GTPase-activating protein-binding protein 2	RRM_1#NTF2	NA	AT5G60980	NA	Nuclear transport factor 2 (NTF2) family protein with RNA binding (RRM-RBD-RNP motifs) domain-containing protein
plant type	SOchr5	12817022	12984696	8.23689	12876350	8.23689	SOV5g010180.1	12908589	12909577	-	Wiskott-aldrich syndrome family protein, putative (DUF1118)	DUF1118	NA	AT5G08050	NA	wiskott-aldrich syndrome family protein, C putative (DUF1118)
plant type	SOchr5	12817022	12984696	8.23689	12876350	8.23689	SOV5g010190.1	12910865	12912331	+	Unknown protein	NA	NA	NA	NA	NA
plant type	SOchr5	12817022	12984696	8.23689	12876350	8.23689	SOV5g010200.1	12913774	12915543	-	Pentatricopeptide repeat-containing protein	PPR_2#PPR_2#PPR#PPR#PPR#PPR#PPR#PPR#PPR#PPR#PPR#PPR_1#PPR_1#DYW_deaminase#PPR_3	NA	AT4G16835	NA	Tetratricopeptide repeat (TPR)-like superfamily protein
plant type	SOchr5	12817022	12984696	8.23689	12876350	8.23689	SOV5g010210.1	12919262	12919777	+	Translationally-controlled tumor protein	TCTP	NA	AT3G16640	TCTP	translationally controlled tumor protein
plant type	SOchr5	12817022	12984696	8.23689	12876350	8.23689	SOV5g010220.1	12920642	12923666	-	Unknown protein	NA	NA	NA	NA	NA
plant type	SOchr5	12817022	12984696	8.23689	12876350	8.23689	SOV5g010130.1	12852815	12871685	-	GP-PDE domain-containing protein	GDPD#GDPD	map00564#Glycerophospholipid metabolism	AT5G08030	GDPD6	PLC-like phosphodiesterases superfamily protein
plant type	SOchr5	12817022	12984696	8.23689	12876350	8.23689	SOV5g010120.1	12843039	12847360	-	Protein POLYCHOME	NA	NA	AT2G42260	UVI4	uv-b-insensitive 4
plant type	SOchr5	12817022	12984696	8.23689	12934696	8.23689	SOV5g010150.1	12878725	12885895	-	RNA polymerase II subunit 5-mediating protein-like	Prefoldin	NA	AT1G03760	NA	Prefoldin chaperone subunit family protein
plant type	SOchr5	12817022	12984696	8.23689	12934696	8.23689	SOV5g010160.1	12892093	12893853	+	Protein transport protein sec16	Sec16_C	NA	AT5G47490	NA	RGPR-like protein
plant type	SOchr5	12817022	12984696	8.23689	12934696	8.23689	SOV5g010170.1	12902928	12909918	+	ras GTPase-activating protein-binding protein 2	RRM_1#NTF2	NA	AT5G60980	NA	Nuclear transport factor 2 (NTF2) family protein with RNA binding (RRM-RBD-RNP motifs) domain-containing protein
plant type	SOchr5	12817022	12984696	8.23689	12934696	8.23689	SOV5g010180.1	12908589	12909577	-	Wiskott-aldrich syndrome family protein, putative (DUF1118)	DUF1118	NA	AT5G08050	NA	wiskott-aldrich syndrome family protein, C putative (DUF1118)
plant type	SOchr5	12817022	12984696	8.23689	12934696	8.23689	SOV5g010190.1	12910865	12912331	+	Unknown protein	NA	NA	NA	NA	NA
plant type	SOchr5	12817022	12984696	8.23689	12934696	8.23689	SOV5g010200.1	12913774	12915543	-	Pentatricopeptide repeat-containing protein	PPR_2#PPR_2#PPR#PPR#PPR#PPR#PPR#PPR#PPR#PPR#PPR#PPR_1#PPR_1#DYW_deaminase#PPR_3	NA	AT4G16835	NA	Tetratricopeptide repeat (TPR)-like superfamily protein
plant type	SOchr5	12817022	12984696	8.23689	12934696	8.23689	SOV5g010210.1	12919262	12919777	+	Translationally-controlled tumor protein	TCTP	NA	AT3G16640	TCTP	translationally controlled tumor protein
plant type	SOchr5	12817022	12984696	8.23689	12934696	8.23689	SOV5g010220.1	12920642	12923666	-	Unknown protein	NA	NA	NA	NA	NA
plant type	SOchr5	12817022	12984696	8.23689	12934696	8.23689	SOV5g010230.1	12940289	12943170	+	Putative transcription factor TCP family	TCP	NA	AT5G60970	TCP5	TEOSINTE BRANCHED 1, C cycloidea and PCF transcription factor 5
plant type	SOchr5	12817022	12984696	8.23689	12934696	8.23689	SOV5g010240.1	12982880	12987701	-	Protein LONGIFOLIA	DUF4378#VARLMGL	NA	AT1G74160	TRM4	LONGIFOLIA protein
plant type	SOchr5	13077246	13220551	8.23689	13127246	8.23689	SOV5g010300.1	13099402	13105454	-	Rhomboid domain-containing protein	Rhomboid	NA	AT1G18600	RBL12	RHOMBOID-like protein 12
plant type	SOchr5	13077246	13220551	8.23689	13127246	8.23689	SOV5g010320.1	13109259	13115127	-	ABC transporter B family protein	ABC_membrane#ABC_tran	NA	AT5G39040	ABCB27	transporter associated with antigen processing protein 2
plant type	SOchr5	13077246	13220551	8.23689	13127246	8.23689	SOV5g010330.1	13165419	13167355	+	Cytochrome P450	p450	NA	AT1G74110	CYP78A10	cytochrome P450, C family 78, C subfamily A, C polypeptide 10
plant type	SOchr5	13077246	13220551	8.23689	13127246	8.23689	SOV5g010340.1	13173946	13180345	-	PsbP domain-containing protein	PsbP	map00195#Photosynthesis	AT3G55330	PPL1	PsbP-like protein 1
plant type	SOchr5	13077246	13220551	8.23689	13127246	8.23689	SOV5g010290.1	13086555	13098206	-	Kelch repeat protein, putative	Kelch_4#Kelch_4#Kelch_4#Kelch_4#Kelch_3#Kelch_3#Kelch_3#Kelch_3#Kelch_1#Kelch_1#Kelch_1#Kelch_1#Kelch_1#Kelch_5#Kelch_5#Kelch_5#Kelch_5#Kelch_6#Kelch_6#Kelch_2#Kelch_2	NA	AT1G18610	NA	Galactose oxidase/kelch repeat superfamily protein
plant type	SOchr5	13077246	13220551	8.23689	13127246	8.23689	SOV5g010310.1	13106440	13107810	+	Mitochondrial transcription termination factor family protein	mTERF#mTERF	NA	AT1G74120	NA	Mitochondrial transcription termination factor family protein
plant type	SOchr5	13077246	13220551	8.23689	13170551	8.23689	SOV5g010330.1	13165419	13167355	+	Cytochrome P450	p450	NA	AT1G74110	CYP78A10	cytochrome P450, C family 78, C subfamily A, C polypeptide 10
plant type	SOchr5	13077246	13220551	8.23689	13170551	8.23689	SOV5g010340.1	13173946	13180345	-	PsbP domain-containing protein	PsbP	map00195#Photosynthesis	AT3G55330	PPL1	PsbP-like protein 1
plant type	SOchr5	13077246	13220551	8.23689	13170551	8.23689	SOV5g010360.1	13195731	13198566	+	COBRA-like protein	COBRA	NA	AT5G60920	COB	COBRA-like extracellular glycosyl-phosphatidyl inositol-anchored protein family
plant type	SOchr5	13077246	13220551	8.23689	13170551	8.23689	SOV5g010370.1	13199124	13201349	-	COBRA-like protein	COBRA	NA	AT5G15630	IRX6	COBRA-like extracellular glycosyl-phosphatidyl inositol-anchored protein family
plant type	SOchr5	13077246	13220551	8.23689	13170551	8.23689	SOV5g010350.1	13183546	13191678	-	Cleavage stimulation factor subunit like	WD40#WD40#WD40#WD40#WD40	map03015#mRNA surveillance pathway	AT5G60940	NA	Transducin/WD40 repeat-like superfamily protein
plant type	SOchr5	21537086	21637086	8.11484	21587086	8.11484	SOV5g014820.1	21560427	21561027	-	Unknown protein	NA	NA	NA	NA	NA
plant type	SOchr5	21537086	21637086	8.11484	21587086	8.11484	SOV5g014830.1	21567660	21568444	+	DUF4005 domain-containing protein	NA	NA	NA	NA	NA
plant type	SOchr5	22887677	22987691	9.42022	22937677	9.42022	SOV5g015420.1	22927906	22935913	-	Cation/H(+) antiporter like	Na_H_Exchanger	NA	AT3G53720	CHX20	cation/H+ exchanger 20
plant type	SOchr5	22887677	22987691	9.42022	22937677	9.42022	SOV5g015440.1	22958994	22966263	-	ENTH domain-containing protein	ENTH#ANTH	map04144#Endocytosis	AT2G43160	NA	ENTH/VHS family protein
plant type	SOchr5	22887677	22987691	9.42022	22937677	9.42022	SOV5g015400.1	22884294	22896507	-	Putative UNC93-like protein 3	UNC-93#MFS_1	NA	AT3G09470	NA	NA
plant type	SOchr5	22887677	22987691	9.42022	22937677	9.42022	SOV5g015410.1	22920264	22926185	+	Arf-GAP domain-containing protein	ArfGap	map04144#Endocytosis	AT2G37550	AGD7	ARF-GAP domain 7
plant type	SOchr5	22887677	22987691	9.42022	22937677	9.42022	SOV5g015430.1	22947027	22957304	+	2,3-dimethylmalate lyase	PEP_mutase#ICL	NA	AT2G43180	NA	Phosphoenolpyruvate carboxylase family protein
plant type	SOchr5	22887677	22987691	9.42022	22937677	9.42022	SOV5g015450.1	22970232	22973471	-	Small nuclear ribonucleoprotein E	LSM	map03040#Spliceosome	AT4G30330	NA	Small nuclear ribonucleoprotein family protein
plant type	SOchr5	22887677	22987691	9.42022	22937686	9.42022	SOV5g015420.1	22927906	22935913	-	Cation/H(+) antiporter like	Na_H_Exchanger	NA	AT3G53720	CHX20	cation/H+ exchanger 20
plant type	SOchr5	22887677	22987691	9.42022	22937686	9.42022	SOV5g015440.1	22958994	22966263	-	ENTH domain-containing protein	ENTH#ANTH	map04144#Endocytosis	AT2G43160	NA	ENTH/VHS family protein
plant type	SOchr5	22887677	22987691	9.42022	22937686	9.42022	SOV5g015400.1	22884294	22896507	-	Putative UNC93-like protein 3	UNC-93#MFS_1	NA	AT3G09470	NA	NA
plant type	SOchr5	22887677	22987691	9.42022	22937686	9.42022	SOV5g015410.1	22920264	22926185	+	Arf-GAP domain-containing protein	ArfGap	map04144#Endocytosis	AT2G37550	AGD7	ARF-GAP domain 7
plant type	SOchr5	22887677	22987691	9.42022	22937686	9.42022	SOV5g015430.1	22947027	22957304	+	2,3-dimethylmalate lyase	PEP_mutase#ICL	NA	AT2G43180	NA	Phosphoenolpyruvate carboxylase family protein
plant type	SOchr5	22887677	22987691	9.42022	22937686	9.42022	SOV5g015450.1	22970232	22973471	-	Small nuclear ribonucleoprotein E	LSM	map03040#Spliceosome	AT4G30330	NA	Small nuclear ribonucleoprotein family protein
plant type	SOchr5	22887677	22987691	9.42022	22937691	9.42022	SOV5g015420.1	22927906	22935913	-	Cation/H(+) antiporter like	Na_H_Exchanger	NA	AT3G53720	CHX20	cation/H+ exchanger 20
plant type	SOchr5	22887677	22987691	9.42022	22937691	9.42022	SOV5g015440.1	22958994	22966263	-	ENTH domain-containing protein	ENTH#ANTH	map04144#Endocytosis	AT2G43160	NA	ENTH/VHS family protein
plant type	SOchr5	22887677	22987691	9.42022	22937691	9.42022	SOV5g015400.1	22884294	22896507	-	Putative UNC93-like protein 3	UNC-93#MFS_1	NA	AT3G09470	NA	NA
plant type	SOchr5	22887677	22987691	9.42022	22937691	9.42022	SOV5g015410.1	22920264	22926185	+	Arf-GAP domain-containing protein	ArfGap	map04144#Endocytosis	AT2G37550	AGD7	ARF-GAP domain 7
plant type	SOchr5	22887677	22987691	9.42022	22937691	9.42022	SOV5g015430.1	22947027	22957304	+	2,3-dimethylmalate lyase	PEP_mutase#ICL	NA	AT2G43180	NA	Phosphoenolpyruvate carboxylase family protein
plant type	SOchr5	22887677	22987691	9.42022	22937691	9.42022	SOV5g015450.1	22970232	22973471	-	Small nuclear ribonucleoprotein E	LSM	map03040#Spliceosome	AT4G30330	NA	Small nuclear ribonucleoprotein family protein
plant type	SOchr5	67580001	67680001	8.33678	67630001	8.33678	SOV5g028330.1	67587107	67593319	-	BES1_N domain-containing protein	BES1_N	NA	AT1G78700	BEH4	BES1/BZR1 homolog 4
plant type	SOchr5	67580001	67680001	8.33678	67630001	8.33678	SOV5g028340.1	67614365	67615847	+	BED-type domain-containing protein	NA	NA	NA	NA	NA
plant type	SOchr5	67580001	67680001	8.33678	67630001	8.33678	SOV5g028350.1	67677383	67684183	+	Unknown protein	NA	NA	NA	NA	NA
plant type	SOchr5	68344814	68444814	8.22991	68394814	8.22991	SOV5g028460.1	68350969	68359233	-	UBD domain-containing protein	UBD	NA	AT1G53400	NA	Ubiquitin domain-containing protein
plant type	SOchr5	68344814	68444814	8.22991	68394814	8.22991	SOV5g028470.1	68364306	68371724	-	E2F_TDP domain-containing protein	E2F_CC-MB	NA	AT2G36010	E2F3	E2F transcription factor 3
plant type	SOchr6	21594852	21694852	8.20692	21644852	8.20692	SOV6g006660.1	21624596	21630196	+	SGNH_hydro domain-containing protein	Lipase_GDSL_2#Lipase_GDSL	NA	AT5G45920	NA	SGNH hydrolase-type esterase superfamily protein
plant type	SOchr6	58868341	58968341	8.25756	58918341	8.25756	SOV6g014170.1	58867791	58872816	+	Sugar transporter	Sugar_tr#MFS_1	NA	AT1G11260	STP1	sugar transporter 1
plant type	SOchr6	58868341	58968341	8.25756	58918341	8.25756	SOV6g014180.1	58920513	58920830	-	Pentatricopeptide repeat	DYW_deaminase	NA	AT1G18485	NA	Pentatricopeptide repeat (PPR) superfamily protein
plant type	SOchr6	58868341	58968341	8.25756	58918341	8.25756	SOV6g014190.1	58960725	58963211	-	ABC transporter C family member 4	NA	NA	AT2G47800	ABCC4	multidrug resistance-associated protein 4
plant type	SOchr6	101771520	101871520	8.20542	101821520	8.20542	SOV6g023100.1	101789467	101791056	+	SET domain-containing protein	SET	NA	AT1G26760	SDG35	SET domain protein 35
plant type	SOchr6	101771520	101871520	8.20542	101821520	8.20542	SOV6g023110.1	101792003	101797253	+	F-box family protein	RED_N#F-box#FBA_1#F-box-like	NA	AT2G26460	SMU2	RED family protein
plant type	SOchr6	101771520	101871520	8.20542	101821520	8.20542	SOV6g023130.1	101870821	101878611	-	ATP-dependent zinc metalloprotease FtsH	AAA#Peptidase_M41#AAA_lid_3#FtsH_ext#AAA_2	NA	AT5G58870	ftsh9	FTSH protease 9
plant type	SOchr6	101771520	101871520	8.20542	101821520	8.20542	SOV6g023120.1	101840494	101843415	-	Phosphomethylpyrimidine synthase	ThiC_Rad_SAM	map00730#Thiamine metabolism#map01100#Metabolic pathways	AT2G29630	THIC	thiaminC
plant width	SOchr1	61954457	62054457	7.29688	62004457	7.29688	SOV1g011860.1	61972034	61973678	+	Unknown protein	NA	NA	NA	NA	NA
plant width	SOchr1	61954457	62054457	7.29688	62004457	7.29688	SOV1g011870.1	61987169	61988852	-	Reverse transcriptase domain-containing protein	NA	NA	NA	NA	NA
plant width	SOchr1	61954457	62054457	7.29688	62004457	7.29688	SOV1g011880.1	62050730	62051811	-	SWIM-type domain-containing protein	SWIM	NA	AT1G52520	FRS6	FAR1-related sequence 6
plant width	SOchr2	104944970	105044970	6.74805	104994970	6.74805	SOV2g032620.1	104947059	104948465	+	Glycosyltransferase	UDPGT	NA	AT4G01070	GT72B1	UDP-Glycosyltransferase superfamily protein
plant width	SOchr2	104944970	105044970	6.74805	104994970	6.74805	SOV2g032630.1	104985205	104986629	+	Glycosyltransferase	UDPGT	NA	AT4G01070	GT72B1	UDP-Glycosyltransferase superfamily protein
plant width	SOchr2	104944970	105044970	6.74805	104994970	6.74805	SOV2g032640.1	105012292	105016389	-	WRKY transcription factor	WRKY	NA	AT4G11070	WRKY41	WRKY family transcription factor
plant width	SOchr2	104944970	105044970	6.74805	104994970	6.74805	SOV2g032650.1	105019344	105020345	-	putative F-box/kelch-repeat protein At4g34170	NA	NA	NA	NA	NA
DM resistance	SOchr3	23583	1599751	11.7957	73583	8.62526	SOV3g000030.1	114813	117863	-	NADH dehydrogenase [ubiquinone] iron-sulfur protein 5-B	Ndufs5	map00190#Oxidative phosphorylation#map01100#Metabolic pathways#map04714#Thermogenesis#map04723#Retrograde endocannabinoid signaling#map04932#Non-alcoholic fatty liver disease (NAFLD)#map05010#Alzheimer disease#map05012#Parkinson disease#map05016#Huntington disease	AT3G62790	NA	NADH-ubiquinone oxidoreductase-like protein
DM resistance	SOchr3	23583	1599751	11.7957	73583	8.62526	SOV3g000040.1	118772	119260	+	CCHC-type domain-containing protein	DUF4283	NA	NA	NA	NA
DM resistance	SOchr3	23583	1599751	11.7957	73613	8.62526	SOV3g000030.1	114813	117863	-	NADH dehydrogenase [ubiquinone] iron-sulfur protein 5-B	Ndufs5	map00190#Oxidative phosphorylation#map01100#Metabolic pathways#map04714#Thermogenesis#map04723#Retrograde endocannabinoid signaling#map04932#Non-alcoholic fatty liver disease (NAFLD)#map05010#Alzheimer disease#map05012#Parkinson disease#map05016#Huntington disease	AT3G62790	NA	NADH-ubiquinone oxidoreductase-like protein
DM resistance	SOchr3	23583	1599751	11.7957	73613	8.62526	SOV3g000040.1	118772	119260	+	CCHC-type domain-containing protein	DUF4283	NA	NA	NA	NA
DM resistance	SOchr3	23583	1599751	11.7957	73811	8.62526	SOV3g000030.1	114813	117863	-	NADH dehydrogenase [ubiquinone] iron-sulfur protein 5-B	Ndufs5	map00190#Oxidative phosphorylation#map01100#Metabolic pathways#map04714#Thermogenesis#map04723#Retrograde endocannabinoid signaling#map04932#Non-alcoholic fatty liver disease (NAFLD)#map05010#Alzheimer disease#map05012#Parkinson disease#map05016#Huntington disease	AT3G62790	NA	NADH-ubiquinone oxidoreductase-like protein
DM resistance	SOchr3	23583	1599751	11.7957	73811	8.62526	SOV3g000040.1	118772	119260	+	CCHC-type domain-containing protein	DUF4283	NA	NA	NA	NA
DM resistance	SOchr3	23583	1599751	11.7957	145628	8.97344	SOV3g000030.1	114813	117863	-	NADH dehydrogenase [ubiquinone] iron-sulfur protein 5-B	Ndufs5	map00190#Oxidative phosphorylation#map01100#Metabolic pathways#map04714#Thermogenesis#map04723#Retrograde endocannabinoid signaling#map04932#Non-alcoholic fatty liver disease (NAFLD)#map05010#Alzheimer disease#map05012#Parkinson disease#map05016#Huntington disease	AT3G62790	NA	NADH-ubiquinone oxidoreductase-like protein
DM resistance	SOchr3	23583	1599751	11.7957	145628	8.97344	SOV3g000040.1	118772	119260	+	CCHC-type domain-containing protein	DUF4283	NA	NA	NA	NA
DM resistance	SOchr3	23583	1599751	11.7957	145628	8.97344	SOV3g000050.1	135200	137233	-	HR-like lesion-inducing protein-related	HR_lesion	NA	AT4G14420	NA	HR-like lesion-inducing protein-like protein
DM resistance	SOchr3	23583	1599751	11.7957	145628	8.97344	SOV3g000070.1	192837	193133	+	At1g04330-like protein	NA	NA	AT3G23170	NA	hypothetical protein
DM resistance	SOchr3	23583	1599751	11.7957	145628	8.97344	SOV3g000060.1	163182	192062	+	actin-related protein 9	Actin	NA	AT5G43500	ARP9	actin-related protein 9
DM resistance	SOchr3	23583	1599751	11.7957	151111	8.97344	SOV3g000030.1	114813	117863	-	NADH dehydrogenase [ubiquinone] iron-sulfur protein 5-B	Ndufs5	map00190#Oxidative phosphorylation#map01100#Metabolic pathways#map04714#Thermogenesis#map04723#Retrograde endocannabinoid signaling#map04932#Non-alcoholic fatty liver disease (NAFLD)#map05010#Alzheimer disease#map05012#Parkinson disease#map05016#Huntington disease	AT3G62790	NA	NADH-ubiquinone oxidoreductase-like protein
DM resistance	SOchr3	23583	1599751	11.7957	151111	8.97344	SOV3g000040.1	118772	119260	+	CCHC-type domain-containing protein	DUF4283	NA	NA	NA	NA
DM resistance	SOchr3	23583	1599751	11.7957	151111	8.97344	SOV3g000050.1	135200	137233	-	HR-like lesion-inducing protein-related	HR_lesion	NA	AT4G14420	NA	HR-like lesion-inducing protein-like protein
DM resistance	SOchr3	23583	1599751	11.7957	151111	8.97344	SOV3g000070.1	192837	193133	+	At1g04330-like protein	NA	NA	AT3G23170	NA	hypothetical protein
DM resistance	SOchr3	23583	1599751	11.7957	151111	8.97344	SOV3g000080.1	197337	198875	+	Plant/protein (DUF668)	DUF668#DUF3475	NA	AT3G23160	NA	plant/protein (DUF668)
DM resistance	SOchr3	23583	1599751	11.7957	151111	8.97344	SOV3g000060.1	163182	192062	+	actin-related protein 9	Actin	NA	AT5G43500	ARP9	actin-related protein 9
DM resistance	SOchr3	23583	1599751	11.7957	177843	8.97344	SOV3g000050.1	135200	137233	-	HR-like lesion-inducing protein-related	HR_lesion	NA	AT4G14420	NA	HR-like lesion-inducing protein-like protein
DM resistance	SOchr3	23583	1599751	11.7957	177843	8.97344	SOV3g000070.1	192837	193133	+	At1g04330-like protein	NA	NA	AT3G23170	NA	hypothetical protein
DM resistance	SOchr3	23583	1599751	11.7957	177843	8.97344	SOV3g000080.1	197337	198875	+	Plant/protein (DUF668)	DUF668#DUF3475	NA	AT3G23160	NA	plant/protein (DUF668)
DM resistance	SOchr3	23583	1599751	11.7957	177843	8.97344	SOV3g000090.1	202436	208045	+	t-SNARE coiled-coil homology domain-containing protein	NA	map04130#SNARE interactions in vesicular transport	AT4G14455	ATBET12	Target SNARE coiled-coil domain protein
DM resistance	SOchr3	23583	1599751	11.7957	177843	8.97344	SOV3g000060.1	163182	192062	+	actin-related protein 9	Actin	NA	AT5G43500	ARP9	actin-related protein 9
DM resistance	SOchr3	23583	1599751	11.7957	177843	8.97344	SOV3g000100.1	208793	240986	+	Putative polycomb group protein EMBRYONIC FLOWER 2-like	NA	NA	AT5G51230	EMF2	VEFS-Box of polycomb protein
DM resistance	SOchr3	23583	1599751	11.7957	269266	8.97344	SOV3g000110.1	247489	253442	+	Polycomb group protein embryonic flower 2	VEFS-Box	NA	AT5G51230	EMF2	VEFS-Box of polycomb protein
DM resistance	SOchr3	23583	1599751	11.7957	269266	8.97344	SOV3g000130.1	274081	277879	+	DUF676 domain-containing protein	DUF676	NA	AT5G51180	NA	alpha/beta-Hydrolases superfamily protein
DM resistance	SOchr3	23583	1599751	11.7957	269266	8.97344	SOV3g000140.1	279630	280085	+	Oleosin	Oleosin	NA	AT4G25140	OLEO1	oleosin 1
DM resistance	SOchr3	23583	1599751	11.7957	269266	8.97344	SOV3g000150.1	290314	293493	+	Ethylene receptor	Response_reg#GAF#HisKA#HATPase_c	map04016#MAPK signaling pathway - plant#map04075#Plant hormone signal transduction	AT3G23150	ETR2	Signal transduction histidine kinase, C hybrid-type, C ethylene sensor
DM resistance	SOchr3	23583	1599751	11.7957	269266	8.97344	SOV3g000170.1	312983	315255	-	TPX2 domain-containing protein	TPX2	NA	AT3G23090	NA	TPX2 (targeting protein for Xklp2) protein family
DM resistance	SOchr3	23583	1599751	11.7957	269266	8.97344	SOV3g000100.1	208793	240986	+	Putative polycomb group protein EMBRYONIC FLOWER 2-like	NA	NA	AT5G51230	EMF2	VEFS-Box of polycomb protein
DM resistance	SOchr3	23583	1599751	11.7957	269266	8.97344	SOV3g000160.1	295391	312883	-	Autophagy-related protein 3	PPR_1#PPR_1#PPR_1#PPR_1#PPR_1#PPR_1#PPR_2#PPR_2#PPR_2#PPR_2#PPR_2#PPR_2#PPR#PPR#PPR#PPR#PPR#PPR#PPR#PPR#PPR#PPR#PPR_3#PPR_3#PPR_3#PPR_3#Autophagy_N#PPR_long#Autophagy_act_C#Autophagy_C	NA	AT2G17525	NA	Pentatricopeptide repeat (PPR) superfamily protein
DM resistance	SOchr3	23583	1599751	11.7957	269266	8.97344	SOV3g000120.1	252832	273804	-	PREDICTED: ubiquinol-cytochrome-c reductase	Ubiq_cyt_C_chap	NA	AT5G51220	NA	ubiquinol-cytochrome C chaperone family protein
DM resistance	SOchr3	23583	1599751	11.7957	292422	8.97344	SOV3g000110.1	247489	253442	+	Polycomb group protein embryonic flower 2	VEFS-Box	NA	AT5G51230	EMF2	VEFS-Box of polycomb protein
DM resistance	SOchr3	23583	1599751	11.7957	292422	8.97344	SOV3g000130.1	274081	277879	+	DUF676 domain-containing protein	DUF676	NA	AT5G51180	NA	alpha/beta-Hydrolases superfamily protein
DM resistance	SOchr3	23583	1599751	11.7957	292422	8.97344	SOV3g000140.1	279630	280085	+	Oleosin	Oleosin	NA	AT4G25140	OLEO1	oleosin 1
DM resistance	SOchr3	23583	1599751	11.7957	292422	8.97344	SOV3g000150.1	290314	293493	+	Ethylene receptor	Response_reg#GAF#HisKA#HATPase_c	map04016#MAPK signaling pathway - plant#map04075#Plant hormone signal transduction	AT3G23150	ETR2	Signal transduction histidine kinase, C hybrid-type, C ethylene sensor
DM resistance	SOchr3	23583	1599751	11.7957	292422	8.97344	SOV3g000170.1	312983	315255	-	TPX2 domain-containing protein	TPX2	NA	AT3G23090	NA	TPX2 (targeting protein for Xklp2) protein family
DM resistance	SOchr3	23583	1599751	11.7957	292422	8.97344	SOV3g000180.1	322107	324859	-	1-acyl-sn-glycerol-3-phosphate acyltransferase	Acyltransferase	map00561#Glycerolipid metabolism#map00564#Glycerophospholipid metabolism#map01100#Metabolic pathways#map01110#Biosynthesis of secondary metabolites	AT4G30580	ATS2	Phospholipid/glycerol acyltransferase family protein
DM resistance	SOchr3	23583	1599751	11.7957	292422	8.97344	SOV3g000190.1	326061	327407	+	Alba domain-containing protein	Alba	NA	AT3G04620	DAN1	Alba DNA/RNA-binding protein
DM resistance	SOchr3	23583	1599751	11.7957	292422	8.97344	SOV3g000200.1	327910	332791	-	Ureidoglycolate hydrolase	Peptidase_M20#Peptidase_M28	map00230#Purine metabolism#map01100#Metabolic pathways#map01120#Microbial metabolism in diverse environments	AT5G43600	UAH	ureidoglycolate amidohydrolase
DM resistance	SOchr3	23583	1599751	11.7957	292422	8.97344	SOV3g000210.1	333918	336525	+	DNA repair protein XRCC4	XRCC4	map03450#Non-homologous end-joining	AT3G23100	XRCC4	DNA ligase IV-binding protein
DM resistance	SOchr3	23583	1599751	11.7957	292422	8.97344	SOV3g000220.1	338328	341269	+	Maltose excess protein 1, chloroplastic-like	PQ-loop	NA	AT5G17520	RCP1	root cap 1 (RCP1)
DM resistance	SOchr3	23583	1599751	11.7957	292422	8.97344	SOV3g000160.1	295391	312883	-	Autophagy-related protein 3	PPR_1#PPR_1#PPR_1#PPR_1#PPR_1#PPR_1#PPR_2#PPR_2#PPR_2#PPR_2#PPR_2#PPR_2#PPR#PPR#PPR#PPR#PPR#PPR#PPR#PPR#PPR#PPR#PPR_3#PPR_3#PPR_3#PPR_3#Autophagy_N#PPR_long#Autophagy_act_C#Autophagy_C	NA	AT2G17525	NA	Pentatricopeptide repeat (PPR) superfamily protein
DM resistance	SOchr3	23583	1599751	11.7957	292422	8.97344	SOV3g000120.1	252832	273804	-	PREDICTED: ubiquinol-cytochrome-c reductase	Ubiq_cyt_C_chap	NA	AT5G51220	NA	ubiquinol-cytochrome C chaperone family protein
DM resistance	SOchr3	23583	1599751	11.7957	340969	8.97344	SOV3g000150.1	290314	293493	+	Ethylene receptor	Response_reg#GAF#HisKA#HATPase_c	map04016#MAPK signaling pathway - plant#map04075#Plant hormone signal transduction	AT3G23150	ETR2	Signal transduction histidine kinase, C hybrid-type, C ethylene sensor
DM resistance	SOchr3	23583	1599751	11.7957	340969	8.97344	SOV3g000170.1	312983	315255	-	TPX2 domain-containing protein	TPX2	NA	AT3G23090	NA	TPX2 (targeting protein for Xklp2) protein family
DM resistance	SOchr3	23583	1599751	11.7957	340969	8.97344	SOV3g000180.1	322107	324859	-	1-acyl-sn-glycerol-3-phosphate acyltransferase	Acyltransferase	map00561#Glycerolipid metabolism#map00564#Glycerophospholipid metabolism#map01100#Metabolic pathways#map01110#Biosynthesis of secondary metabolites	AT4G30580	ATS2	Phospholipid/glycerol acyltransferase family protein
DM resistance	SOchr3	23583	1599751	11.7957	340969	8.97344	SOV3g000190.1	326061	327407	+	Alba domain-containing protein	Alba	NA	AT3G04620	DAN1	Alba DNA/RNA-binding protein
DM resistance	SOchr3	23583	1599751	11.7957	340969	8.97344	SOV3g000200.1	327910	332791	-	Ureidoglycolate hydrolase	Peptidase_M20#Peptidase_M28	map00230#Purine metabolism#map01100#Metabolic pathways#map01120#Microbial metabolism in diverse environments	AT5G43600	UAH	ureidoglycolate amidohydrolase
DM resistance	SOchr3	23583	1599751	11.7957	340969	8.97344	SOV3g000210.1	333918	336525	+	DNA repair protein XRCC4	XRCC4	map03450#Non-homologous end-joining	AT3G23100	XRCC4	DNA ligase IV-binding protein
DM resistance	SOchr3	23583	1599751	11.7957	340969	8.97344	SOV3g000220.1	338328	341269	+	Maltose excess protein 1, chloroplastic-like	PQ-loop	NA	AT5G17520	RCP1	root cap 1 (RCP1)
DM resistance	SOchr3	23583	1599751	11.7957	340969	8.97344	SOV3g000230.1	344236	345243	+	protein kinase family protein	Pkinase#Pkinase_Tyr	map04016#MAPK signaling pathway - plant	AT1G18350	MKK7	MAP kinase kinase 7
DM resistance	SOchr3	23583	1599751	11.7957	340969	8.97344	SOV3g000240.1	348618	349118	-	60S ribosomal protein L12	Ribosomal_L11_N#Ribosomal_L11	map03010#Ribosome	AT2G37190	NA	Ribosomal protein L11 family protein
DM resistance	SOchr3	23583	1599751	11.7957	340969	8.97344	SOV3g000260.1	366250	375325	+	Agenet domain-containing protein	Agenet#Agenet	NA	AT5G42670	NA	Agenet domain-containing protein
DM resistance	SOchr3	23583	1599751	11.7957	340969	8.97344	SOV3g000270.1	378767	382288	+	Cellulose synthase	Cellulose_synt#Cellulose_synt	NA	AT4G24010	CSLG1	cellulose synthase like G1
DM resistance	SOchr3	23583	1599751	11.7957	340969	8.97344	SOV3g000160.1	295391	312883	-	Autophagy-related protein 3	PPR_1#PPR_1#PPR_1#PPR_1#PPR_1#PPR_1#PPR_2#PPR_2#PPR_2#PPR_2#PPR_2#PPR_2#PPR#PPR#PPR#PPR#PPR#PPR#PPR#PPR#PPR#PPR#PPR_3#PPR_3#PPR_3#PPR_3#Autophagy_N#PPR_long#Autophagy_act_C#Autophagy_C	NA	AT2G17525	NA	Pentatricopeptide repeat (PPR) superfamily protein
DM resistance	SOchr3	23583	1599751	11.7957	340969	8.97344	SOV3g000250.1	351975	360603	-	MATH domain-containing protein	MATH	NA	AT1G04300	NA	TRAF-like superfamily protein
DM resistance	SOchr3	23583	1599751	11.7957	340969	8.97344	SOV3g000280.1	383082	394389	+	Cellulose synthase	Cellulose_synt#Cellulose_synt#Cellulose_synt#Cellulose_synt#Cellulose_synt#Cellulose_synt	NA	AT4G24000	CSLG2	cellulose synthase like G2
DM resistance	SOchr3	23583	1599751	11.7957	345936	8.13872	SOV3g000170.1	312983	315255	-	TPX2 domain-containing protein	TPX2	NA	AT3G23090	NA	TPX2 (targeting protein for Xklp2) protein family
DM resistance	SOchr3	23583	1599751	11.7957	345936	8.13872	SOV3g000180.1	322107	324859	-	1-acyl-sn-glycerol-3-phosphate acyltransferase	Acyltransferase	map00561#Glycerolipid metabolism#map00564#Glycerophospholipid metabolism#map01100#Metabolic pathways#map01110#Biosynthesis of secondary metabolites	AT4G30580	ATS2	Phospholipid/glycerol acyltransferase family protein
DM resistance	SOchr3	23583	1599751	11.7957	345936	8.13872	SOV3g000190.1	326061	327407	+	Alba domain-containing protein	Alba	NA	AT3G04620	DAN1	Alba DNA/RNA-binding protein
DM resistance	SOchr3	23583	1599751	11.7957	345936	8.13872	SOV3g000200.1	327910	332791	-	Ureidoglycolate hydrolase	Peptidase_M20#Peptidase_M28	map00230#Purine metabolism#map01100#Metabolic pathways#map01120#Microbial metabolism in diverse environments	AT5G43600	UAH	ureidoglycolate amidohydrolase
DM resistance	SOchr3	23583	1599751	11.7957	345936	8.13872	SOV3g000210.1	333918	336525	+	DNA repair protein XRCC4	XRCC4	map03450#Non-homologous end-joining	AT3G23100	XRCC4	DNA ligase IV-binding protein
DM resistance	SOchr3	23583	1599751	11.7957	345936	8.13872	SOV3g000220.1	338328	341269	+	Maltose excess protein 1, chloroplastic-like	PQ-loop	NA	AT5G17520	RCP1	root cap 1 (RCP1)
DM resistance	SOchr3	23583	1599751	11.7957	345936	8.13872	SOV3g000230.1	344236	345243	+	protein kinase family protein	Pkinase#Pkinase_Tyr	map04016#MAPK signaling pathway - plant	AT1G18350	MKK7	MAP kinase kinase 7
DM resistance	SOchr3	23583	1599751	11.7957	345936	8.13872	SOV3g000240.1	348618	349118	-	60S ribosomal protein L12	Ribosomal_L11_N#Ribosomal_L11	map03010#Ribosome	AT2G37190	NA	Ribosomal protein L11 family protein
DM resistance	SOchr3	23583	1599751	11.7957	345936	8.13872	SOV3g000260.1	366250	375325	+	Agenet domain-containing protein	Agenet#Agenet	NA	AT5G42670	NA	Agenet domain-containing protein
DM resistance	SOchr3	23583	1599751	11.7957	345936	8.13872	SOV3g000270.1	378767	382288	+	Cellulose synthase	Cellulose_synt#Cellulose_synt	NA	AT4G24010	CSLG1	cellulose synthase like G1
DM resistance	SOchr3	23583	1599751	11.7957	345936	8.13872	SOV3g000290.1	394930	397259	-	Protein kinase	Pkinase#Pkinase_Tyr	NA	AT4G14480	NA	Protein kinase superfamily protein
DM resistance	SOchr3	23583	1599751	11.7957	345936	8.13872	SOV3g000160.1	295391	312883	-	Autophagy-related protein 3	PPR_1#PPR_1#PPR_1#PPR_1#PPR_1#PPR_1#PPR_2#PPR_2#PPR_2#PPR_2#PPR_2#PPR_2#PPR#PPR#PPR#PPR#PPR#PPR#PPR#PPR#PPR#PPR#PPR_3#PPR_3#PPR_3#PPR_3#Autophagy_N#PPR_long#Autophagy_act_C#Autophagy_C	NA	AT2G17525	NA	Pentatricopeptide repeat (PPR) superfamily protein
DM resistance	SOchr3	23583	1599751	11.7957	345936	8.13872	SOV3g000250.1	351975	360603	-	MATH domain-containing protein	MATH	NA	AT1G04300	NA	TRAF-like superfamily protein
DM resistance	SOchr3	23583	1599751	11.7957	345936	8.13872	SOV3g000280.1	383082	394389	+	Cellulose synthase	Cellulose_synt#Cellulose_synt#Cellulose_synt#Cellulose_synt#Cellulose_synt#Cellulose_synt	NA	AT4G24000	CSLG2	cellulose synthase like G2
DM resistance	SOchr3	23583	1599751	11.7957	398476	8.31478	SOV3g000240.1	348618	349118	-	60S ribosomal protein L12	Ribosomal_L11_N#Ribosomal_L11	map03010#Ribosome	AT2G37190	NA	Ribosomal protein L11 family protein
DM resistance	SOchr3	23583	1599751	11.7957	398476	8.31478	SOV3g000260.1	366250	375325	+	Agenet domain-containing protein	Agenet#Agenet	NA	AT5G42670	NA	Agenet domain-containing protein
DM resistance	SOchr3	23583	1599751	11.7957	398476	8.31478	SOV3g000270.1	378767	382288	+	Cellulose synthase	Cellulose_synt#Cellulose_synt	NA	AT4G24010	CSLG1	cellulose synthase like G1
DM resistance	SOchr3	23583	1599751	11.7957	398476	8.31478	SOV3g000290.1	394930	397259	-	Protein kinase	Pkinase#Pkinase_Tyr	NA	AT4G14480	NA	Protein kinase superfamily protein
DM resistance	SOchr3	23583	1599751	11.7957	398476	8.31478	SOV3g000300.1	400331	400867	+	C2H2-type domain-containing protein	zf-C2H2_6	NA	AT3G23130	SUP	C2H2 and C2HC zinc fingers superfamily protein
DM resistance	SOchr3	23583	1599751	11.7957	398476	8.31478	SOV3g000310.1	404302	405003	+	C2H2-type domain-containing protein	zf-C2H2_6	NA	AT3G09290	TAC1	telomerase activator1
DM resistance	SOchr3	23583	1599751	11.7957	398476	8.31478	SOV3g000320.1	406844	407248	+	30S ribosomal protein S8, chloroplastic	Ribosomal_S8	map03010#Ribosome	NA	NA	NA
DM resistance	SOchr3	23583	1599751	11.7957	398476	8.31478	SOV3g000330.1	407367	407600	+	Translation initiation factor IF-1, chloroplastic	eIF-1a	NA	AT4G11175	NA	Nucleic acid-binding, C OB-fold-like protein
DM resistance	SOchr3	23583	1599751	11.7957	398476	8.31478	SOV3g000350.1	412379	414890	-	acid phosphatase 1-like	Acid_phosphat_B	NA	AT5G51260	NA	HAD superfamily, C subfamily IIIB acid phosphatase
DM resistance	SOchr3	23583	1599751	11.7957	398476	8.31478	SOV3g000360.1	415966	421265	+	Isocitrate dehydrogenase [NADP]	Iso_dh	map00020#Citrate cycle (TCA cycle)#map00480#Glutathione metabolism#map00720#Carbon fixation pathways in prokaryotes#map01100#Metabolic pathways#map01110#Biosynthesis of secondary metabolites#map01120#Microbial metabolism in diverse environments#map01200#Carbon metabolism#map01210#2-Oxocarboxylic acid metabolism#map01230#Biosynthesis of amino acids#map04146#Peroxisome#map05230#Central carbon metab…	AT1G65930	cICDH	cytosolic NADP+-dependent isocitrate dehydrogenase
DM resistance	SOchr3	23583	1599751	11.7957	398476	8.31478	SOV3g000380.1	431256	435651	+	Cellulose synthase, putative	Cellulose_synt#Cellulose_synt#zf-RING_4#Glyco_trans_2_3	NA	AT4G38190	CSLD4	cellulose synthase like D4
DM resistance	SOchr3	23583	1599751	11.7957	398476	8.31478	SOV3g000400.1	448160	456650	-	DAGKc domain-containing protein	DAGK_cat	map00600#Sphingolipid metabolism	AT5G51290	ACD5	Diacylglycerol kinase family protein
DM resistance	SOchr3	23583	1599751	11.7957	398476	8.31478	SOV3g000250.1	351975	360603	-	MATH domain-containing protein	MATH	NA	AT1G04300	NA	TRAF-like superfamily protein
DM resistance	SOchr3	23583	1599751	11.7957	398476	8.31478	SOV3g000340.1	408338	410901	+	Kinase-like protein	Pkinase_Tyr#Pkinase	NA	AT5G07620	NA	Protein kinase superfamily protein
DM resistance	SOchr3	23583	1599751	11.7957	398476	8.31478	SOV3g000370.1	421879	426495	-	30S ribosomal protein S17	Ribosomal_S17	map03010#Ribosome	AT1G49400	emb1129	Nucleic acid-binding, C OB-fold-like protein
DM resistance	SOchr3	23583	1599751	11.7957	398476	8.31478	SOV3g000390.1	438113	442547	-	Protein kinase domain-containing protein	Pkinase#Pkinase_Tyr#U-box	NA	AT4G25160	NA	U-box domain-containing protein kinase family protein
DM resistance	SOchr3	23583	1599751	11.7957	398476	8.31478	SOV3g000280.1	383082	394389	+	Cellulose synthase	Cellulose_synt#Cellulose_synt#Cellulose_synt#Cellulose_synt#Cellulose_synt#Cellulose_synt	NA	AT4G24000	CSLG2	cellulose synthase like G2
DM resistance	SOchr3	23583	1599751	11.7957	398684	8.97344	SOV3g000240.1	348618	349118	-	60S ribosomal protein L12	Ribosomal_L11_N#Ribosomal_L11	map03010#Ribosome	AT2G37190	NA	Ribosomal protein L11 family protein
DM resistance	SOchr3	23583	1599751	11.7957	398684	8.97344	SOV3g000260.1	366250	375325	+	Agenet domain-containing protein	Agenet#Agenet	NA	AT5G42670	NA	Agenet domain-containing protein
DM resistance	SOchr3	23583	1599751	11.7957	398684	8.97344	SOV3g000270.1	378767	382288	+	Cellulose synthase	Cellulose_synt#Cellulose_synt	NA	AT4G24010	CSLG1	cellulose synthase like G1
DM resistance	SOchr3	23583	1599751	11.7957	398684	8.97344	SOV3g000290.1	394930	397259	-	Protein kinase	Pkinase#Pkinase_Tyr	NA	AT4G14480	NA	Protein kinase superfamily protein
DM resistance	SOchr3	23583	1599751	11.7957	398684	8.97344	SOV3g000300.1	400331	400867	+	C2H2-type domain-containing protein	zf-C2H2_6	NA	AT3G23130	SUP	C2H2 and C2HC zinc fingers superfamily protein
DM resistance	SOchr3	23583	1599751	11.7957	398684	8.97344	SOV3g000310.1	404302	405003	+	C2H2-type domain-containing protein	zf-C2H2_6	NA	AT3G09290	TAC1	telomerase activator1
DM resistance	SOchr3	23583	1599751	11.7957	398684	8.97344	SOV3g000320.1	406844	407248	+	30S ribosomal protein S8, chloroplastic	Ribosomal_S8	map03010#Ribosome	NA	NA	NA
DM resistance	SOchr3	23583	1599751	11.7957	398684	8.97344	SOV3g000330.1	407367	407600	+	Translation initiation factor IF-1, chloroplastic	eIF-1a	NA	AT4G11175	NA	Nucleic acid-binding, C OB-fold-like protein
DM resistance	SOchr3	23583	1599751	11.7957	398684	8.97344	SOV3g000350.1	412379	414890	-	acid phosphatase 1-like	Acid_phosphat_B	NA	AT5G51260	NA	HAD superfamily, C subfamily IIIB acid phosphatase
DM resistance	SOchr3	23583	1599751	11.7957	398684	8.97344	SOV3g000360.1	415966	421265	+	Isocitrate dehydrogenase [NADP]	Iso_dh	map00020#Citrate cycle (TCA cycle)#map00480#Glutathione metabolism#map00720#Carbon fixation pathways in prokaryotes#map01100#Metabolic pathways#map01110#Biosynthesis of secondary metabolites#map01120#Microbial metabolism in diverse environments#map01200#Carbon metabolism#map01210#2-Oxocarboxylic acid metabolism#map01230#Biosynthesis of amino acids#map04146#Peroxisome#map05230#Central carbon metab…	AT1G65930	cICDH	cytosolic NADP+-dependent isocitrate dehydrogenase
DM resistance	SOchr3	23583	1599751	11.7957	398684	8.97344	SOV3g000380.1	431256	435651	+	Cellulose synthase, putative	Cellulose_synt#Cellulose_synt#zf-RING_4#Glyco_trans_2_3	NA	AT4G38190	CSLD4	cellulose synthase like D4
DM resistance	SOchr3	23583	1599751	11.7957	398684	8.97344	SOV3g000400.1	448160	456650	-	DAGKc domain-containing protein	DAGK_cat	map00600#Sphingolipid metabolism	AT5G51290	ACD5	Diacylglycerol kinase family protein
DM resistance	SOchr3	23583	1599751	11.7957	398684	8.97344	SOV3g000250.1	351975	360603	-	MATH domain-containing protein	MATH	NA	AT1G04300	NA	TRAF-like superfamily protein
DM resistance	SOchr3	23583	1599751	11.7957	398684	8.97344	SOV3g000340.1	408338	410901	+	Kinase-like protein	Pkinase_Tyr#Pkinase	NA	AT5G07620	NA	Protein kinase superfamily protein
DM resistance	SOchr3	23583	1599751	11.7957	398684	8.97344	SOV3g000370.1	421879	426495	-	30S ribosomal protein S17	Ribosomal_S17	map03010#Ribosome	AT1G49400	emb1129	Nucleic acid-binding, C OB-fold-like protein
DM resistance	SOchr3	23583	1599751	11.7957	398684	8.97344	SOV3g000390.1	438113	442547	-	Protein kinase domain-containing protein	Pkinase#Pkinase_Tyr#U-box	NA	AT4G25160	NA	U-box domain-containing protein kinase family protein
DM resistance	SOchr3	23583	1599751	11.7957	398684	8.97344	SOV3g000280.1	383082	394389	+	Cellulose synthase	Cellulose_synt#Cellulose_synt#Cellulose_synt#Cellulose_synt#Cellulose_synt#Cellulose_synt	NA	AT4G24000	CSLG2	cellulose synthase like G2
DM resistance	SOchr3	23583	1599751	11.7957	438040	8.97344	SOV3g000290.1	394930	397259	-	Protein kinase	Pkinase#Pkinase_Tyr	NA	AT4G14480	NA	Protein kinase superfamily protein
DM resistance	SOchr3	23583	1599751	11.7957	438040	8.97344	SOV3g000300.1	400331	400867	+	C2H2-type domain-containing protein	zf-C2H2_6	NA	AT3G23130	SUP	C2H2 and C2HC zinc fingers superfamily protein
DM resistance	SOchr3	23583	1599751	11.7957	438040	8.97344	SOV3g000310.1	404302	405003	+	C2H2-type domain-containing protein	zf-C2H2_6	NA	AT3G09290	TAC1	telomerase activator1
DM resistance	SOchr3	23583	1599751	11.7957	438040	8.97344	SOV3g000320.1	406844	407248	+	30S ribosomal protein S8, chloroplastic	Ribosomal_S8	map03010#Ribosome	NA	NA	NA
DM resistance	SOchr3	23583	1599751	11.7957	438040	8.97344	SOV3g000330.1	407367	407600	+	Translation initiation factor IF-1, chloroplastic	eIF-1a	NA	AT4G11175	NA	Nucleic acid-binding, C OB-fold-like protein
DM resistance	SOchr3	23583	1599751	11.7957	438040	8.97344	SOV3g000350.1	412379	414890	-	acid phosphatase 1-like	Acid_phosphat_B	NA	AT5G51260	NA	HAD superfamily, C subfamily IIIB acid phosphatase
DM resistance	SOchr3	23583	1599751	11.7957	438040	8.97344	SOV3g000360.1	415966	421265	+	Isocitrate dehydrogenase [NADP]	Iso_dh	map00020#Citrate cycle (TCA cycle)#map00480#Glutathione metabolism#map00720#Carbon fixation pathways in prokaryotes#map01100#Metabolic pathways#map01110#Biosynthesis of secondary metabolites#map01120#Microbial metabolism in diverse environments#map01200#Carbon metabolism#map01210#2-Oxocarboxylic acid metabolism#map01230#Biosynthesis of amino acids#map04146#Peroxisome#map05230#Central carbon metab…	AT1G65930	cICDH	cytosolic NADP+-dependent isocitrate dehydrogenase
DM resistance	SOchr3	23583	1599751	11.7957	438040	8.97344	SOV3g000380.1	431256	435651	+	Cellulose synthase, putative	Cellulose_synt#Cellulose_synt#zf-RING_4#Glyco_trans_2_3	NA	AT4G38190	CSLD4	cellulose synthase like D4
DM resistance	SOchr3	23583	1599751	11.7957	438040	8.97344	SOV3g000400.1	448160	456650	-	DAGKc domain-containing protein	DAGK_cat	map00600#Sphingolipid metabolism	AT5G51290	ACD5	Diacylglycerol kinase family protein
DM resistance	SOchr3	23583	1599751	11.7957	438040	8.97344	SOV3g000420.1	462247	470336	-	MFS domain-containing protein	Sugar_tr#RhoGAP#MFS_1	NA	AT5G61520	NA	Major facilitator superfamily protein
DM resistance	SOchr3	23583	1599751	11.7957	438040	8.97344	SOV3g000440.1	476863	479560	-	Ubiquitin-like domain-containing protein	ubiquitin	map04066#HIF-1 signaling pathway#map04120#Ubiquitin mediated proteolysis#map05170#Human immunodeficiency virus 1 infection#map05200#Pathways in cancer#map05211#Renal cell carcinoma	AT5G57860	NA	Ubiquitin-like superfamily protein
DM resistance	SOchr3	23583	1599751	11.7957	438040	8.97344	SOV3g000450.1	481567	486717	+	DNA-directed RNA polymerase III subunit RPC4	RNA_pol_Rpc4	map03020#RNA polymerase#map04623#Cytosolic DNA-sensing pathway	AT5G09380	NA	RNA polymerase III RPC4
DM resistance	SOchr3	23583	1599751	11.7957	438040	8.97344	SOV3g000460.1	487077	490072	-	UvrABC system protein C	NA	NA	AT4G25170	NA	Uncharacterized conserved protein (UCP012943)
DM resistance	SOchr3	23583	1599751	11.7957	438040	8.97344	SOV3g000340.1	408338	410901	+	Kinase-like protein	Pkinase_Tyr#Pkinase	NA	AT5G07620	NA	Protein kinase superfamily protein
DM resistance	SOchr3	23583	1599751	11.7957	438040	8.97344	SOV3g000370.1	421879	426495	-	30S ribosomal protein S17	Ribosomal_S17	map03010#Ribosome	AT1G49400	emb1129	Nucleic acid-binding, C OB-fold-like protein
DM resistance	SOchr3	23583	1599751	11.7957	438040	8.97344	SOV3g000390.1	438113	442547	-	Protein kinase domain-containing protein	Pkinase#Pkinase_Tyr#U-box	NA	AT4G25160	NA	U-box domain-containing protein kinase family protein
DM resistance	SOchr3	23583	1599751	11.7957	438040	8.97344	SOV3g000410.1	457611	461226	-	PREDICTED: probable isoaspartyl peptidase/L-asparaginase	Asparaginase_2	map00511#Other glycan degradation#map04142#Lysosome	AT5G61540	NA	N-terminal nucleophile aminohydrolases (Ntn hydrolases) superfamily protein
DM resistance	SOchr3	23583	1599751	11.7957	438040	8.97344	SOV3g000430.1	471602	476049	+	PKS_ER domain-containing protein	ADH_zinc_N#ADH_zinc_N_2#ADH_N	NA	AT5G61510	NA	GroES-like zinc-binding alcohol dehydrogenase family protein
DM resistance	SOchr3	23583	1599751	11.7957	438040	8.97344	SOV3g000280.1	383082	394389	+	Cellulose synthase	Cellulose_synt#Cellulose_synt#Cellulose_synt#Cellulose_synt#Cellulose_synt#Cellulose_synt	NA	AT4G24000	CSLG2	cellulose synthase like G2
DM resistance	SOchr3	23583	1599751	11.7957	438042	8.97344	SOV3g000290.1	394930	397259	-	Protein kinase	Pkinase#Pkinase_Tyr	NA	AT4G14480	NA	Protein kinase superfamily protein
DM resistance	SOchr3	23583	1599751	11.7957	438042	8.97344	SOV3g000300.1	400331	400867	+	C2H2-type domain-containing protein	zf-C2H2_6	NA	AT3G23130	SUP	C2H2 and C2HC zinc fingers superfamily protein
DM resistance	SOchr3	23583	1599751	11.7957	438042	8.97344	SOV3g000310.1	404302	405003	+	C2H2-type domain-containing protein	zf-C2H2_6	NA	AT3G09290	TAC1	telomerase activator1
DM resistance	SOchr3	23583	1599751	11.7957	438042	8.97344	SOV3g000320.1	406844	407248	+	30S ribosomal protein S8, chloroplastic	Ribosomal_S8	map03010#Ribosome	NA	NA	NA
DM resistance	SOchr3	23583	1599751	11.7957	438042	8.97344	SOV3g000330.1	407367	407600	+	Translation initiation factor IF-1, chloroplastic	eIF-1a	NA	AT4G11175	NA	Nucleic acid-binding, C OB-fold-like protein
DM resistance	SOchr3	23583	1599751	11.7957	438042	8.97344	SOV3g000350.1	412379	414890	-	acid phosphatase 1-like	Acid_phosphat_B	NA	AT5G51260	NA	HAD superfamily, C subfamily IIIB acid phosphatase
DM resistance	SOchr3	23583	1599751	11.7957	438042	8.97344	SOV3g000360.1	415966	421265	+	Isocitrate dehydrogenase [NADP]	Iso_dh	map00020#Citrate cycle (TCA cycle)#map00480#Glutathione metabolism#map00720#Carbon fixation pathways in prokaryotes#map01100#Metabolic pathways#map01110#Biosynthesis of secondary metabolites#map01120#Microbial metabolism in diverse environments#map01200#Carbon metabolism#map01210#2-Oxocarboxylic acid metabolism#map01230#Biosynthesis of amino acids#map04146#Peroxisome#map05230#Central carbon metab…	AT1G65930	cICDH	cytosolic NADP+-dependent isocitrate dehydrogenase
DM resistance	SOchr3	23583	1599751	11.7957	438042	8.97344	SOV3g000380.1	431256	435651	+	Cellulose synthase, putative	Cellulose_synt#Cellulose_synt#zf-RING_4#Glyco_trans_2_3	NA	AT4G38190	CSLD4	cellulose synthase like D4
DM resistance	SOchr3	23583	1599751	11.7957	438042	8.97344	SOV3g000400.1	448160	456650	-	DAGKc domain-containing protein	DAGK_cat	map00600#Sphingolipid metabolism	AT5G51290	ACD5	Diacylglycerol kinase family protein
DM resistance	SOchr3	23583	1599751	11.7957	438042	8.97344	SOV3g000420.1	462247	470336	-	MFS domain-containing protein	Sugar_tr#RhoGAP#MFS_1	NA	AT5G61520	NA	Major facilitator superfamily protein
DM resistance	SOchr3	23583	1599751	11.7957	438042	8.97344	SOV3g000440.1	476863	479560	-	Ubiquitin-like domain-containing protein	ubiquitin	map04066#HIF-1 signaling pathway#map04120#Ubiquitin mediated proteolysis#map05170#Human immunodeficiency virus 1 infection#map05200#Pathways in cancer#map05211#Renal cell carcinoma	AT5G57860	NA	Ubiquitin-like superfamily protein
DM resistance	SOchr3	23583	1599751	11.7957	438042	8.97344	SOV3g000450.1	481567	486717	+	DNA-directed RNA polymerase III subunit RPC4	RNA_pol_Rpc4	map03020#RNA polymerase#map04623#Cytosolic DNA-sensing pathway	AT5G09380	NA	RNA polymerase III RPC4
DM resistance	SOchr3	23583	1599751	11.7957	438042	8.97344	SOV3g000460.1	487077	490072	-	UvrABC system protein C	NA	NA	AT4G25170	NA	Uncharacterized conserved protein (UCP012943)
DM resistance	SOchr3	23583	1599751	11.7957	438042	8.97344	SOV3g000340.1	408338	410901	+	Kinase-like protein	Pkinase_Tyr#Pkinase	NA	AT5G07620	NA	Protein kinase superfamily protein
DM resistance	SOchr3	23583	1599751	11.7957	438042	8.97344	SOV3g000370.1	421879	426495	-	30S ribosomal protein S17	Ribosomal_S17	map03010#Ribosome	AT1G49400	emb1129	Nucleic acid-binding, C OB-fold-like protein
DM resistance	SOchr3	23583	1599751	11.7957	438042	8.97344	SOV3g000390.1	438113	442547	-	Protein kinase domain-containing protein	Pkinase#Pkinase_Tyr#U-box	NA	AT4G25160	NA	U-box domain-containing protein kinase family protein
DM resistance	SOchr3	23583	1599751	11.7957	438042	8.97344	SOV3g000410.1	457611	461226	-	PREDICTED: probable isoaspartyl peptidase/L-asparaginase	Asparaginase_2	map00511#Other glycan degradation#map04142#Lysosome	AT5G61540	NA	N-terminal nucleophile aminohydrolases (Ntn hydrolases) superfamily protein
DM resistance	SOchr3	23583	1599751	11.7957	438042	8.97344	SOV3g000430.1	471602	476049	+	PKS_ER domain-containing protein	ADH_zinc_N#ADH_zinc_N_2#ADH_N	NA	AT5G61510	NA	GroES-like zinc-binding alcohol dehydrogenase family protein
DM resistance	SOchr3	23583	1599751	11.7957	438042	8.97344	SOV3g000280.1	383082	394389	+	Cellulose synthase	Cellulose_synt#Cellulose_synt#Cellulose_synt#Cellulose_synt#Cellulose_synt#Cellulose_synt	NA	AT4G24000	CSLG2	cellulose synthase like G2
DM resistance	SOchr3	23583	1599751	11.7957	484153	8.93971	SOV3g000380.1	431256	435651	+	Cellulose synthase, putative	Cellulose_synt#Cellulose_synt#zf-RING_4#Glyco_trans_2_3	NA	AT4G38190	CSLD4	cellulose synthase like D4
DM resistance	SOchr3	23583	1599751	11.7957	484153	8.93971	SOV3g000400.1	448160	456650	-	DAGKc domain-containing protein	DAGK_cat	map00600#Sphingolipid metabolism	AT5G51290	ACD5	Diacylglycerol kinase family protein
DM resistance	SOchr3	23583	1599751	11.7957	484153	8.93971	SOV3g000420.1	462247	470336	-	MFS domain-containing protein	Sugar_tr#RhoGAP#MFS_1	NA	AT5G61520	NA	Major facilitator superfamily protein
DM resistance	SOchr3	23583	1599751	11.7957	484153	8.93971	SOV3g000440.1	476863	479560	-	Ubiquitin-like domain-containing protein	ubiquitin	map04066#HIF-1 signaling pathway#map04120#Ubiquitin mediated proteolysis#map05170#Human immunodeficiency virus 1 infection#map05200#Pathways in cancer#map05211#Renal cell carcinoma	AT5G57860	NA	Ubiquitin-like superfamily protein
DM resistance	SOchr3	23583	1599751	11.7957	484153	8.93971	SOV3g000450.1	481567	486717	+	DNA-directed RNA polymerase III subunit RPC4	RNA_pol_Rpc4	map03020#RNA polymerase#map04623#Cytosolic DNA-sensing pathway	AT5G09380	NA	RNA polymerase III RPC4
DM resistance	SOchr3	23583	1599751	11.7957	484153	8.93971	SOV3g000460.1	487077	490072	-	UvrABC system protein C	NA	NA	AT4G25170	NA	Uncharacterized conserved protein (UCP012943)
DM resistance	SOchr3	23583	1599751	11.7957	484153	8.93971	SOV3g000470.1	491604	500378	+	RNA-binding family protein, putative	RRM_1#RRM_1#RRM_1	map03008#Ribosome biogenesis in eukaryotes	AT2G21440	NA	RNA-binding (RRM/RBD/RNP motifs) family protein
DM resistance	SOchr3	23583	1599751	11.7957	484153	8.93971	SOV3g000480.1	501853	507278	+	chloroplast envelope membrane protein	CemA	NA	AT4G31040	NA	CemA-like proton extrusion protein-like protein
DM resistance	SOchr3	23583	1599751	11.7957	484153	8.93971	SOV3g000490.1	507948	511881	-	3-phosphoinositide-dependent protein kinase-1, putative isoform 1	NA	NA	AT3G10572	APEM9	3-phosphoinositide-dependent protein kinase-1
DM resistance	SOchr3	23583	1599751	11.7957	484153	8.93971	SOV3g000500.1	513112	518311	+	Proteasome subunit beta	Proteasome	map03050#Proteasome#map05010#Alzheimer disease#map05012#Parkinson disease#map05016#Huntington disease#map05017#Spinocerebellar ataxia	AT1G56450	PBG1	20S proteasome beta subunit G1
DM resistance	SOchr3	23583	1599751	11.7957	484153	8.93971	SOV3g000510.1	519397	522516	+	QWRF motif-containing protein	QWRF	NA	AT4G25190	QWRF7	QWRF motif protein (DUF566)
DM resistance	SOchr3	23583	1599751	11.7957	484153	8.93971	SOV3g000390.1	438113	442547	-	Protein kinase domain-containing protein	Pkinase#Pkinase_Tyr#U-box	NA	AT4G25160	NA	U-box domain-containing protein kinase family protein
DM resistance	SOchr3	23583	1599751	11.7957	484153	8.93971	SOV3g000410.1	457611	461226	-	PREDICTED: probable isoaspartyl peptidase/L-asparaginase	Asparaginase_2	map00511#Other glycan degradation#map04142#Lysosome	AT5G61540	NA	N-terminal nucleophile aminohydrolases (Ntn hydrolases) superfamily protein
DM resistance	SOchr3	23583	1599751	11.7957	484153	8.93971	SOV3g000430.1	471602	476049	+	PKS_ER domain-containing protein	ADH_zinc_N#ADH_zinc_N_2#ADH_N	NA	AT5G61510	NA	GroES-like zinc-binding alcohol dehydrogenase family protein
DM resistance	SOchr3	23583	1599751	11.7957	484153	8.93971	SOV3g000520.1	523649	528387	-	Receptor-like protein kinase	Pkinase#Pkinase_Tyr#LRR_8#LRRNT_2#LRR_1#LRR_1	NA	AT5G61480	PXY	Leucine-rich repeat protein kinase family protein
DM resistance	SOchr3	23583	1599751	11.7957	496549	8.97344	SOV3g000400.1	448160	456650	-	DAGKc domain-containing protein	DAGK_cat	map00600#Sphingolipid metabolism	AT5G51290	ACD5	Diacylglycerol kinase family protein
DM resistance	SOchr3	23583	1599751	11.7957	496549	8.97344	SOV3g000420.1	462247	470336	-	MFS domain-containing protein	Sugar_tr#RhoGAP#MFS_1	NA	AT5G61520	NA	Major facilitator superfamily protein
DM resistance	SOchr3	23583	1599751	11.7957	496549	8.97344	SOV3g000440.1	476863	479560	-	Ubiquitin-like domain-containing protein	ubiquitin	map04066#HIF-1 signaling pathway#map04120#Ubiquitin mediated proteolysis#map05170#Human immunodeficiency virus 1 infection#map05200#Pathways in cancer#map05211#Renal cell carcinoma	AT5G57860	NA	Ubiquitin-like superfamily protein
DM resistance	SOchr3	23583	1599751	11.7957	496549	8.97344	SOV3g000450.1	481567	486717	+	DNA-directed RNA polymerase III subunit RPC4	RNA_pol_Rpc4	map03020#RNA polymerase#map04623#Cytosolic DNA-sensing pathway	AT5G09380	NA	RNA polymerase III RPC4
DM resistance	SOchr3	23583	1599751	11.7957	496549	8.97344	SOV3g000460.1	487077	490072	-	UvrABC system protein C	NA	NA	AT4G25170	NA	Uncharacterized conserved protein (UCP012943)
DM resistance	SOchr3	23583	1599751	11.7957	496549	8.97344	SOV3g000470.1	491604	500378	+	RNA-binding family protein, putative	RRM_1#RRM_1#RRM_1	map03008#Ribosome biogenesis in eukaryotes	AT2G21440	NA	RNA-binding (RRM/RBD/RNP motifs) family protein
DM resistance	SOchr3	23583	1599751	11.7957	496549	8.97344	SOV3g000480.1	501853	507278	+	chloroplast envelope membrane protein	CemA	NA	AT4G31040	NA	CemA-like proton extrusion protein-like protein
DM resistance	SOchr3	23583	1599751	11.7957	496549	8.97344	SOV3g000490.1	507948	511881	-	3-phosphoinositide-dependent protein kinase-1, putative isoform 1	NA	NA	AT3G10572	APEM9	3-phosphoinositide-dependent protein kinase-1
DM resistance	SOchr3	23583	1599751	11.7957	496549	8.97344	SOV3g000500.1	513112	518311	+	Proteasome subunit beta	Proteasome	map03050#Proteasome#map05010#Alzheimer disease#map05012#Parkinson disease#map05016#Huntington disease#map05017#Spinocerebellar ataxia	AT1G56450	PBG1	20S proteasome beta subunit G1
DM resistance	SOchr3	23583	1599751	11.7957	496549	8.97344	SOV3g000510.1	519397	522516	+	QWRF motif-containing protein	QWRF	NA	AT4G25190	QWRF7	QWRF motif protein (DUF566)
DM resistance	SOchr3	23583	1599751	11.7957	496549	8.97344	SOV3g000410.1	457611	461226	-	PREDICTED: probable isoaspartyl peptidase/L-asparaginase	Asparaginase_2	map00511#Other glycan degradation#map04142#Lysosome	AT5G61540	NA	N-terminal nucleophile aminohydrolases (Ntn hydrolases) superfamily protein
DM resistance	SOchr3	23583	1599751	11.7957	496549	8.97344	SOV3g000430.1	471602	476049	+	PKS_ER domain-containing protein	ADH_zinc_N#ADH_zinc_N_2#ADH_N	NA	AT5G61510	NA	GroES-like zinc-binding alcohol dehydrogenase family protein
DM resistance	SOchr3	23583	1599751	11.7957	496549	8.97344	SOV3g000530.1	540219	560504	-	Structural maintenance of chromosomes protein like	SMC_N#AAA_23	NA	AT5G07660	SMC6A	structural maintenance of chromosomes 6A
DM resistance	SOchr3	23583	1599751	11.7957	496549	8.97344	SOV3g000520.1	523649	528387	-	Receptor-like protein kinase	Pkinase#Pkinase_Tyr#LRR_8#LRRNT_2#LRR_1#LRR_1	NA	AT5G61480	PXY	Leucine-rich repeat protein kinase family protein
DM resistance	SOchr3	23583	1599751	11.7957	554493	8.98487	SOV3g000480.1	501853	507278	+	chloroplast envelope membrane protein	CemA	NA	AT4G31040	NA	CemA-like proton extrusion protein-like protein
DM resistance	SOchr3	23583	1599751	11.7957	554493	8.98487	SOV3g000490.1	507948	511881	-	3-phosphoinositide-dependent protein kinase-1, putative isoform 1	NA	NA	AT3G10572	APEM9	3-phosphoinositide-dependent protein kinase-1
DM resistance	SOchr3	23583	1599751	11.7957	554493	8.98487	SOV3g000500.1	513112	518311	+	Proteasome subunit beta	Proteasome	map03050#Proteasome#map05010#Alzheimer disease#map05012#Parkinson disease#map05016#Huntington disease#map05017#Spinocerebellar ataxia	AT1G56450	PBG1	20S proteasome beta subunit G1
DM resistance	SOchr3	23583	1599751	11.7957	554493	8.98487	SOV3g000510.1	519397	522516	+	QWRF motif-containing protein	QWRF	NA	AT4G25190	QWRF7	QWRF motif protein (DUF566)
DM resistance	SOchr3	23583	1599751	11.7957	554493	8.98487	SOV3g000540.1	564630	567320	+	LRRNT_2 domain-containing protein	LRR_8#LRR_1#LRR_1	NA	AT1G45616	RLP6	receptor like protein 6
DM resistance	SOchr3	23583	1599751	11.7957	554493	8.98487	SOV3g000560.1	578132	584973	+	2-phosphoglycerate kinase	AAA_18	NA	AT5G61450	NA	P-loop containing nucleoside triphosphate hydrolases superfamily protein
DM resistance	SOchr3	23583	1599751	11.7957	554493	8.98487	SOV3g000570.1	586495	589207	-	Aldo/keto reductase	Aldo_ket_red	NA	AT5G62420	NA	NAD(P)-linked oxidoreductase superfamily protein
DM resistance	SOchr3	23583	1599751	11.7957	554493	8.98487	SOV3g000580.1	594694	602636	-	CP-type G domain-containing protein	MMR_HSR1	map00220#Arginine biosynthesis#map00330#Arginine and proline metabolism#map01100#Metabolic pathways#map01110#Biosynthesis of secondary metabolites#map04626#Plant-pathogen interaction	AT3G47450	NOA1	P-loop containing nucleoside triphosphate hydrolases superfamily protein
DM resistance	SOchr3	23583	1599751	11.7957	554493	8.98487	SOV3g000530.1	540219	560504	-	Structural maintenance of chromosomes protein like	SMC_N#AAA_23	NA	AT5G07660	SMC6A	structural maintenance of chromosomes 6A
DM resistance	SOchr3	23583	1599751	11.7957	554493	8.98487	SOV3g000550.1	569523	576651	-	Fe2OG dioxygenase domain-containing protein	NA	NA	AT3G18210	NA	2-oxoglutarate (2OG) and Fe(II)-dependent oxygenase superfamily protein
DM resistance	SOchr3	23583	1599751	11.7957	554493	8.98487	SOV3g000590.1	604196	608968	-	Putative cell number regulator 6-like	PLAC8	NA	AT2G45010	NA	PLAC8 family protein
DM resistance	SOchr3	23583	1599751	11.7957	554493	8.98487	SOV3g000520.1	523649	528387	-	Receptor-like protein kinase	Pkinase#Pkinase_Tyr#LRR_8#LRRNT_2#LRR_1#LRR_1	NA	AT5G61480	PXY	Leucine-rich repeat protein kinase family protein
DM resistance	SOchr3	23583	1599751	11.7957	558637	8.97344	SOV3g000490.1	507948	511881	-	3-phosphoinositide-dependent protein kinase-1, putative isoform 1	NA	NA	AT3G10572	APEM9	3-phosphoinositide-dependent protein kinase-1
DM resistance	SOchr3	23583	1599751	11.7957	558637	8.97344	SOV3g000500.1	513112	518311	+	Proteasome subunit beta	Proteasome	map03050#Proteasome#map05010#Alzheimer disease#map05012#Parkinson disease#map05016#Huntington disease#map05017#Spinocerebellar ataxia	AT1G56450	PBG1	20S proteasome beta subunit G1
DM resistance	SOchr3	23583	1599751	11.7957	558637	8.97344	SOV3g000510.1	519397	522516	+	QWRF motif-containing protein	QWRF	NA	AT4G25190	QWRF7	QWRF motif protein (DUF566)
DM resistance	SOchr3	23583	1599751	11.7957	558637	8.97344	SOV3g000540.1	564630	567320	+	LRRNT_2 domain-containing protein	LRR_8#LRR_1#LRR_1	NA	AT1G45616	RLP6	receptor like protein 6
DM resistance	SOchr3	23583	1599751	11.7957	558637	8.97344	SOV3g000560.1	578132	584973	+	2-phosphoglycerate kinase	AAA_18	NA	AT5G61450	NA	P-loop containing nucleoside triphosphate hydrolases superfamily protein
DM resistance	SOchr3	23583	1599751	11.7957	558637	8.97344	SOV3g000570.1	586495	589207	-	Aldo/keto reductase	Aldo_ket_red	NA	AT5G62420	NA	NAD(P)-linked oxidoreductase superfamily protein
DM resistance	SOchr3	23583	1599751	11.7957	558637	8.97344	SOV3g000580.1	594694	602636	-	CP-type G domain-containing protein	MMR_HSR1	map00220#Arginine biosynthesis#map00330#Arginine and proline metabolism#map01100#Metabolic pathways#map01110#Biosynthesis of secondary metabolites#map04626#Plant-pathogen interaction	AT3G47450	NOA1	P-loop containing nucleoside triphosphate hydrolases superfamily protein
DM resistance	SOchr3	23583	1599751	11.7957	558637	8.97344	SOV3g000530.1	540219	560504	-	Structural maintenance of chromosomes protein like	SMC_N#AAA_23	NA	AT5G07660	SMC6A	structural maintenance of chromosomes 6A
DM resistance	SOchr3	23583	1599751	11.7957	558637	8.97344	SOV3g000550.1	569523	576651	-	Fe2OG dioxygenase domain-containing protein	NA	NA	AT3G18210	NA	2-oxoglutarate (2OG) and Fe(II)-dependent oxygenase superfamily protein
DM resistance	SOchr3	23583	1599751	11.7957	558637	8.97344	SOV3g000590.1	604196	608968	-	Putative cell number regulator 6-like	PLAC8	NA	AT2G45010	NA	PLAC8 family protein
DM resistance	SOchr3	23583	1599751	11.7957	558637	8.97344	SOV3g000520.1	523649	528387	-	Receptor-like protein kinase	Pkinase#Pkinase_Tyr#LRR_8#LRRNT_2#LRR_1#LRR_1	NA	AT5G61480	PXY	Leucine-rich repeat protein kinase family protein
DM resistance	SOchr3	23583	1599751	11.7957	573257	8.97344	SOV3g000540.1	564630	567320	+	LRRNT_2 domain-containing protein	LRR_8#LRR_1#LRR_1	NA	AT1G45616	RLP6	receptor like protein 6
DM resistance	SOchr3	23583	1599751	11.7957	573257	8.97344	SOV3g000560.1	578132	584973	+	2-phosphoglycerate kinase	AAA_18	NA	AT5G61450	NA	P-loop containing nucleoside triphosphate hydrolases superfamily protein
DM resistance	SOchr3	23583	1599751	11.7957	573257	8.97344	SOV3g000570.1	586495	589207	-	Aldo/keto reductase	Aldo_ket_red	NA	AT5G62420	NA	NAD(P)-linked oxidoreductase superfamily protein
DM resistance	SOchr3	23583	1599751	11.7957	573257	8.97344	SOV3g000580.1	594694	602636	-	CP-type G domain-containing protein	MMR_HSR1	map00220#Arginine biosynthesis#map00330#Arginine and proline metabolism#map01100#Metabolic pathways#map01110#Biosynthesis of secondary metabolites#map04626#Plant-pathogen interaction	AT3G47450	NOA1	P-loop containing nucleoside triphosphate hydrolases superfamily protein
DM resistance	SOchr3	23583	1599751	11.7957	573257	8.97344	SOV3g000600.1	614107	616727	-	Cytochrome c-type biogenesis protein CcmE-like	CcmE	NA	AT3G51790	G1	transmembrane protein G1P-related 1
DM resistance	SOchr3	23583	1599751	11.7957	573257	8.97344	SOV3g000530.1	540219	560504	-	Structural maintenance of chromosomes protein like	SMC_N#AAA_23	NA	AT5G07660	SMC6A	structural maintenance of chromosomes 6A
DM resistance	SOchr3	23583	1599751	11.7957	573257	8.97344	SOV3g000550.1	569523	576651	-	Fe2OG dioxygenase domain-containing protein	NA	NA	AT3G18210	NA	2-oxoglutarate (2OG) and Fe(II)-dependent oxygenase superfamily protein
DM resistance	SOchr3	23583	1599751	11.7957	573257	8.97344	SOV3g000590.1	604196	608968	-	Putative cell number regulator 6-like	PLAC8	NA	AT2G45010	NA	PLAC8 family protein
DM resistance	SOchr3	23583	1599751	11.7957	573257	8.97344	SOV3g000610.1	622413	623213	+	C2H2-type domain-containing protein	zf-C2H2_6	NA	AT1G80730	ZFP1	zinc-finger protein 1
DM resistance	SOchr3	23583	1599751	11.7957	573257	8.97344	SOV3g000520.1	523649	528387	-	Receptor-like protein kinase	Pkinase#Pkinase_Tyr#LRR_8#LRRNT_2#LRR_1#LRR_1	NA	AT5G61480	PXY	Leucine-rich repeat protein kinase family protein
DM resistance	SOchr3	23583	1599751	11.7957	661668	8.76199	SOV3g000600.1	614107	616727	-	Cytochrome c-type biogenesis protein CcmE-like	CcmE	NA	AT3G51790	G1	transmembrane protein G1P-related 1
DM resistance	SOchr3	23583	1599751	11.7957	661668	8.76199	SOV3g000620.1	624424	626200	+	PREDICTED: aquaporin	MIP	NA	AT3G47440	TIP5;B1	tonoplast intrinsic protein 5;B1
DM resistance	SOchr3	23583	1599751	11.7957	661668	8.76199	SOV3g000630.1	627450	631814	+	Luc7-like protein 3	LUC7	NA	AT5G51410	NA	LUC7 N terminus domain-containing protein
DM resistance	SOchr3	23583	1599751	11.7957	661668	8.76199	SOV3g000640.1	641428	643865	+	Glycerol-3-phosphate transporter	MFS_1#MFS_1	NA	AT3G47420	G3Pp1	putative glycerol-3-phosphate transporter 1
DM resistance	SOchr3	23583	1599751	11.7957	661668	8.76199	SOV3g000650.1	649822	651970	-	Transmembrane protein, putative	DUF4535	NA	AT2G35736	NA	hypothetical protein
DM resistance	SOchr3	23583	1599751	11.7957	661668	8.76199	SOV3g000670.1	662752	671622	+	Putative E3 ubiquitin protein ligase RIN2	CUE	map04141#Protein processing in endoplasmic reticulum	AT4G25230	RIN2	RPM1 interacting protein 2
DM resistance	SOchr3	23583	1599751	11.7957	661668	8.76199	SOV3g000680.1	675530	675808	+	Unknown protein	NA	NA	NA	NA	NA
DM resistance	SOchr3	23583	1599751	11.7957	661668	8.76199	SOV3g000690.1	678245	680091	+	PREDICTED: putative disease resistance	NB-ARC#Rx_N	NA	AT3G14470	NA	NB-ARC domain-containing disease resistance protein
DM resistance	SOchr3	23583	1599751	11.7957	661668	8.76199	SOV3g000710.1	695050	696768	-	PREDICTED: putative disease resistance	NB-ARC#Rx_N	NA	AT3G14470	NA	NB-ARC domain-containing disease resistance protein
DM resistance	SOchr3	23583	1599751	11.7957	661668	8.76199	SOV3g000610.1	622413	623213	+	C2H2-type domain-containing protein	zf-C2H2_6	NA	AT1G80730	ZFP1	zinc-finger protein 1
DM resistance	SOchr3	23583	1599751	11.7957	661668	8.76199	SOV3g000700.1	685102	689242	-	MSP domain-containing protein	Motile_Sperm	NA	AT4G00170	NA	Plant VAMP (vesicle-associated membrane protein) family protein
DM resistance	SOchr3	23583	1599751	11.7957	661668	8.76199	SOV3g000720.1	699834	710173	-	DNA polymerase I	DNA_pol_A#DNA_pol_A_exo1	map03030#DNA replication#map03410#Base excision repair#map03420#Nucleotide excision repair#map03440#Homologous recombination	AT1G50840	POLGAMMA2	polymerase gamma 2
DM resistance	SOchr3	23583	1599751	11.7957	661668	8.76199	SOV3g000660.1	653657	657846	-	Proteasome subunit alpha type	Proteasome#Proteasome_A_N	map03050#Proteasome#map05010#Alzheimer disease#map05012#Parkinson disease#map05016#Huntington disease#map05017#Spinocerebellar ataxia	AT1G53850	PAE1	20S proteasome alpha subunit E1
DM resistance	SOchr3	23583	1599751	11.7957	673924	8.34491	SOV3g000620.1	624424	626200	+	PREDICTED: aquaporin	MIP	NA	AT3G47440	TIP5;B1	tonoplast intrinsic protein 5;B1
DM resistance	SOchr3	23583	1599751	11.7957	673924	8.34491	SOV3g000630.1	627450	631814	+	Luc7-like protein 3	LUC7	NA	AT5G51410	NA	LUC7 N terminus domain-containing protein
DM resistance	SOchr3	23583	1599751	11.7957	673924	8.34491	SOV3g000640.1	641428	643865	+	Glycerol-3-phosphate transporter	MFS_1#MFS_1	NA	AT3G47420	G3Pp1	putative glycerol-3-phosphate transporter 1
DM resistance	SOchr3	23583	1599751	11.7957	673924	8.34491	SOV3g000650.1	649822	651970	-	Transmembrane protein, putative	DUF4535	NA	AT2G35736	NA	hypothetical protein
DM resistance	SOchr3	23583	1599751	11.7957	673924	8.34491	SOV3g000670.1	662752	671622	+	Putative E3 ubiquitin protein ligase RIN2	CUE	map04141#Protein processing in endoplasmic reticulum	AT4G25230	RIN2	RPM1 interacting protein 2
DM resistance	SOchr3	23583	1599751	11.7957	673924	8.34491	SOV3g000680.1	675530	675808	+	Unknown protein	NA	NA	NA	NA	NA
DM resistance	SOchr3	23583	1599751	11.7957	673924	8.34491	SOV3g000690.1	678245	680091	+	PREDICTED: putative disease resistance	NB-ARC#Rx_N	NA	AT3G14470	NA	NB-ARC domain-containing disease resistance protein
DM resistance	SOchr3	23583	1599751	11.7957	673924	8.34491	SOV3g000710.1	695050	696768	-	PREDICTED: putative disease resistance	NB-ARC#Rx_N	NA	AT3G14470	NA	NB-ARC domain-containing disease resistance protein
DM resistance	SOchr3	23583	1599751	11.7957	673924	8.34491	SOV3g000730.1	715863	719987	+	BAG family molecular chaperone regulator 7	NA	NA	AT5G62390	BAG7	BCL-2-associated athanogene 7
DM resistance	SOchr3	23583	1599751	11.7957	673924	8.34491	SOV3g000700.1	685102	689242	-	MSP domain-containing protein	Motile_Sperm	NA	AT4G00170	NA	Plant VAMP (vesicle-associated membrane protein) family protein
DM resistance	SOchr3	23583	1599751	11.7957	673924	8.34491	SOV3g000720.1	699834	710173	-	DNA polymerase I	DNA_pol_A#DNA_pol_A_exo1	map03030#DNA replication#map03410#Base excision repair#map03420#Nucleotide excision repair#map03440#Homologous recombination	AT1G50840	POLGAMMA2	polymerase gamma 2
DM resistance	SOchr3	23583	1599751	11.7957	673924	8.34491	SOV3g000660.1	653657	657846	-	Proteasome subunit alpha type	Proteasome#Proteasome_A_N	map03050#Proteasome#map05010#Alzheimer disease#map05012#Parkinson disease#map05016#Huntington disease#map05017#Spinocerebellar ataxia	AT1G53850	PAE1	20S proteasome alpha subunit E1
DM resistance	SOchr3	23583	1599751	11.7957	697757	8.78249	SOV3g000650.1	649822	651970	-	Transmembrane protein, putative	DUF4535	NA	AT2G35736	NA	hypothetical protein
DM resistance	SOchr3	23583	1599751	11.7957	697757	8.78249	SOV3g000670.1	662752	671622	+	Putative E3 ubiquitin protein ligase RIN2	CUE	map04141#Protein processing in endoplasmic reticulum	AT4G25230	RIN2	RPM1 interacting protein 2
DM resistance	SOchr3	23583	1599751	11.7957	697757	8.78249	SOV3g000680.1	675530	675808	+	Unknown protein	NA	NA	NA	NA	NA
DM resistance	SOchr3	23583	1599751	11.7957	697757	8.78249	SOV3g000690.1	678245	680091	+	PREDICTED: putative disease resistance	NB-ARC#Rx_N	NA	AT3G14470	NA	NB-ARC domain-containing disease resistance protein
DM resistance	SOchr3	23583	1599751	11.7957	697757	8.78249	SOV3g000710.1	695050	696768	-	PREDICTED: putative disease resistance	NB-ARC#Rx_N	NA	AT3G14470	NA	NB-ARC domain-containing disease resistance protein
DM resistance	SOchr3	23583	1599751	11.7957	697757	8.78249	SOV3g000730.1	715863	719987	+	BAG family molecular chaperone regulator 7	NA	NA	AT5G62390	BAG7	BCL-2-associated athanogene 7
DM resistance	SOchr3	23583	1599751	11.7957	697757	8.78249	SOV3g000750.1	743838	752188	+	Acid beta-fructofuranosidase	Glyco_hydro_32N#Glyco_hydro_32C#DUF3357	map00052#Galactose metabolism#map00500#Starch and sucrose metabolism#map01100#Metabolic pathways#map01110#Biosynthesis of secondary metabolites	AT1G12240	ATBETAFRUCT4	Glycosyl hydrolases family 32 protein
DM resistance	SOchr3	23583	1599751	11.7957	697757	8.78249	SOV3g000700.1	685102	689242	-	MSP domain-containing protein	Motile_Sperm	NA	AT4G00170	NA	Plant VAMP (vesicle-associated membrane protein) family protein
DM resistance	SOchr3	23583	1599751	11.7957	697757	8.78249	SOV3g000720.1	699834	710173	-	DNA polymerase I	DNA_pol_A#DNA_pol_A_exo1	map03030#DNA replication#map03410#Base excision repair#map03420#Nucleotide excision repair#map03440#Homologous recombination	AT1G50840	POLGAMMA2	polymerase gamma 2
DM resistance	SOchr3	23583	1599751	11.7957	697757	8.78249	SOV3g000740.1	734159	738064	+	Trehalose 6-phosphate phosphatase	Trehalose_PPase	map00500#Starch and sucrose metabolism#map01100#Metabolic pathways#map01110#Biosynthesis of secondary metabolites	AT5G51460	ATTPPA	Haloacid dehalogenase-like hydrolase (HAD) superfamily protein
DM resistance	SOchr3	23583	1599751	11.7957	697757	8.78249	SOV3g000660.1	653657	657846	-	Proteasome subunit alpha type	Proteasome#Proteasome_A_N	map03050#Proteasome#map05010#Alzheimer disease#map05012#Parkinson disease#map05016#Huntington disease#map05017#Spinocerebellar ataxia	AT1G53850	PAE1	20S proteasome alpha subunit E1
DM resistance	SOchr3	23583	1599751	11.7957	727472	9.23569	SOV3g000690.1	678245	680091	+	PREDICTED: putative disease resistance	NB-ARC#Rx_N	NA	AT3G14470	NA	NB-ARC domain-containing disease resistance protein
DM resistance	SOchr3	23583	1599751	11.7957	727472	9.23569	SOV3g000710.1	695050	696768	-	PREDICTED: putative disease resistance	NB-ARC#Rx_N	NA	AT3G14470	NA	NB-ARC domain-containing disease resistance protein
DM resistance	SOchr3	23583	1599751	11.7957	727472	9.23569	SOV3g000730.1	715863	719987	+	BAG family molecular chaperone regulator 7	NA	NA	AT5G62390	BAG7	BCL-2-associated athanogene 7
DM resistance	SOchr3	23583	1599751	11.7957	727472	9.23569	SOV3g000750.1	743838	752188	+	Acid beta-fructofuranosidase	Glyco_hydro_32N#Glyco_hydro_32C#DUF3357	map00052#Galactose metabolism#map00500#Starch and sucrose metabolism#map01100#Metabolic pathways#map01110#Biosynthesis of secondary metabolites	AT1G12240	ATBETAFRUCT4	Glycosyl hydrolases family 32 protein
DM resistance	SOchr3	23583	1599751	11.7957	727472	9.23569	SOV3g000760.1	759526	765987	+	Monocopper oxidase-like protein	Cu-oxidase#Cu-oxidase_3#Cu-oxidase_2	NA	AT4G25240	SKS1	SKU5 similar 1
DM resistance	SOchr3	23583	1599751	11.7957	727472	9.23569	SOV3g000700.1	685102	689242	-	MSP domain-containing protein	Motile_Sperm	NA	AT4G00170	NA	Plant VAMP (vesicle-associated membrane protein) family protein
DM resistance	SOchr3	23583	1599751	11.7957	727472	9.23569	SOV3g000720.1	699834	710173	-	DNA polymerase I	DNA_pol_A#DNA_pol_A_exo1	map03030#DNA replication#map03410#Base excision repair#map03420#Nucleotide excision repair#map03440#Homologous recombination	AT1G50840	POLGAMMA2	polymerase gamma 2
DM resistance	SOchr3	23583	1599751	11.7957	727472	9.23569	SOV3g000740.1	734159	738064	+	Trehalose 6-phosphate phosphatase	Trehalose_PPase	map00500#Starch and sucrose metabolism#map01100#Metabolic pathways#map01110#Biosynthesis of secondary metabolites	AT5G51460	ATTPPA	Haloacid dehalogenase-like hydrolase (HAD) superfamily protein
DM resistance	SOchr3	23583	1599751	11.7957	752452	8.8208	SOV3g000730.1	715863	719987	+	BAG family molecular chaperone regulator 7	NA	NA	AT5G62390	BAG7	BCL-2-associated athanogene 7
DM resistance	SOchr3	23583	1599751	11.7957	752452	8.8208	SOV3g000750.1	743838	752188	+	Acid beta-fructofuranosidase	Glyco_hydro_32N#Glyco_hydro_32C#DUF3357	map00052#Galactose metabolism#map00500#Starch and sucrose metabolism#map01100#Metabolic pathways#map01110#Biosynthesis of secondary metabolites	AT1G12240	ATBETAFRUCT4	Glycosyl hydrolases family 32 protein
DM resistance	SOchr3	23583	1599751	11.7957	752452	8.8208	SOV3g000760.1	759526	765987	+	Monocopper oxidase-like protein	Cu-oxidase#Cu-oxidase_3#Cu-oxidase_2	NA	AT4G25240	SKS1	SKU5 similar 1
DM resistance	SOchr3	23583	1599751	11.7957	752452	8.8208	SOV3g000770.1	793654	795617	-	NAC domain-containing protein	NAM	NA	AT1G12260	NAC007	NAC 007
DM resistance	SOchr3	23583	1599751	11.7957	752452	8.8208	SOV3g000720.1	699834	710173	-	DNA polymerase I	DNA_pol_A#DNA_pol_A_exo1	map03030#DNA replication#map03410#Base excision repair#map03420#Nucleotide excision repair#map03440#Homologous recombination	AT1G50840	POLGAMMA2	polymerase gamma 2
DM resistance	SOchr3	23583	1599751	11.7957	752452	8.8208	SOV3g000740.1	734159	738064	+	Trehalose 6-phosphate phosphatase	Trehalose_PPase	map00500#Starch and sucrose metabolism#map01100#Metabolic pathways#map01110#Biosynthesis of secondary metabolites	AT5G51460	ATTPPA	Haloacid dehalogenase-like hydrolase (HAD) superfamily protein
DM resistance	SOchr3	23583	1599751	11.7957	755325	8.97344	SOV3g000730.1	715863	719987	+	BAG family molecular chaperone regulator 7	NA	NA	AT5G62390	BAG7	BCL-2-associated athanogene 7
DM resistance	SOchr3	23583	1599751	11.7957	755325	8.97344	SOV3g000750.1	743838	752188	+	Acid beta-fructofuranosidase	Glyco_hydro_32N#Glyco_hydro_32C#DUF3357	map00052#Galactose metabolism#map00500#Starch and sucrose metabolism#map01100#Metabolic pathways#map01110#Biosynthesis of secondary metabolites	AT1G12240	ATBETAFRUCT4	Glycosyl hydrolases family 32 protein
DM resistance	SOchr3	23583	1599751	11.7957	755325	8.97344	SOV3g000760.1	759526	765987	+	Monocopper oxidase-like protein	Cu-oxidase#Cu-oxidase_3#Cu-oxidase_2	NA	AT4G25240	SKS1	SKU5 similar 1
DM resistance	SOchr3	23583	1599751	11.7957	755325	8.97344	SOV3g000770.1	793654	795617	-	NAC domain-containing protein	NAM	NA	AT1G12260	NAC007	NAC 007
DM resistance	SOchr3	23583	1599751	11.7957	755325	8.97344	SOV3g000720.1	699834	710173	-	DNA polymerase I	DNA_pol_A#DNA_pol_A_exo1	map03030#DNA replication#map03410#Base excision repair#map03420#Nucleotide excision repair#map03440#Homologous recombination	AT1G50840	POLGAMMA2	polymerase gamma 2
DM resistance	SOchr3	23583	1599751	11.7957	755325	8.97344	SOV3g000740.1	734159	738064	+	Trehalose 6-phosphate phosphatase	Trehalose_PPase	map00500#Starch and sucrose metabolism#map01100#Metabolic pathways#map01110#Biosynthesis of secondary metabolites	AT5G51460	ATTPPA	Haloacid dehalogenase-like hydrolase (HAD) superfamily protein
DM resistance	SOchr3	23583	1599751	11.7957	767267	9.20359	SOV3g000730.1	715863	719987	+	BAG family molecular chaperone regulator 7	NA	NA	AT5G62390	BAG7	BCL-2-associated athanogene 7
DM resistance	SOchr3	23583	1599751	11.7957	767267	9.20359	SOV3g000750.1	743838	752188	+	Acid beta-fructofuranosidase	Glyco_hydro_32N#Glyco_hydro_32C#DUF3357	map00052#Galactose metabolism#map00500#Starch and sucrose metabolism#map01100#Metabolic pathways#map01110#Biosynthesis of secondary metabolites	AT1G12240	ATBETAFRUCT4	Glycosyl hydrolases family 32 protein
DM resistance	SOchr3	23583	1599751	11.7957	767267	9.20359	SOV3g000760.1	759526	765987	+	Monocopper oxidase-like protein	Cu-oxidase#Cu-oxidase_3#Cu-oxidase_2	NA	AT4G25240	SKS1	SKU5 similar 1
DM resistance	SOchr3	23583	1599751	11.7957	767267	9.20359	SOV3g000770.1	793654	795617	-	NAC domain-containing protein	NAM	NA	AT1G12260	NAC007	NAC 007
DM resistance	SOchr3	23583	1599751	11.7957	767267	9.20359	SOV3g000780.1	805754	807877	-	Pectinesterase	Pectinesterase#PMEI	map00040#Pentose and glucuronate interconversions#map01100#Metabolic pathways#map02020#Two-component system	AT2G45220	NA	Plant invertase/pectin methylesterase inhibitor superfamily
DM resistance	SOchr3	23583	1599751	11.7957	767267	9.20359	SOV3g000790.1	814197	814796	+	PMEI domain-containing protein	PMEI	NA	AT5G62360	NA	Plant invertase/pectin methylesterase inhibitor superfamily protein
DM resistance	SOchr3	23583	1599751	11.7957	767267	9.20359	SOV3g000800.1	815480	818940	-	PREDICTED: jagunal homolog 1	Jagunal	NA	AT5G51510	NA	jagunal-like protein
DM resistance	SOchr3	23583	1599751	11.7957	767267	9.20359	SOV3g000740.1	734159	738064	+	Trehalose 6-phosphate phosphatase	Trehalose_PPase	map00500#Starch and sucrose metabolism#map01100#Metabolic pathways#map01110#Biosynthesis of secondary metabolites	AT5G51460	ATTPPA	Haloacid dehalogenase-like hydrolase (HAD) superfamily protein
DM resistance	SOchr3	23583	1599751	11.7957	768887	8.81233	SOV3g000730.1	715863	719987	+	BAG family molecular chaperone regulator 7	NA	NA	AT5G62390	BAG7	BCL-2-associated athanogene 7
DM resistance	SOchr3	23583	1599751	11.7957	768887	8.81233	SOV3g000750.1	743838	752188	+	Acid beta-fructofuranosidase	Glyco_hydro_32N#Glyco_hydro_32C#DUF3357	map00052#Galactose metabolism#map00500#Starch and sucrose metabolism#map01100#Metabolic pathways#map01110#Biosynthesis of secondary metabolites	AT1G12240	ATBETAFRUCT4	Glycosyl hydrolases family 32 protein
DM resistance	SOchr3	23583	1599751	11.7957	768887	8.81233	SOV3g000760.1	759526	765987	+	Monocopper oxidase-like protein	Cu-oxidase#Cu-oxidase_3#Cu-oxidase_2	NA	AT4G25240	SKS1	SKU5 similar 1
DM resistance	SOchr3	23583	1599751	11.7957	768887	8.81233	SOV3g000770.1	793654	795617	-	NAC domain-containing protein	NAM	NA	AT1G12260	NAC007	NAC 007
DM resistance	SOchr3	23583	1599751	11.7957	768887	8.81233	SOV3g000780.1	805754	807877	-	Pectinesterase	Pectinesterase#PMEI	map00040#Pentose and glucuronate interconversions#map01100#Metabolic pathways#map02020#Two-component system	AT2G45220	NA	Plant invertase/pectin methylesterase inhibitor superfamily
DM resistance	SOchr3	23583	1599751	11.7957	768887	8.81233	SOV3g000790.1	814197	814796	+	PMEI domain-containing protein	PMEI	NA	AT5G62360	NA	Plant invertase/pectin methylesterase inhibitor superfamily protein
DM resistance	SOchr3	23583	1599751	11.7957	768887	8.81233	SOV3g000800.1	815480	818940	-	PREDICTED: jagunal homolog 1	Jagunal	NA	AT5G51510	NA	jagunal-like protein
DM resistance	SOchr3	23583	1599751	11.7957	768887	8.81233	SOV3g000740.1	734159	738064	+	Trehalose 6-phosphate phosphatase	Trehalose_PPase	map00500#Starch and sucrose metabolism#map01100#Metabolic pathways#map01110#Biosynthesis of secondary metabolites	AT5G51460	ATTPPA	Haloacid dehalogenase-like hydrolase (HAD) superfamily protein
DM resistance	SOchr3	23583	1599751	11.7957	770315	8.24623	SOV3g000750.1	743838	752188	+	Acid beta-fructofuranosidase	Glyco_hydro_32N#Glyco_hydro_32C#DUF3357	map00052#Galactose metabolism#map00500#Starch and sucrose metabolism#map01100#Metabolic pathways#map01110#Biosynthesis of secondary metabolites	AT1G12240	ATBETAFRUCT4	Glycosyl hydrolases family 32 protein
DM resistance	SOchr3	23583	1599751	11.7957	770315	8.24623	SOV3g000760.1	759526	765987	+	Monocopper oxidase-like protein	Cu-oxidase#Cu-oxidase_3#Cu-oxidase_2	NA	AT4G25240	SKS1	SKU5 similar 1
DM resistance	SOchr3	23583	1599751	11.7957	770315	8.24623	SOV3g000770.1	793654	795617	-	NAC domain-containing protein	NAM	NA	AT1G12260	NAC007	NAC 007
DM resistance	SOchr3	23583	1599751	11.7957	770315	8.24623	SOV3g000780.1	805754	807877	-	Pectinesterase	Pectinesterase#PMEI	map00040#Pentose and glucuronate interconversions#map01100#Metabolic pathways#map02020#Two-component system	AT2G45220	NA	Plant invertase/pectin methylesterase inhibitor superfamily
DM resistance	SOchr3	23583	1599751	11.7957	770315	8.24623	SOV3g000790.1	814197	814796	+	PMEI domain-containing protein	PMEI	NA	AT5G62360	NA	Plant invertase/pectin methylesterase inhibitor superfamily protein
DM resistance	SOchr3	23583	1599751	11.7957	770315	8.24623	SOV3g000800.1	815480	818940	-	PREDICTED: jagunal homolog 1	Jagunal	NA	AT5G51510	NA	jagunal-like protein
DM resistance	SOchr3	23583	1599751	11.7957	770315	8.24623	SOV3g000740.1	734159	738064	+	Trehalose 6-phosphate phosphatase	Trehalose_PPase	map00500#Starch and sucrose metabolism#map01100#Metabolic pathways#map01110#Biosynthesis of secondary metabolites	AT5G51460	ATTPPA	Haloacid dehalogenase-like hydrolase (HAD) superfamily protein
DM resistance	SOchr3	23583	1599751	11.7957	773330	8.78249	SOV3g000750.1	743838	752188	+	Acid beta-fructofuranosidase	Glyco_hydro_32N#Glyco_hydro_32C#DUF3357	map00052#Galactose metabolism#map00500#Starch and sucrose metabolism#map01100#Metabolic pathways#map01110#Biosynthesis of secondary metabolites	AT1G12240	ATBETAFRUCT4	Glycosyl hydrolases family 32 protein
DM resistance	SOchr3	23583	1599751	11.7957	773330	8.78249	SOV3g000760.1	759526	765987	+	Monocopper oxidase-like protein	Cu-oxidase#Cu-oxidase_3#Cu-oxidase_2	NA	AT4G25240	SKS1	SKU5 similar 1
DM resistance	SOchr3	23583	1599751	11.7957	773330	8.78249	SOV3g000770.1	793654	795617	-	NAC domain-containing protein	NAM	NA	AT1G12260	NAC007	NAC 007
DM resistance	SOchr3	23583	1599751	11.7957	773330	8.78249	SOV3g000780.1	805754	807877	-	Pectinesterase	Pectinesterase#PMEI	map00040#Pentose and glucuronate interconversions#map01100#Metabolic pathways#map02020#Two-component system	AT2G45220	NA	Plant invertase/pectin methylesterase inhibitor superfamily
DM resistance	SOchr3	23583	1599751	11.7957	773330	8.78249	SOV3g000790.1	814197	814796	+	PMEI domain-containing protein	PMEI	NA	AT5G62360	NA	Plant invertase/pectin methylesterase inhibitor superfamily protein
DM resistance	SOchr3	23583	1599751	11.7957	773330	8.78249	SOV3g000800.1	815480	818940	-	PREDICTED: jagunal homolog 1	Jagunal	NA	AT5G51510	NA	jagunal-like protein
DM resistance	SOchr3	23583	1599751	11.7957	773330	8.78249	SOV3g000810.1	820440	825872	-	Endoglucanase	Glyco_hydro_9	map00500#Starch and sucrose metabolism#map01100#Metabolic pathways#map02020#Two-component system	AT1G70710	GH9B1	glycosyl hydrolase 9B1
DM resistance	SOchr3	23583	1599751	11.7957	773330	8.78249	SOV3g000740.1	734159	738064	+	Trehalose 6-phosphate phosphatase	Trehalose_PPase	map00500#Starch and sucrose metabolism#map01100#Metabolic pathways#map01110#Biosynthesis of secondary metabolites	AT5G51460	ATTPPA	Haloacid dehalogenase-like hydrolase (HAD) superfamily protein
DM resistance	SOchr3	23583	1599751	11.7957	773626	8.78249	SOV3g000750.1	743838	752188	+	Acid beta-fructofuranosidase	Glyco_hydro_32N#Glyco_hydro_32C#DUF3357	map00052#Galactose metabolism#map00500#Starch and sucrose metabolism#map01100#Metabolic pathways#map01110#Biosynthesis of secondary metabolites	AT1G12240	ATBETAFRUCT4	Glycosyl hydrolases family 32 protein
DM resistance	SOchr3	23583	1599751	11.7957	773626	8.78249	SOV3g000760.1	759526	765987	+	Monocopper oxidase-like protein	Cu-oxidase#Cu-oxidase_3#Cu-oxidase_2	NA	AT4G25240	SKS1	SKU5 similar 1
DM resistance	SOchr3	23583	1599751	11.7957	773626	8.78249	SOV3g000770.1	793654	795617	-	NAC domain-containing protein	NAM	NA	AT1G12260	NAC007	NAC 007
DM resistance	SOchr3	23583	1599751	11.7957	773626	8.78249	SOV3g000780.1	805754	807877	-	Pectinesterase	Pectinesterase#PMEI	map00040#Pentose and glucuronate interconversions#map01100#Metabolic pathways#map02020#Two-component system	AT2G45220	NA	Plant invertase/pectin methylesterase inhibitor superfamily
DM resistance	SOchr3	23583	1599751	11.7957	773626	8.78249	SOV3g000790.1	814197	814796	+	PMEI domain-containing protein	PMEI	NA	AT5G62360	NA	Plant invertase/pectin methylesterase inhibitor superfamily protein
DM resistance	SOchr3	23583	1599751	11.7957	773626	8.78249	SOV3g000800.1	815480	818940	-	PREDICTED: jagunal homolog 1	Jagunal	NA	AT5G51510	NA	jagunal-like protein
DM resistance	SOchr3	23583	1599751	11.7957	773626	8.78249	SOV3g000810.1	820440	825872	-	Endoglucanase	Glyco_hydro_9	map00500#Starch and sucrose metabolism#map01100#Metabolic pathways#map02020#Two-component system	AT1G70710	GH9B1	glycosyl hydrolase 9B1
DM resistance	SOchr3	23583	1599751	11.7957	773626	8.78249	SOV3g000740.1	734159	738064	+	Trehalose 6-phosphate phosphatase	Trehalose_PPase	map00500#Starch and sucrose metabolism#map01100#Metabolic pathways#map01110#Biosynthesis of secondary metabolites	AT5G51460	ATTPPA	Haloacid dehalogenase-like hydrolase (HAD) superfamily protein
DM resistance	SOchr3	23583	1599751	11.7957	774310	8.78249	SOV3g000750.1	743838	752188	+	Acid beta-fructofuranosidase	Glyco_hydro_32N#Glyco_hydro_32C#DUF3357	map00052#Galactose metabolism#map00500#Starch and sucrose metabolism#map01100#Metabolic pathways#map01110#Biosynthesis of secondary metabolites	AT1G12240	ATBETAFRUCT4	Glycosyl hydrolases family 32 protein
DM resistance	SOchr3	23583	1599751	11.7957	774310	8.78249	SOV3g000760.1	759526	765987	+	Monocopper oxidase-like protein	Cu-oxidase#Cu-oxidase_3#Cu-oxidase_2	NA	AT4G25240	SKS1	SKU5 similar 1
DM resistance	SOchr3	23583	1599751	11.7957	774310	8.78249	SOV3g000770.1	793654	795617	-	NAC domain-containing protein	NAM	NA	AT1G12260	NAC007	NAC 007
DM resistance	SOchr3	23583	1599751	11.7957	774310	8.78249	SOV3g000780.1	805754	807877	-	Pectinesterase	Pectinesterase#PMEI	map00040#Pentose and glucuronate interconversions#map01100#Metabolic pathways#map02020#Two-component system	AT2G45220	NA	Plant invertase/pectin methylesterase inhibitor superfamily
DM resistance	SOchr3	23583	1599751	11.7957	774310	8.78249	SOV3g000790.1	814197	814796	+	PMEI domain-containing protein	PMEI	NA	AT5G62360	NA	Plant invertase/pectin methylesterase inhibitor superfamily protein
DM resistance	SOchr3	23583	1599751	11.7957	774310	8.78249	SOV3g000800.1	815480	818940	-	PREDICTED: jagunal homolog 1	Jagunal	NA	AT5G51510	NA	jagunal-like protein
DM resistance	SOchr3	23583	1599751	11.7957	774310	8.78249	SOV3g000810.1	820440	825872	-	Endoglucanase	Glyco_hydro_9	map00500#Starch and sucrose metabolism#map01100#Metabolic pathways#map02020#Two-component system	AT1G70710	GH9B1	glycosyl hydrolase 9B1
DM resistance	SOchr3	23583	1599751	11.7957	774310	8.78249	SOV3g000740.1	734159	738064	+	Trehalose 6-phosphate phosphatase	Trehalose_PPase	map00500#Starch and sucrose metabolism#map01100#Metabolic pathways#map01110#Biosynthesis of secondary metabolites	AT5G51460	ATTPPA	Haloacid dehalogenase-like hydrolase (HAD) superfamily protein
DM resistance	SOchr3	23583	1599751	11.7957	774375	8.78249	SOV3g000750.1	743838	752188	+	Acid beta-fructofuranosidase	Glyco_hydro_32N#Glyco_hydro_32C#DUF3357	map00052#Galactose metabolism#map00500#Starch and sucrose metabolism#map01100#Metabolic pathways#map01110#Biosynthesis of secondary metabolites	AT1G12240	ATBETAFRUCT4	Glycosyl hydrolases family 32 protein
DM resistance	SOchr3	23583	1599751	11.7957	774375	8.78249	SOV3g000760.1	759526	765987	+	Monocopper oxidase-like protein	Cu-oxidase#Cu-oxidase_3#Cu-oxidase_2	NA	AT4G25240	SKS1	SKU5 similar 1
DM resistance	SOchr3	23583	1599751	11.7957	774375	8.78249	SOV3g000770.1	793654	795617	-	NAC domain-containing protein	NAM	NA	AT1G12260	NAC007	NAC 007
DM resistance	SOchr3	23583	1599751	11.7957	774375	8.78249	SOV3g000780.1	805754	807877	-	Pectinesterase	Pectinesterase#PMEI	map00040#Pentose and glucuronate interconversions#map01100#Metabolic pathways#map02020#Two-component system	AT2G45220	NA	Plant invertase/pectin methylesterase inhibitor superfamily
DM resistance	SOchr3	23583	1599751	11.7957	774375	8.78249	SOV3g000790.1	814197	814796	+	PMEI domain-containing protein	PMEI	NA	AT5G62360	NA	Plant invertase/pectin methylesterase inhibitor superfamily protein
DM resistance	SOchr3	23583	1599751	11.7957	774375	8.78249	SOV3g000800.1	815480	818940	-	PREDICTED: jagunal homolog 1	Jagunal	NA	AT5G51510	NA	jagunal-like protein
DM resistance	SOchr3	23583	1599751	11.7957	774375	8.78249	SOV3g000810.1	820440	825872	-	Endoglucanase	Glyco_hydro_9	map00500#Starch and sucrose metabolism#map01100#Metabolic pathways#map02020#Two-component system	AT1G70710	GH9B1	glycosyl hydrolase 9B1
DM resistance	SOchr3	23583	1599751	11.7957	774375	8.78249	SOV3g000740.1	734159	738064	+	Trehalose 6-phosphate phosphatase	Trehalose_PPase	map00500#Starch and sucrose metabolism#map01100#Metabolic pathways#map01110#Biosynthesis of secondary metabolites	AT5G51460	ATTPPA	Haloacid dehalogenase-like hydrolase (HAD) superfamily protein
DM resistance	SOchr3	23583	1599751	11.7957	775626	8.21713	SOV3g000750.1	743838	752188	+	Acid beta-fructofuranosidase	Glyco_hydro_32N#Glyco_hydro_32C#DUF3357	map00052#Galactose metabolism#map00500#Starch and sucrose metabolism#map01100#Metabolic pathways#map01110#Biosynthesis of secondary metabolites	AT1G12240	ATBETAFRUCT4	Glycosyl hydrolases family 32 protein
DM resistance	SOchr3	23583	1599751	11.7957	775626	8.21713	SOV3g000760.1	759526	765987	+	Monocopper oxidase-like protein	Cu-oxidase#Cu-oxidase_3#Cu-oxidase_2	NA	AT4G25240	SKS1	SKU5 similar 1
DM resistance	SOchr3	23583	1599751	11.7957	775626	8.21713	SOV3g000770.1	793654	795617	-	NAC domain-containing protein	NAM	NA	AT1G12260	NAC007	NAC 007
DM resistance	SOchr3	23583	1599751	11.7957	775626	8.21713	SOV3g000780.1	805754	807877	-	Pectinesterase	Pectinesterase#PMEI	map00040#Pentose and glucuronate interconversions#map01100#Metabolic pathways#map02020#Two-component system	AT2G45220	NA	Plant invertase/pectin methylesterase inhibitor superfamily
DM resistance	SOchr3	23583	1599751	11.7957	775626	8.21713	SOV3g000790.1	814197	814796	+	PMEI domain-containing protein	PMEI	NA	AT5G62360	NA	Plant invertase/pectin methylesterase inhibitor superfamily protein
DM resistance	SOchr3	23583	1599751	11.7957	775626	8.21713	SOV3g000800.1	815480	818940	-	PREDICTED: jagunal homolog 1	Jagunal	NA	AT5G51510	NA	jagunal-like protein
DM resistance	SOchr3	23583	1599751	11.7957	775626	8.21713	SOV3g000810.1	820440	825872	-	Endoglucanase	Glyco_hydro_9	map00500#Starch and sucrose metabolism#map01100#Metabolic pathways#map02020#Two-component system	AT1G70710	GH9B1	glycosyl hydrolase 9B1
DM resistance	SOchr3	23583	1599751	11.7957	775626	8.21713	SOV3g000740.1	734159	738064	+	Trehalose 6-phosphate phosphatase	Trehalose_PPase	map00500#Starch and sucrose metabolism#map01100#Metabolic pathways#map01110#Biosynthesis of secondary metabolites	AT5G51460	ATTPPA	Haloacid dehalogenase-like hydrolase (HAD) superfamily protein
DM resistance	SOchr3	23583	1599751	11.7957	778738	8.20923	SOV3g000750.1	743838	752188	+	Acid beta-fructofuranosidase	Glyco_hydro_32N#Glyco_hydro_32C#DUF3357	map00052#Galactose metabolism#map00500#Starch and sucrose metabolism#map01100#Metabolic pathways#map01110#Biosynthesis of secondary metabolites	AT1G12240	ATBETAFRUCT4	Glycosyl hydrolases family 32 protein
DM resistance	SOchr3	23583	1599751	11.7957	778738	8.20923	SOV3g000760.1	759526	765987	+	Monocopper oxidase-like protein	Cu-oxidase#Cu-oxidase_3#Cu-oxidase_2	NA	AT4G25240	SKS1	SKU5 similar 1
DM resistance	SOchr3	23583	1599751	11.7957	778738	8.20923	SOV3g000770.1	793654	795617	-	NAC domain-containing protein	NAM	NA	AT1G12260	NAC007	NAC 007
DM resistance	SOchr3	23583	1599751	11.7957	778738	8.20923	SOV3g000780.1	805754	807877	-	Pectinesterase	Pectinesterase#PMEI	map00040#Pentose and glucuronate interconversions#map01100#Metabolic pathways#map02020#Two-component system	AT2G45220	NA	Plant invertase/pectin methylesterase inhibitor superfamily
DM resistance	SOchr3	23583	1599751	11.7957	778738	8.20923	SOV3g000790.1	814197	814796	+	PMEI domain-containing protein	PMEI	NA	AT5G62360	NA	Plant invertase/pectin methylesterase inhibitor superfamily protein
DM resistance	SOchr3	23583	1599751	11.7957	778738	8.20923	SOV3g000800.1	815480	818940	-	PREDICTED: jagunal homolog 1	Jagunal	NA	AT5G51510	NA	jagunal-like protein
DM resistance	SOchr3	23583	1599751	11.7957	778738	8.20923	SOV3g000810.1	820440	825872	-	Endoglucanase	Glyco_hydro_9	map00500#Starch and sucrose metabolism#map01100#Metabolic pathways#map02020#Two-component system	AT1G70710	GH9B1	glycosyl hydrolase 9B1
DM resistance	SOchr3	23583	1599751	11.7957	778738	8.20923	SOV3g000740.1	734159	738064	+	Trehalose 6-phosphate phosphatase	Trehalose_PPase	map00500#Starch and sucrose metabolism#map01100#Metabolic pathways#map01110#Biosynthesis of secondary metabolites	AT5G51460	ATTPPA	Haloacid dehalogenase-like hydrolase (HAD) superfamily protein
DM resistance	SOchr3	23583	1599751	11.7957	780432	8.29791	SOV3g000750.1	743838	752188	+	Acid beta-fructofuranosidase	Glyco_hydro_32N#Glyco_hydro_32C#DUF3357	map00052#Galactose metabolism#map00500#Starch and sucrose metabolism#map01100#Metabolic pathways#map01110#Biosynthesis of secondary metabolites	AT1G12240	ATBETAFRUCT4	Glycosyl hydrolases family 32 protein
DM resistance	SOchr3	23583	1599751	11.7957	780432	8.29791	SOV3g000760.1	759526	765987	+	Monocopper oxidase-like protein	Cu-oxidase#Cu-oxidase_3#Cu-oxidase_2	NA	AT4G25240	SKS1	SKU5 similar 1
DM resistance	SOchr3	23583	1599751	11.7957	780432	8.29791	SOV3g000770.1	793654	795617	-	NAC domain-containing protein	NAM	NA	AT1G12260	NAC007	NAC 007
DM resistance	SOchr3	23583	1599751	11.7957	780432	8.29791	SOV3g000780.1	805754	807877	-	Pectinesterase	Pectinesterase#PMEI	map00040#Pentose and glucuronate interconversions#map01100#Metabolic pathways#map02020#Two-component system	AT2G45220	NA	Plant invertase/pectin methylesterase inhibitor superfamily
DM resistance	SOchr3	23583	1599751	11.7957	780432	8.29791	SOV3g000790.1	814197	814796	+	PMEI domain-containing protein	PMEI	NA	AT5G62360	NA	Plant invertase/pectin methylesterase inhibitor superfamily protein
DM resistance	SOchr3	23583	1599751	11.7957	780432	8.29791	SOV3g000800.1	815480	818940	-	PREDICTED: jagunal homolog 1	Jagunal	NA	AT5G51510	NA	jagunal-like protein
DM resistance	SOchr3	23583	1599751	11.7957	780432	8.29791	SOV3g000810.1	820440	825872	-	Endoglucanase	Glyco_hydro_9	map00500#Starch and sucrose metabolism#map01100#Metabolic pathways#map02020#Two-component system	AT1G70710	GH9B1	glycosyl hydrolase 9B1
DM resistance	SOchr3	23583	1599751	11.7957	780432	8.29791	SOV3g000820.1	829991	832898	+	DNA-directed RNA polymerase III subunit RPC8	RNA_pol_Rbc25#SHS2_Rpb7-N	map03020#RNA polymerase#map04623#Cytosolic DNA-sensing pathway	AT1G06790	NA	RNA polymerase Rpb7 N-terminal domain-containing protein
DM resistance	SOchr3	23583	1599751	11.7957	780432	8.29791	SOV3g000740.1	734159	738064	+	Trehalose 6-phosphate phosphatase	Trehalose_PPase	map00500#Starch and sucrose metabolism#map01100#Metabolic pathways#map01110#Biosynthesis of secondary metabolites	AT5G51460	ATTPPA	Haloacid dehalogenase-like hydrolase (HAD) superfamily protein
DM resistance	SOchr3	23583	1599751	11.7957	781482	8.78264	SOV3g000750.1	743838	752188	+	Acid beta-fructofuranosidase	Glyco_hydro_32N#Glyco_hydro_32C#DUF3357	map00052#Galactose metabolism#map00500#Starch and sucrose metabolism#map01100#Metabolic pathways#map01110#Biosynthesis of secondary metabolites	AT1G12240	ATBETAFRUCT4	Glycosyl hydrolases family 32 protein
DM resistance	SOchr3	23583	1599751	11.7957	781482	8.78264	SOV3g000760.1	759526	765987	+	Monocopper oxidase-like protein	Cu-oxidase#Cu-oxidase_3#Cu-oxidase_2	NA	AT4G25240	SKS1	SKU5 similar 1
DM resistance	SOchr3	23583	1599751	11.7957	781482	8.78264	SOV3g000770.1	793654	795617	-	NAC domain-containing protein	NAM	NA	AT1G12260	NAC007	NAC 007
DM resistance	SOchr3	23583	1599751	11.7957	781482	8.78264	SOV3g000780.1	805754	807877	-	Pectinesterase	Pectinesterase#PMEI	map00040#Pentose and glucuronate interconversions#map01100#Metabolic pathways#map02020#Two-component system	AT2G45220	NA	Plant invertase/pectin methylesterase inhibitor superfamily
DM resistance	SOchr3	23583	1599751	11.7957	781482	8.78264	SOV3g000790.1	814197	814796	+	PMEI domain-containing protein	PMEI	NA	AT5G62360	NA	Plant invertase/pectin methylesterase inhibitor superfamily protein
DM resistance	SOchr3	23583	1599751	11.7957	781482	8.78264	SOV3g000800.1	815480	818940	-	PREDICTED: jagunal homolog 1	Jagunal	NA	AT5G51510	NA	jagunal-like protein
DM resistance	SOchr3	23583	1599751	11.7957	781482	8.78264	SOV3g000810.1	820440	825872	-	Endoglucanase	Glyco_hydro_9	map00500#Starch and sucrose metabolism#map01100#Metabolic pathways#map02020#Two-component system	AT1G70710	GH9B1	glycosyl hydrolase 9B1
DM resistance	SOchr3	23583	1599751	11.7957	781482	8.78264	SOV3g000820.1	829991	832898	+	DNA-directed RNA polymerase III subunit RPC8	RNA_pol_Rbc25#SHS2_Rpb7-N	map03020#RNA polymerase#map04623#Cytosolic DNA-sensing pathway	AT1G06790	NA	RNA polymerase Rpb7 N-terminal domain-containing protein
DM resistance	SOchr3	23583	1599751	11.7957	781482	8.78264	SOV3g000740.1	734159	738064	+	Trehalose 6-phosphate phosphatase	Trehalose_PPase	map00500#Starch and sucrose metabolism#map01100#Metabolic pathways#map01110#Biosynthesis of secondary metabolites	AT5G51460	ATTPPA	Haloacid dehalogenase-like hydrolase (HAD) superfamily protein
DM resistance	SOchr3	23583	1599751	11.7957	781483	8.72516	SOV3g000750.1	743838	752188	+	Acid beta-fructofuranosidase	Glyco_hydro_32N#Glyco_hydro_32C#DUF3357	map00052#Galactose metabolism#map00500#Starch and sucrose metabolism#map01100#Metabolic pathways#map01110#Biosynthesis of secondary metabolites	AT1G12240	ATBETAFRUCT4	Glycosyl hydrolases family 32 protein
DM resistance	SOchr3	23583	1599751	11.7957	781483	8.72516	SOV3g000760.1	759526	765987	+	Monocopper oxidase-like protein	Cu-oxidase#Cu-oxidase_3#Cu-oxidase_2	NA	AT4G25240	SKS1	SKU5 similar 1
DM resistance	SOchr3	23583	1599751	11.7957	781483	8.72516	SOV3g000770.1	793654	795617	-	NAC domain-containing protein	NAM	NA	AT1G12260	NAC007	NAC 007
DM resistance	SOchr3	23583	1599751	11.7957	781483	8.72516	SOV3g000780.1	805754	807877	-	Pectinesterase	Pectinesterase#PMEI	map00040#Pentose and glucuronate interconversions#map01100#Metabolic pathways#map02020#Two-component system	AT2G45220	NA	Plant invertase/pectin methylesterase inhibitor superfamily
DM resistance	SOchr3	23583	1599751	11.7957	781483	8.72516	SOV3g000790.1	814197	814796	+	PMEI domain-containing protein	PMEI	NA	AT5G62360	NA	Plant invertase/pectin methylesterase inhibitor superfamily protein
DM resistance	SOchr3	23583	1599751	11.7957	781483	8.72516	SOV3g000800.1	815480	818940	-	PREDICTED: jagunal homolog 1	Jagunal	NA	AT5G51510	NA	jagunal-like protein
DM resistance	SOchr3	23583	1599751	11.7957	781483	8.72516	SOV3g000810.1	820440	825872	-	Endoglucanase	Glyco_hydro_9	map00500#Starch and sucrose metabolism#map01100#Metabolic pathways#map02020#Two-component system	AT1G70710	GH9B1	glycosyl hydrolase 9B1
DM resistance	SOchr3	23583	1599751	11.7957	781483	8.72516	SOV3g000820.1	829991	832898	+	DNA-directed RNA polymerase III subunit RPC8	RNA_pol_Rbc25#SHS2_Rpb7-N	map03020#RNA polymerase#map04623#Cytosolic DNA-sensing pathway	AT1G06790	NA	RNA polymerase Rpb7 N-terminal domain-containing protein
DM resistance	SOchr3	23583	1599751	11.7957	781483	8.72516	SOV3g000740.1	734159	738064	+	Trehalose 6-phosphate phosphatase	Trehalose_PPase	map00500#Starch and sucrose metabolism#map01100#Metabolic pathways#map01110#Biosynthesis of secondary metabolites	AT5G51460	ATTPPA	Haloacid dehalogenase-like hydrolase (HAD) superfamily protein
DM resistance	SOchr3	23583	1599751	11.7957	782145	8.59891	SOV3g000750.1	743838	752188	+	Acid beta-fructofuranosidase	Glyco_hydro_32N#Glyco_hydro_32C#DUF3357	map00052#Galactose metabolism#map00500#Starch and sucrose metabolism#map01100#Metabolic pathways#map01110#Biosynthesis of secondary metabolites	AT1G12240	ATBETAFRUCT4	Glycosyl hydrolases family 32 protein
DM resistance	SOchr3	23583	1599751	11.7957	782145	8.59891	SOV3g000760.1	759526	765987	+	Monocopper oxidase-like protein	Cu-oxidase#Cu-oxidase_3#Cu-oxidase_2	NA	AT4G25240	SKS1	SKU5 similar 1
DM resistance	SOchr3	23583	1599751	11.7957	782145	8.59891	SOV3g000770.1	793654	795617	-	NAC domain-containing protein	NAM	NA	AT1G12260	NAC007	NAC 007
DM resistance	SOchr3	23583	1599751	11.7957	782145	8.59891	SOV3g000780.1	805754	807877	-	Pectinesterase	Pectinesterase#PMEI	map00040#Pentose and glucuronate interconversions#map01100#Metabolic pathways#map02020#Two-component system	AT2G45220	NA	Plant invertase/pectin methylesterase inhibitor superfamily
DM resistance	SOchr3	23583	1599751	11.7957	782145	8.59891	SOV3g000790.1	814197	814796	+	PMEI domain-containing protein	PMEI	NA	AT5G62360	NA	Plant invertase/pectin methylesterase inhibitor superfamily protein
DM resistance	SOchr3	23583	1599751	11.7957	782145	8.59891	SOV3g000800.1	815480	818940	-	PREDICTED: jagunal homolog 1	Jagunal	NA	AT5G51510	NA	jagunal-like protein
DM resistance	SOchr3	23583	1599751	11.7957	782145	8.59891	SOV3g000810.1	820440	825872	-	Endoglucanase	Glyco_hydro_9	map00500#Starch and sucrose metabolism#map01100#Metabolic pathways#map02020#Two-component system	AT1G70710	GH9B1	glycosyl hydrolase 9B1
DM resistance	SOchr3	23583	1599751	11.7957	782145	8.59891	SOV3g000820.1	829991	832898	+	DNA-directed RNA polymerase III subunit RPC8	RNA_pol_Rbc25#SHS2_Rpb7-N	map03020#RNA polymerase#map04623#Cytosolic DNA-sensing pathway	AT1G06790	NA	RNA polymerase Rpb7 N-terminal domain-containing protein
DM resistance	SOchr3	23583	1599751	11.7957	782145	8.59891	SOV3g000740.1	734159	738064	+	Trehalose 6-phosphate phosphatase	Trehalose_PPase	map00500#Starch and sucrose metabolism#map01100#Metabolic pathways#map01110#Biosynthesis of secondary metabolites	AT5G51460	ATTPPA	Haloacid dehalogenase-like hydrolase (HAD) superfamily protein
DM resistance	SOchr3	23583	1599751	11.7957	785000	11.0109	SOV3g000750.1	743838	752188	+	Acid beta-fructofuranosidase	Glyco_hydro_32N#Glyco_hydro_32C#DUF3357	map00052#Galactose metabolism#map00500#Starch and sucrose metabolism#map01100#Metabolic pathways#map01110#Biosynthesis of secondary metabolites	AT1G12240	ATBETAFRUCT4	Glycosyl hydrolases family 32 protein
DM resistance	SOchr3	23583	1599751	11.7957	785000	11.0109	SOV3g000760.1	759526	765987	+	Monocopper oxidase-like protein	Cu-oxidase#Cu-oxidase_3#Cu-oxidase_2	NA	AT4G25240	SKS1	SKU5 similar 1
DM resistance	SOchr3	23583	1599751	11.7957	785000	11.0109	SOV3g000770.1	793654	795617	-	NAC domain-containing protein	NAM	NA	AT1G12260	NAC007	NAC 007
DM resistance	SOchr3	23583	1599751	11.7957	785000	11.0109	SOV3g000780.1	805754	807877	-	Pectinesterase	Pectinesterase#PMEI	map00040#Pentose and glucuronate interconversions#map01100#Metabolic pathways#map02020#Two-component system	AT2G45220	NA	Plant invertase/pectin methylesterase inhibitor superfamily
DM resistance	SOchr3	23583	1599751	11.7957	785000	11.0109	SOV3g000790.1	814197	814796	+	PMEI domain-containing protein	PMEI	NA	AT5G62360	NA	Plant invertase/pectin methylesterase inhibitor superfamily protein
DM resistance	SOchr3	23583	1599751	11.7957	785000	11.0109	SOV3g000800.1	815480	818940	-	PREDICTED: jagunal homolog 1	Jagunal	NA	AT5G51510	NA	jagunal-like protein
DM resistance	SOchr3	23583	1599751	11.7957	785000	11.0109	SOV3g000810.1	820440	825872	-	Endoglucanase	Glyco_hydro_9	map00500#Starch and sucrose metabolism#map01100#Metabolic pathways#map02020#Two-component system	AT1G70710	GH9B1	glycosyl hydrolase 9B1
DM resistance	SOchr3	23583	1599751	11.7957	785000	11.0109	SOV3g000820.1	829991	832898	+	DNA-directed RNA polymerase III subunit RPC8	RNA_pol_Rbc25#SHS2_Rpb7-N	map03020#RNA polymerase#map04623#Cytosolic DNA-sensing pathway	AT1G06790	NA	RNA polymerase Rpb7 N-terminal domain-containing protein
DM resistance	SOchr3	23583	1599751	11.7957	785000	11.0109	SOV3g000740.1	734159	738064	+	Trehalose 6-phosphate phosphatase	Trehalose_PPase	map00500#Starch and sucrose metabolism#map01100#Metabolic pathways#map01110#Biosynthesis of secondary metabolites	AT5G51460	ATTPPA	Haloacid dehalogenase-like hydrolase (HAD) superfamily protein
DM resistance	SOchr3	23583	1599751	11.7957	785147	9.15824	SOV3g000750.1	743838	752188	+	Acid beta-fructofuranosidase	Glyco_hydro_32N#Glyco_hydro_32C#DUF3357	map00052#Galactose metabolism#map00500#Starch and sucrose metabolism#map01100#Metabolic pathways#map01110#Biosynthesis of secondary metabolites	AT1G12240	ATBETAFRUCT4	Glycosyl hydrolases family 32 protein
DM resistance	SOchr3	23583	1599751	11.7957	785147	9.15824	SOV3g000760.1	759526	765987	+	Monocopper oxidase-like protein	Cu-oxidase#Cu-oxidase_3#Cu-oxidase_2	NA	AT4G25240	SKS1	SKU5 similar 1
DM resistance	SOchr3	23583	1599751	11.7957	785147	9.15824	SOV3g000770.1	793654	795617	-	NAC domain-containing protein	NAM	NA	AT1G12260	NAC007	NAC 007
DM resistance	SOchr3	23583	1599751	11.7957	785147	9.15824	SOV3g000780.1	805754	807877	-	Pectinesterase	Pectinesterase#PMEI	map00040#Pentose and glucuronate interconversions#map01100#Metabolic pathways#map02020#Two-component system	AT2G45220	NA	Plant invertase/pectin methylesterase inhibitor superfamily
DM resistance	SOchr3	23583	1599751	11.7957	785147	9.15824	SOV3g000790.1	814197	814796	+	PMEI domain-containing protein	PMEI	NA	AT5G62360	NA	Plant invertase/pectin methylesterase inhibitor superfamily protein
DM resistance	SOchr3	23583	1599751	11.7957	785147	9.15824	SOV3g000800.1	815480	818940	-	PREDICTED: jagunal homolog 1	Jagunal	NA	AT5G51510	NA	jagunal-like protein
DM resistance	SOchr3	23583	1599751	11.7957	785147	9.15824	SOV3g000810.1	820440	825872	-	Endoglucanase	Glyco_hydro_9	map00500#Starch and sucrose metabolism#map01100#Metabolic pathways#map02020#Two-component system	AT1G70710	GH9B1	glycosyl hydrolase 9B1
DM resistance	SOchr3	23583	1599751	11.7957	785147	9.15824	SOV3g000820.1	829991	832898	+	DNA-directed RNA polymerase III subunit RPC8	RNA_pol_Rbc25#SHS2_Rpb7-N	map03020#RNA polymerase#map04623#Cytosolic DNA-sensing pathway	AT1G06790	NA	RNA polymerase Rpb7 N-terminal domain-containing protein
DM resistance	SOchr3	23583	1599751	11.7957	785147	9.15824	SOV3g000740.1	734159	738064	+	Trehalose 6-phosphate phosphatase	Trehalose_PPase	map00500#Starch and sucrose metabolism#map01100#Metabolic pathways#map01110#Biosynthesis of secondary metabolites	AT5G51460	ATTPPA	Haloacid dehalogenase-like hydrolase (HAD) superfamily protein
DM resistance	SOchr3	23583	1599751	11.7957	787606	8.21713	SOV3g000750.1	743838	752188	+	Acid beta-fructofuranosidase	Glyco_hydro_32N#Glyco_hydro_32C#DUF3357	map00052#Galactose metabolism#map00500#Starch and sucrose metabolism#map01100#Metabolic pathways#map01110#Biosynthesis of secondary metabolites	AT1G12240	ATBETAFRUCT4	Glycosyl hydrolases family 32 protein
DM resistance	SOchr3	23583	1599751	11.7957	787606	8.21713	SOV3g000760.1	759526	765987	+	Monocopper oxidase-like protein	Cu-oxidase#Cu-oxidase_3#Cu-oxidase_2	NA	AT4G25240	SKS1	SKU5 similar 1
DM resistance	SOchr3	23583	1599751	11.7957	787606	8.21713	SOV3g000770.1	793654	795617	-	NAC domain-containing protein	NAM	NA	AT1G12260	NAC007	NAC 007
DM resistance	SOchr3	23583	1599751	11.7957	787606	8.21713	SOV3g000780.1	805754	807877	-	Pectinesterase	Pectinesterase#PMEI	map00040#Pentose and glucuronate interconversions#map01100#Metabolic pathways#map02020#Two-component system	AT2G45220	NA	Plant invertase/pectin methylesterase inhibitor superfamily
DM resistance	SOchr3	23583	1599751	11.7957	787606	8.21713	SOV3g000790.1	814197	814796	+	PMEI domain-containing protein	PMEI	NA	AT5G62360	NA	Plant invertase/pectin methylesterase inhibitor superfamily protein
DM resistance	SOchr3	23583	1599751	11.7957	787606	8.21713	SOV3g000800.1	815480	818940	-	PREDICTED: jagunal homolog 1	Jagunal	NA	AT5G51510	NA	jagunal-like protein
DM resistance	SOchr3	23583	1599751	11.7957	787606	8.21713	SOV3g000810.1	820440	825872	-	Endoglucanase	Glyco_hydro_9	map00500#Starch and sucrose metabolism#map01100#Metabolic pathways#map02020#Two-component system	AT1G70710	GH9B1	glycosyl hydrolase 9B1
DM resistance	SOchr3	23583	1599751	11.7957	787606	8.21713	SOV3g000820.1	829991	832898	+	DNA-directed RNA polymerase III subunit RPC8	RNA_pol_Rbc25#SHS2_Rpb7-N	map03020#RNA polymerase#map04623#Cytosolic DNA-sensing pathway	AT1G06790	NA	RNA polymerase Rpb7 N-terminal domain-containing protein
DM resistance	SOchr3	23583	1599751	11.7957	787606	8.21713	SOV3g000830.1	837603	840407	+	Pectinesterase	Pectinesterase#PMEI	map00040#Pentose and glucuronate interconversions#map01100#Metabolic pathways#map02020#Two-component system	AT5G51500	NA	Plant invertase/pectin methylesterase inhibitor superfamily
DM resistance	SOchr3	23583	1599751	11.7957	787606	8.21713	SOV3g000740.1	734159	738064	+	Trehalose 6-phosphate phosphatase	Trehalose_PPase	map00500#Starch and sucrose metabolism#map01100#Metabolic pathways#map01110#Biosynthesis of secondary metabolites	AT5G51460	ATTPPA	Haloacid dehalogenase-like hydrolase (HAD) superfamily protein
DM resistance	SOchr3	23583	1599751	11.7957	787662	8.78249	SOV3g000750.1	743838	752188	+	Acid beta-fructofuranosidase	Glyco_hydro_32N#Glyco_hydro_32C#DUF3357	map00052#Galactose metabolism#map00500#Starch and sucrose metabolism#map01100#Metabolic pathways#map01110#Biosynthesis of secondary metabolites	AT1G12240	ATBETAFRUCT4	Glycosyl hydrolases family 32 protein
DM resistance	SOchr3	23583	1599751	11.7957	787662	8.78249	SOV3g000760.1	759526	765987	+	Monocopper oxidase-like protein	Cu-oxidase#Cu-oxidase_3#Cu-oxidase_2	NA	AT4G25240	SKS1	SKU5 similar 1
DM resistance	SOchr3	23583	1599751	11.7957	787662	8.78249	SOV3g000770.1	793654	795617	-	NAC domain-containing protein	NAM	NA	AT1G12260	NAC007	NAC 007
DM resistance	SOchr3	23583	1599751	11.7957	787662	8.78249	SOV3g000780.1	805754	807877	-	Pectinesterase	Pectinesterase#PMEI	map00040#Pentose and glucuronate interconversions#map01100#Metabolic pathways#map02020#Two-component system	AT2G45220	NA	Plant invertase/pectin methylesterase inhibitor superfamily
DM resistance	SOchr3	23583	1599751	11.7957	787662	8.78249	SOV3g000790.1	814197	814796	+	PMEI domain-containing protein	PMEI	NA	AT5G62360	NA	Plant invertase/pectin methylesterase inhibitor superfamily protein
DM resistance	SOchr3	23583	1599751	11.7957	787662	8.78249	SOV3g000800.1	815480	818940	-	PREDICTED: jagunal homolog 1	Jagunal	NA	AT5G51510	NA	jagunal-like protein
DM resistance	SOchr3	23583	1599751	11.7957	787662	8.78249	SOV3g000810.1	820440	825872	-	Endoglucanase	Glyco_hydro_9	map00500#Starch and sucrose metabolism#map01100#Metabolic pathways#map02020#Two-component system	AT1G70710	GH9B1	glycosyl hydrolase 9B1
DM resistance	SOchr3	23583	1599751	11.7957	787662	8.78249	SOV3g000820.1	829991	832898	+	DNA-directed RNA polymerase III subunit RPC8	RNA_pol_Rbc25#SHS2_Rpb7-N	map03020#RNA polymerase#map04623#Cytosolic DNA-sensing pathway	AT1G06790	NA	RNA polymerase Rpb7 N-terminal domain-containing protein
DM resistance	SOchr3	23583	1599751	11.7957	787662	8.78249	SOV3g000830.1	837603	840407	+	Pectinesterase	Pectinesterase#PMEI	map00040#Pentose and glucuronate interconversions#map01100#Metabolic pathways#map02020#Two-component system	AT5G51500	NA	Plant invertase/pectin methylesterase inhibitor superfamily
DM resistance	SOchr3	23583	1599751	11.7957	787662	8.78249	SOV3g000740.1	734159	738064	+	Trehalose 6-phosphate phosphatase	Trehalose_PPase	map00500#Starch and sucrose metabolism#map01100#Metabolic pathways#map01110#Biosynthesis of secondary metabolites	AT5G51460	ATTPPA	Haloacid dehalogenase-like hydrolase (HAD) superfamily protein
DM resistance	SOchr3	23583	1599751	11.7957	791879	8.97344	SOV3g000750.1	743838	752188	+	Acid beta-fructofuranosidase	Glyco_hydro_32N#Glyco_hydro_32C#DUF3357	map00052#Galactose metabolism#map00500#Starch and sucrose metabolism#map01100#Metabolic pathways#map01110#Biosynthesis of secondary metabolites	AT1G12240	ATBETAFRUCT4	Glycosyl hydrolases family 32 protein
DM resistance	SOchr3	23583	1599751	11.7957	791879	8.97344	SOV3g000760.1	759526	765987	+	Monocopper oxidase-like protein	Cu-oxidase#Cu-oxidase_3#Cu-oxidase_2	NA	AT4G25240	SKS1	SKU5 similar 1
DM resistance	SOchr3	23583	1599751	11.7957	791879	8.97344	SOV3g000770.1	793654	795617	-	NAC domain-containing protein	NAM	NA	AT1G12260	NAC007	NAC 007
DM resistance	SOchr3	23583	1599751	11.7957	791879	8.97344	SOV3g000780.1	805754	807877	-	Pectinesterase	Pectinesterase#PMEI	map00040#Pentose and glucuronate interconversions#map01100#Metabolic pathways#map02020#Two-component system	AT2G45220	NA	Plant invertase/pectin methylesterase inhibitor superfamily
DM resistance	SOchr3	23583	1599751	11.7957	791879	8.97344	SOV3g000790.1	814197	814796	+	PMEI domain-containing protein	PMEI	NA	AT5G62360	NA	Plant invertase/pectin methylesterase inhibitor superfamily protein
DM resistance	SOchr3	23583	1599751	11.7957	791879	8.97344	SOV3g000800.1	815480	818940	-	PREDICTED: jagunal homolog 1	Jagunal	NA	AT5G51510	NA	jagunal-like protein
DM resistance	SOchr3	23583	1599751	11.7957	791879	8.97344	SOV3g000810.1	820440	825872	-	Endoglucanase	Glyco_hydro_9	map00500#Starch and sucrose metabolism#map01100#Metabolic pathways#map02020#Two-component system	AT1G70710	GH9B1	glycosyl hydrolase 9B1
DM resistance	SOchr3	23583	1599751	11.7957	791879	8.97344	SOV3g000820.1	829991	832898	+	DNA-directed RNA polymerase III subunit RPC8	RNA_pol_Rbc25#SHS2_Rpb7-N	map03020#RNA polymerase#map04623#Cytosolic DNA-sensing pathway	AT1G06790	NA	RNA polymerase Rpb7 N-terminal domain-containing protein
DM resistance	SOchr3	23583	1599751	11.7957	791879	8.97344	SOV3g000830.1	837603	840407	+	Pectinesterase	Pectinesterase#PMEI	map00040#Pentose and glucuronate interconversions#map01100#Metabolic pathways#map02020#Two-component system	AT5G51500	NA	Plant invertase/pectin methylesterase inhibitor superfamily
DM resistance	SOchr3	23583	1599751	11.7957	792478	8.78249	SOV3g000750.1	743838	752188	+	Acid beta-fructofuranosidase	Glyco_hydro_32N#Glyco_hydro_32C#DUF3357	map00052#Galactose metabolism#map00500#Starch and sucrose metabolism#map01100#Metabolic pathways#map01110#Biosynthesis of secondary metabolites	AT1G12240	ATBETAFRUCT4	Glycosyl hydrolases family 32 protein
DM resistance	SOchr3	23583	1599751	11.7957	792478	8.78249	SOV3g000760.1	759526	765987	+	Monocopper oxidase-like protein	Cu-oxidase#Cu-oxidase_3#Cu-oxidase_2	NA	AT4G25240	SKS1	SKU5 similar 1
DM resistance	SOchr3	23583	1599751	11.7957	792478	8.78249	SOV3g000770.1	793654	795617	-	NAC domain-containing protein	NAM	NA	AT1G12260	NAC007	NAC 007
DM resistance	SOchr3	23583	1599751	11.7957	792478	8.78249	SOV3g000780.1	805754	807877	-	Pectinesterase	Pectinesterase#PMEI	map00040#Pentose and glucuronate interconversions#map01100#Metabolic pathways#map02020#Two-component system	AT2G45220	NA	Plant invertase/pectin methylesterase inhibitor superfamily
DM resistance	SOchr3	23583	1599751	11.7957	792478	8.78249	SOV3g000790.1	814197	814796	+	PMEI domain-containing protein	PMEI	NA	AT5G62360	NA	Plant invertase/pectin methylesterase inhibitor superfamily protein
DM resistance	SOchr3	23583	1599751	11.7957	792478	8.78249	SOV3g000800.1	815480	818940	-	PREDICTED: jagunal homolog 1	Jagunal	NA	AT5G51510	NA	jagunal-like protein
DM resistance	SOchr3	23583	1599751	11.7957	792478	8.78249	SOV3g000810.1	820440	825872	-	Endoglucanase	Glyco_hydro_9	map00500#Starch and sucrose metabolism#map01100#Metabolic pathways#map02020#Two-component system	AT1G70710	GH9B1	glycosyl hydrolase 9B1
DM resistance	SOchr3	23583	1599751	11.7957	792478	8.78249	SOV3g000820.1	829991	832898	+	DNA-directed RNA polymerase III subunit RPC8	RNA_pol_Rbc25#SHS2_Rpb7-N	map03020#RNA polymerase#map04623#Cytosolic DNA-sensing pathway	AT1G06790	NA	RNA polymerase Rpb7 N-terminal domain-containing protein
DM resistance	SOchr3	23583	1599751	11.7957	792478	8.78249	SOV3g000830.1	837603	840407	+	Pectinesterase	Pectinesterase#PMEI	map00040#Pentose and glucuronate interconversions#map01100#Metabolic pathways#map02020#Two-component system	AT5G51500	NA	Plant invertase/pectin methylesterase inhibitor superfamily
DM resistance	SOchr3	23583	1599751	11.7957	805158	8.97344	SOV3g000760.1	759526	765987	+	Monocopper oxidase-like protein	Cu-oxidase#Cu-oxidase_3#Cu-oxidase_2	NA	AT4G25240	SKS1	SKU5 similar 1
DM resistance	SOchr3	23583	1599751	11.7957	805158	8.97344	SOV3g000770.1	793654	795617	-	NAC domain-containing protein	NAM	NA	AT1G12260	NAC007	NAC 007
DM resistance	SOchr3	23583	1599751	11.7957	805158	8.97344	SOV3g000780.1	805754	807877	-	Pectinesterase	Pectinesterase#PMEI	map00040#Pentose and glucuronate interconversions#map01100#Metabolic pathways#map02020#Two-component system	AT2G45220	NA	Plant invertase/pectin methylesterase inhibitor superfamily
DM resistance	SOchr3	23583	1599751	11.7957	805158	8.97344	SOV3g000790.1	814197	814796	+	PMEI domain-containing protein	PMEI	NA	AT5G62360	NA	Plant invertase/pectin methylesterase inhibitor superfamily protein
DM resistance	SOchr3	23583	1599751	11.7957	805158	8.97344	SOV3g000800.1	815480	818940	-	PREDICTED: jagunal homolog 1	Jagunal	NA	AT5G51510	NA	jagunal-like protein
DM resistance	SOchr3	23583	1599751	11.7957	805158	8.97344	SOV3g000810.1	820440	825872	-	Endoglucanase	Glyco_hydro_9	map00500#Starch and sucrose metabolism#map01100#Metabolic pathways#map02020#Two-component system	AT1G70710	GH9B1	glycosyl hydrolase 9B1
DM resistance	SOchr3	23583	1599751	11.7957	805158	8.97344	SOV3g000820.1	829991	832898	+	DNA-directed RNA polymerase III subunit RPC8	RNA_pol_Rbc25#SHS2_Rpb7-N	map03020#RNA polymerase#map04623#Cytosolic DNA-sensing pathway	AT1G06790	NA	RNA polymerase Rpb7 N-terminal domain-containing protein
DM resistance	SOchr3	23583	1599751	11.7957	805158	8.97344	SOV3g000830.1	837603	840407	+	Pectinesterase	Pectinesterase#PMEI	map00040#Pentose and glucuronate interconversions#map01100#Metabolic pathways#map02020#Two-component system	AT5G51500	NA	Plant invertase/pectin methylesterase inhibitor superfamily
DM resistance	SOchr3	23583	1599751	11.7957	805158	8.97344	SOV3g000840.1	844042	849532	-	TAFII28 domain-containing protein	PMEI#TAFII28	map03022#Basal transcription factors	AT4G20280	TAF11	TBP-associated factor 11
DM resistance	SOchr3	23583	1599751	11.7957	805158	8.97344	SOV3g000850.1	852079	854241	-	Pentatricopeptide repeat-containing protein	PPR_2#PPR_2#PPR#PPR#PPR#PPR#PPR#PPR#PPR#PPR_3	NA	AT4G25270	OTP70	Tetratricopeptide repeat (TPR)-like superfamily protein
DM resistance	SOchr3	23583	1599751	11.7957	805205	8.97344	SOV3g000760.1	759526	765987	+	Monocopper oxidase-like protein	Cu-oxidase#Cu-oxidase_3#Cu-oxidase_2	NA	AT4G25240	SKS1	SKU5 similar 1
DM resistance	SOchr3	23583	1599751	11.7957	805205	8.97344	SOV3g000770.1	793654	795617	-	NAC domain-containing protein	NAM	NA	AT1G12260	NAC007	NAC 007
DM resistance	SOchr3	23583	1599751	11.7957	805205	8.97344	SOV3g000780.1	805754	807877	-	Pectinesterase	Pectinesterase#PMEI	map00040#Pentose and glucuronate interconversions#map01100#Metabolic pathways#map02020#Two-component system	AT2G45220	NA	Plant invertase/pectin methylesterase inhibitor superfamily
DM resistance	SOchr3	23583	1599751	11.7957	805205	8.97344	SOV3g000790.1	814197	814796	+	PMEI domain-containing protein	PMEI	NA	AT5G62360	NA	Plant invertase/pectin methylesterase inhibitor superfamily protein
DM resistance	SOchr3	23583	1599751	11.7957	805205	8.97344	SOV3g000800.1	815480	818940	-	PREDICTED: jagunal homolog 1	Jagunal	NA	AT5G51510	NA	jagunal-like protein
DM resistance	SOchr3	23583	1599751	11.7957	805205	8.97344	SOV3g000810.1	820440	825872	-	Endoglucanase	Glyco_hydro_9	map00500#Starch and sucrose metabolism#map01100#Metabolic pathways#map02020#Two-component system	AT1G70710	GH9B1	glycosyl hydrolase 9B1
DM resistance	SOchr3	23583	1599751	11.7957	805205	8.97344	SOV3g000820.1	829991	832898	+	DNA-directed RNA polymerase III subunit RPC8	RNA_pol_Rbc25#SHS2_Rpb7-N	map03020#RNA polymerase#map04623#Cytosolic DNA-sensing pathway	AT1G06790	NA	RNA polymerase Rpb7 N-terminal domain-containing protein
DM resistance	SOchr3	23583	1599751	11.7957	805205	8.97344	SOV3g000830.1	837603	840407	+	Pectinesterase	Pectinesterase#PMEI	map00040#Pentose and glucuronate interconversions#map01100#Metabolic pathways#map02020#Two-component system	AT5G51500	NA	Plant invertase/pectin methylesterase inhibitor superfamily
DM resistance	SOchr3	23583	1599751	11.7957	805205	8.97344	SOV3g000840.1	844042	849532	-	TAFII28 domain-containing protein	PMEI#TAFII28	map03022#Basal transcription factors	AT4G20280	TAF11	TBP-associated factor 11
DM resistance	SOchr3	23583	1599751	11.7957	805205	8.97344	SOV3g000850.1	852079	854241	-	Pentatricopeptide repeat-containing protein	PPR_2#PPR_2#PPR#PPR#PPR#PPR#PPR#PPR#PPR#PPR_3	NA	AT4G25270	OTP70	Tetratricopeptide repeat (TPR)-like superfamily protein
DM resistance	SOchr3	23583	1599751	11.7957	812961	8.97344	SOV3g000760.1	759526	765987	+	Monocopper oxidase-like protein	Cu-oxidase#Cu-oxidase_3#Cu-oxidase_2	NA	AT4G25240	SKS1	SKU5 similar 1
DM resistance	SOchr3	23583	1599751	11.7957	812961	8.97344	SOV3g000770.1	793654	795617	-	NAC domain-containing protein	NAM	NA	AT1G12260	NAC007	NAC 007
DM resistance	SOchr3	23583	1599751	11.7957	812961	8.97344	SOV3g000780.1	805754	807877	-	Pectinesterase	Pectinesterase#PMEI	map00040#Pentose and glucuronate interconversions#map01100#Metabolic pathways#map02020#Two-component system	AT2G45220	NA	Plant invertase/pectin methylesterase inhibitor superfamily
DM resistance	SOchr3	23583	1599751	11.7957	812961	8.97344	SOV3g000790.1	814197	814796	+	PMEI domain-containing protein	PMEI	NA	AT5G62360	NA	Plant invertase/pectin methylesterase inhibitor superfamily protein
DM resistance	SOchr3	23583	1599751	11.7957	812961	8.97344	SOV3g000800.1	815480	818940	-	PREDICTED: jagunal homolog 1	Jagunal	NA	AT5G51510	NA	jagunal-like protein
DM resistance	SOchr3	23583	1599751	11.7957	812961	8.97344	SOV3g000810.1	820440	825872	-	Endoglucanase	Glyco_hydro_9	map00500#Starch and sucrose metabolism#map01100#Metabolic pathways#map02020#Two-component system	AT1G70710	GH9B1	glycosyl hydrolase 9B1
DM resistance	SOchr3	23583	1599751	11.7957	812961	8.97344	SOV3g000820.1	829991	832898	+	DNA-directed RNA polymerase III subunit RPC8	RNA_pol_Rbc25#SHS2_Rpb7-N	map03020#RNA polymerase#map04623#Cytosolic DNA-sensing pathway	AT1G06790	NA	RNA polymerase Rpb7 N-terminal domain-containing protein
DM resistance	SOchr3	23583	1599751	11.7957	812961	8.97344	SOV3g000830.1	837603	840407	+	Pectinesterase	Pectinesterase#PMEI	map00040#Pentose and glucuronate interconversions#map01100#Metabolic pathways#map02020#Two-component system	AT5G51500	NA	Plant invertase/pectin methylesterase inhibitor superfamily
DM resistance	SOchr3	23583	1599751	11.7957	812961	8.97344	SOV3g000840.1	844042	849532	-	TAFII28 domain-containing protein	PMEI#TAFII28	map03022#Basal transcription factors	AT4G20280	TAF11	TBP-associated factor 11
DM resistance	SOchr3	23583	1599751	11.7957	812961	8.97344	SOV3g000850.1	852079	854241	-	Pentatricopeptide repeat-containing protein	PPR_2#PPR_2#PPR#PPR#PPR#PPR#PPR#PPR#PPR#PPR_3	NA	AT4G25270	OTP70	Tetratricopeptide repeat (TPR)-like superfamily protein
DM resistance	SOchr3	23583	1599751	11.7957	812961	8.97344	SOV3g000860.1	855477	859395	-	UMP-CMP kinase	ADK#AAA_17	map00240#Pyrimidine metabolism#map00983#Drug metabolism - other enzymes#map01100#Metabolic pathways	AT4G25280	NA	P-loop containing nucleoside triphosphate hydrolases superfamily protein
DM resistance	SOchr3	23583	1599751	11.7957	812961	8.97344	SOV3g000870.1	860845	872077	-	Kinase, putative	Pkinase#Pkinase_Tyr#Pkinase_Tyr	NA	AT5G62310	IRE	AGC (cAMP-dependent, C cGMP-dependent and protein kinase C) kinase family protein
DM resistance	SOchr3	23583	1599751	11.7957	826427	10.3547	SOV3g000770.1	793654	795617	-	NAC domain-containing protein	NAM	NA	AT1G12260	NAC007	NAC 007
DM resistance	SOchr3	23583	1599751	11.7957	826427	10.3547	SOV3g000780.1	805754	807877	-	Pectinesterase	Pectinesterase#PMEI	map00040#Pentose and glucuronate interconversions#map01100#Metabolic pathways#map02020#Two-component system	AT2G45220	NA	Plant invertase/pectin methylesterase inhibitor superfamily
DM resistance	SOchr3	23583	1599751	11.7957	826427	10.3547	SOV3g000790.1	814197	814796	+	PMEI domain-containing protein	PMEI	NA	AT5G62360	NA	Plant invertase/pectin methylesterase inhibitor superfamily protein
DM resistance	SOchr3	23583	1599751	11.7957	826427	10.3547	SOV3g000800.1	815480	818940	-	PREDICTED: jagunal homolog 1	Jagunal	NA	AT5G51510	NA	jagunal-like protein
DM resistance	SOchr3	23583	1599751	11.7957	826427	10.3547	SOV3g000810.1	820440	825872	-	Endoglucanase	Glyco_hydro_9	map00500#Starch and sucrose metabolism#map01100#Metabolic pathways#map02020#Two-component system	AT1G70710	GH9B1	glycosyl hydrolase 9B1
DM resistance	SOchr3	23583	1599751	11.7957	826427	10.3547	SOV3g000820.1	829991	832898	+	DNA-directed RNA polymerase III subunit RPC8	RNA_pol_Rbc25#SHS2_Rpb7-N	map03020#RNA polymerase#map04623#Cytosolic DNA-sensing pathway	AT1G06790	NA	RNA polymerase Rpb7 N-terminal domain-containing protein
DM resistance	SOchr3	23583	1599751	11.7957	826427	10.3547	SOV3g000830.1	837603	840407	+	Pectinesterase	Pectinesterase#PMEI	map00040#Pentose and glucuronate interconversions#map01100#Metabolic pathways#map02020#Two-component system	AT5G51500	NA	Plant invertase/pectin methylesterase inhibitor superfamily
DM resistance	SOchr3	23583	1599751	11.7957	826427	10.3547	SOV3g000840.1	844042	849532	-	TAFII28 domain-containing protein	PMEI#TAFII28	map03022#Basal transcription factors	AT4G20280	TAF11	TBP-associated factor 11
DM resistance	SOchr3	23583	1599751	11.7957	826427	10.3547	SOV3g000850.1	852079	854241	-	Pentatricopeptide repeat-containing protein	PPR_2#PPR_2#PPR#PPR#PPR#PPR#PPR#PPR#PPR#PPR_3	NA	AT4G25270	OTP70	Tetratricopeptide repeat (TPR)-like superfamily protein
DM resistance	SOchr3	23583	1599751	11.7957	826427	10.3547	SOV3g000860.1	855477	859395	-	UMP-CMP kinase	ADK#AAA_17	map00240#Pyrimidine metabolism#map00983#Drug metabolism - other enzymes#map01100#Metabolic pathways	AT4G25280	NA	P-loop containing nucleoside triphosphate hydrolases superfamily protein
DM resistance	SOchr3	23583	1599751	11.7957	826427	10.3547	SOV3g000870.1	860845	872077	-	Kinase, putative	Pkinase#Pkinase_Tyr#Pkinase_Tyr	NA	AT5G62310	IRE	AGC (cAMP-dependent, C cGMP-dependent and protein kinase C) kinase family protein
DM resistance	SOchr3	23583	1599751	11.7957	826427	10.3547	SOV3g000880.1	874154	885957	+	Mitochondrial intermediate peptidase	Peptidase_M3#Peptidase_M3	NA	AT5G51540	NA	Zincin-like metalloproteases family protein
DM resistance	SOchr3	23583	1599751	11.7957	872990	8.78249	SOV3g000810.1	820440	825872	-	Endoglucanase	Glyco_hydro_9	map00500#Starch and sucrose metabolism#map01100#Metabolic pathways#map02020#Two-component system	AT1G70710	GH9B1	glycosyl hydrolase 9B1
DM resistance	SOchr3	23583	1599751	11.7957	872990	8.78249	SOV3g000820.1	829991	832898	+	DNA-directed RNA polymerase III subunit RPC8	RNA_pol_Rbc25#SHS2_Rpb7-N	map03020#RNA polymerase#map04623#Cytosolic DNA-sensing pathway	AT1G06790	NA	RNA polymerase Rpb7 N-terminal domain-containing protein
DM resistance	SOchr3	23583	1599751	11.7957	872990	8.78249	SOV3g000830.1	837603	840407	+	Pectinesterase	Pectinesterase#PMEI	map00040#Pentose and glucuronate interconversions#map01100#Metabolic pathways#map02020#Two-component system	AT5G51500	NA	Plant invertase/pectin methylesterase inhibitor superfamily
DM resistance	SOchr3	23583	1599751	11.7957	872990	8.78249	SOV3g000840.1	844042	849532	-	TAFII28 domain-containing protein	PMEI#TAFII28	map03022#Basal transcription factors	AT4G20280	TAF11	TBP-associated factor 11
DM resistance	SOchr3	23583	1599751	11.7957	872990	8.78249	SOV3g000850.1	852079	854241	-	Pentatricopeptide repeat-containing protein	PPR_2#PPR_2#PPR#PPR#PPR#PPR#PPR#PPR#PPR#PPR_3	NA	AT4G25270	OTP70	Tetratricopeptide repeat (TPR)-like superfamily protein
DM resistance	SOchr3	23583	1599751	11.7957	872990	8.78249	SOV3g000860.1	855477	859395	-	UMP-CMP kinase	ADK#AAA_17	map00240#Pyrimidine metabolism#map00983#Drug metabolism - other enzymes#map01100#Metabolic pathways	AT4G25280	NA	P-loop containing nucleoside triphosphate hydrolases superfamily protein
DM resistance	SOchr3	23583	1599751	11.7957	872990	8.78249	SOV3g000890.1	889419	891527	+	ABC transporter F family member 4	ABC_tran#ABC_tran	NA	AT3G54540	ABCF4	general control non-repressible 4
DM resistance	SOchr3	23583	1599751	11.7957	872990	8.78249	SOV3g000900.1	894396	896868	-	Ubiquitin	ubiquitin#Ribosomal_L40e#Rad60-SLD#Ubiquitin_2	map03010#Ribosome#map04120#Ubiquitin mediated proteolysis#map05012#Parkinson disease#map05131#Shigellosis#map05167#Kaposi sarcoma-associated herpesvirus infection	AT3G52590	UBQ1	ubiquitin extension protein 1
DM resistance	SOchr3	23583	1599751	11.7957	872990	8.78249	SOV3g000920.1	907822	910832	+	protein LOW PSII ACCUMULATION 2, chloroplastic	NA	NA	AT5G51545	LPA2	low psii accumulation2
DM resistance	SOchr3	23583	1599751	11.7957	872990	8.78249	SOV3g000870.1	860845	872077	-	Kinase, putative	Pkinase#Pkinase_Tyr#Pkinase_Tyr	NA	AT5G62310	IRE	AGC (cAMP-dependent, C cGMP-dependent and protein kinase C) kinase family protein
DM resistance	SOchr3	23583	1599751	11.7957	872990	8.78249	SOV3g000880.1	874154	885957	+	Mitochondrial intermediate peptidase	Peptidase_M3#Peptidase_M3	NA	AT5G51540	NA	Zincin-like metalloproteases family protein
DM resistance	SOchr3	23583	1599751	11.7957	872990	8.78249	SOV3g000910.1	898660	905320	-	Photolyase/cryptochrome alpha/beta domain-containing protein	DNA_photolyase#Abhydrolase_6#Abhydrolase_1#Hydrolase_4	NA	AT4G25290	NA	DNA photolyase
DM resistance	SOchr3	23583	1599751	11.7957	872990	8.78249	SOV3g000930.1	913132	926407	+	Abhydrolase_3 domain-containing protein	Abhydrolase_3#Abhydrolase_3#Abhydrolase_3#Abhydrolase_3#COesterase#COesterase#COesterase	NA	AT1G19190	NA	alpha/beta-Hydrolases superfamily protein
DM resistance	SOchr3	23583	1599751	11.7957	934420	9.79112	SOV3g000890.1	889419	891527	+	ABC transporter F family member 4	ABC_tran#ABC_tran	NA	AT3G54540	ABCF4	general control non-repressible 4
DM resistance	SOchr3	23583	1599751	11.7957	934420	9.79112	SOV3g000900.1	894396	896868	-	Ubiquitin	ubiquitin#Ribosomal_L40e#Rad60-SLD#Ubiquitin_2	map03010#Ribosome#map04120#Ubiquitin mediated proteolysis#map05012#Parkinson disease#map05131#Shigellosis#map05167#Kaposi sarcoma-associated herpesvirus infection	AT3G52590	UBQ1	ubiquitin extension protein 1
DM resistance	SOchr3	23583	1599751	11.7957	934420	9.79112	SOV3g000920.1	907822	910832	+	protein LOW PSII ACCUMULATION 2, chloroplastic	NA	NA	AT5G51545	LPA2	low psii accumulation2
DM resistance	SOchr3	23583	1599751	11.7957	934420	9.79112	SOV3g000940.1	927278	932483	-	Abhydrolase_3 domain-containing protein	Abhydrolase_3#Abhydrolase_3#COesterase#COesterase	NA	AT1G19190	NA	alpha/beta-Hydrolases superfamily protein
DM resistance	SOchr3	23583	1599751	11.7957	934420	9.79112	SOV3g000950.1	936582	941085	+	Signal recognition particle subunit SRP72	SRP72#SRP_TPR_like	map03060#Protein export	AT1G67680	NA	SRP72 RNA-binding domain-containing protein
DM resistance	SOchr3	23583	1599751	11.7957	934420	9.79112	SOV3g000960.1	947393	948427	-	Putative EXORDIUM like 3	Phi_1	NA	AT5G51550	EXL3	EXORDIUM like 3
DM resistance	SOchr3	23583	1599751	11.7957	934420	9.79112	SOV3g000970.1	954001	954456	-	Unknown protein	NA	NA	NA	NA	NA
DM resistance	SOchr3	23583	1599751	11.7957	934420	9.79112	SOV3g000980.1	955669	960143	-	putative disease resistance protein	NB-ARC#Rx_N	NA	AT3G14470	NA	NB-ARC domain-containing disease resistance protein
DM resistance	SOchr3	23583	1599751	11.7957	934420	9.79112	SOV3g000880.1	874154	885957	+	Mitochondrial intermediate peptidase	Peptidase_M3#Peptidase_M3	NA	AT5G51540	NA	Zincin-like metalloproteases family protein
DM resistance	SOchr3	23583	1599751	11.7957	934420	9.79112	SOV3g000910.1	898660	905320	-	Photolyase/cryptochrome alpha/beta domain-containing protein	DNA_photolyase#Abhydrolase_6#Abhydrolase_1#Hydrolase_4	NA	AT4G25290	NA	DNA photolyase
DM resistance	SOchr3	23583	1599751	11.7957	934420	9.79112	SOV3g000930.1	913132	926407	+	Abhydrolase_3 domain-containing protein	Abhydrolase_3#Abhydrolase_3#Abhydrolase_3#Abhydrolase_3#COesterase#COesterase#COesterase	NA	AT1G19190	NA	alpha/beta-Hydrolases superfamily protein
DM resistance	SOchr3	23583	1599751	11.7957	944663	8.97344	SOV3g000900.1	894396	896868	-	Ubiquitin	ubiquitin#Ribosomal_L40e#Rad60-SLD#Ubiquitin_2	map03010#Ribosome#map04120#Ubiquitin mediated proteolysis#map05012#Parkinson disease#map05131#Shigellosis#map05167#Kaposi sarcoma-associated herpesvirus infection	AT3G52590	UBQ1	ubiquitin extension protein 1
DM resistance	SOchr3	23583	1599751	11.7957	944663	8.97344	SOV3g000920.1	907822	910832	+	protein LOW PSII ACCUMULATION 2, chloroplastic	NA	NA	AT5G51545	LPA2	low psii accumulation2
DM resistance	SOchr3	23583	1599751	11.7957	944663	8.97344	SOV3g000940.1	927278	932483	-	Abhydrolase_3 domain-containing protein	Abhydrolase_3#Abhydrolase_3#COesterase#COesterase	NA	AT1G19190	NA	alpha/beta-Hydrolases superfamily protein
DM resistance	SOchr3	23583	1599751	11.7957	944663	8.97344	SOV3g000950.1	936582	941085	+	Signal recognition particle subunit SRP72	SRP72#SRP_TPR_like	map03060#Protein export	AT1G67680	NA	SRP72 RNA-binding domain-containing protein
DM resistance	SOchr3	23583	1599751	11.7957	944663	8.97344	SOV3g000960.1	947393	948427	-	Putative EXORDIUM like 3	Phi_1	NA	AT5G51550	EXL3	EXORDIUM like 3
DM resistance	SOchr3	23583	1599751	11.7957	944663	8.97344	SOV3g000970.1	954001	954456	-	Unknown protein	NA	NA	NA	NA	NA
DM resistance	SOchr3	23583	1599751	11.7957	944663	8.97344	SOV3g000980.1	955669	960143	-	putative disease resistance protein	NB-ARC#Rx_N	NA	AT3G14470	NA	NB-ARC domain-containing disease resistance protein
DM resistance	SOchr3	23583	1599751	11.7957	944663	8.97344	SOV3g000910.1	898660	905320	-	Photolyase/cryptochrome alpha/beta domain-containing protein	DNA_photolyase#Abhydrolase_6#Abhydrolase_1#Hydrolase_4	NA	AT4G25290	NA	DNA photolyase
DM resistance	SOchr3	23583	1599751	11.7957	944663	8.97344	SOV3g000930.1	913132	926407	+	Abhydrolase_3 domain-containing protein	Abhydrolase_3#Abhydrolase_3#Abhydrolase_3#Abhydrolase_3#COesterase#COesterase#COesterase	NA	AT1G19190	NA	alpha/beta-Hydrolases superfamily protein
DM resistance	SOchr3	23583	1599751	11.7957	947685	8.97344	SOV3g000920.1	907822	910832	+	protein LOW PSII ACCUMULATION 2, chloroplastic	NA	NA	AT5G51545	LPA2	low psii accumulation2
DM resistance	SOchr3	23583	1599751	11.7957	947685	8.97344	SOV3g000940.1	927278	932483	-	Abhydrolase_3 domain-containing protein	Abhydrolase_3#Abhydrolase_3#COesterase#COesterase	NA	AT1G19190	NA	alpha/beta-Hydrolases superfamily protein
DM resistance	SOchr3	23583	1599751	11.7957	947685	8.97344	SOV3g000950.1	936582	941085	+	Signal recognition particle subunit SRP72	SRP72#SRP_TPR_like	map03060#Protein export	AT1G67680	NA	SRP72 RNA-binding domain-containing protein
DM resistance	SOchr3	23583	1599751	11.7957	947685	8.97344	SOV3g000960.1	947393	948427	-	Putative EXORDIUM like 3	Phi_1	NA	AT5G51550	EXL3	EXORDIUM like 3
DM resistance	SOchr3	23583	1599751	11.7957	947685	8.97344	SOV3g000970.1	954001	954456	-	Unknown protein	NA	NA	NA	NA	NA
DM resistance	SOchr3	23583	1599751	11.7957	947685	8.97344	SOV3g000980.1	955669	960143	-	putative disease resistance protein	NB-ARC#Rx_N	NA	AT3G14470	NA	NB-ARC domain-containing disease resistance protein
DM resistance	SOchr3	23583	1599751	11.7957	947685	8.97344	SOV3g000910.1	898660	905320	-	Photolyase/cryptochrome alpha/beta domain-containing protein	DNA_photolyase#Abhydrolase_6#Abhydrolase_1#Hydrolase_4	NA	AT4G25290	NA	DNA photolyase
DM resistance	SOchr3	23583	1599751	11.7957	947685	8.97344	SOV3g000990.1	996006	1010350	-	Disease resistance protein	NB-ARC#NB-ARC#Rx_N#Rx_N	NA	AT3G14470	NA	NB-ARC domain-containing disease resistance protein
DM resistance	SOchr3	23583	1599751	11.7957	947685	8.97344	SOV3g000930.1	913132	926407	+	Abhydrolase_3 domain-containing protein	Abhydrolase_3#Abhydrolase_3#Abhydrolase_3#Abhydrolase_3#COesterase#COesterase#COesterase	NA	AT1G19190	NA	alpha/beta-Hydrolases superfamily protein
DM resistance	SOchr3	23583	1599751	11.7957	951049	10.4572	SOV3g000920.1	907822	910832	+	protein LOW PSII ACCUMULATION 2, chloroplastic	NA	NA	AT5G51545	LPA2	low psii accumulation2
DM resistance	SOchr3	23583	1599751	11.7957	951049	10.4572	SOV3g000940.1	927278	932483	-	Abhydrolase_3 domain-containing protein	Abhydrolase_3#Abhydrolase_3#COesterase#COesterase	NA	AT1G19190	NA	alpha/beta-Hydrolases superfamily protein
DM resistance	SOchr3	23583	1599751	11.7957	951049	10.4572	SOV3g000950.1	936582	941085	+	Signal recognition particle subunit SRP72	SRP72#SRP_TPR_like	map03060#Protein export	AT1G67680	NA	SRP72 RNA-binding domain-containing protein
DM resistance	SOchr3	23583	1599751	11.7957	951049	10.4572	SOV3g000960.1	947393	948427	-	Putative EXORDIUM like 3	Phi_1	NA	AT5G51550	EXL3	EXORDIUM like 3
DM resistance	SOchr3	23583	1599751	11.7957	951049	10.4572	SOV3g000970.1	954001	954456	-	Unknown protein	NA	NA	NA	NA	NA
DM resistance	SOchr3	23583	1599751	11.7957	951049	10.4572	SOV3g000980.1	955669	960143	-	putative disease resistance protein	NB-ARC#Rx_N	NA	AT3G14470	NA	NB-ARC domain-containing disease resistance protein
DM resistance	SOchr3	23583	1599751	11.7957	951049	10.4572	SOV3g000910.1	898660	905320	-	Photolyase/cryptochrome alpha/beta domain-containing protein	DNA_photolyase#Abhydrolase_6#Abhydrolase_1#Hydrolase_4	NA	AT4G25290	NA	DNA photolyase
DM resistance	SOchr3	23583	1599751	11.7957	951049	10.4572	SOV3g000990.1	996006	1010350	-	Disease resistance protein	NB-ARC#NB-ARC#Rx_N#Rx_N	NA	AT3G14470	NA	NB-ARC domain-containing disease resistance protein
DM resistance	SOchr3	23583	1599751	11.7957	951049	10.4572	SOV3g000930.1	913132	926407	+	Abhydrolase_3 domain-containing protein	Abhydrolase_3#Abhydrolase_3#Abhydrolase_3#Abhydrolase_3#COesterase#COesterase#COesterase	NA	AT1G19190	NA	alpha/beta-Hydrolases superfamily protein
DM resistance	SOchr3	23583	1599751	11.7957	959763	8.84335	SOV3g000920.1	907822	910832	+	protein LOW PSII ACCUMULATION 2, chloroplastic	NA	NA	AT5G51545	LPA2	low psii accumulation2
DM resistance	SOchr3	23583	1599751	11.7957	959763	8.84335	SOV3g000940.1	927278	932483	-	Abhydrolase_3 domain-containing protein	Abhydrolase_3#Abhydrolase_3#COesterase#COesterase	NA	AT1G19190	NA	alpha/beta-Hydrolases superfamily protein
DM resistance	SOchr3	23583	1599751	11.7957	959763	8.84335	SOV3g000950.1	936582	941085	+	Signal recognition particle subunit SRP72	SRP72#SRP_TPR_like	map03060#Protein export	AT1G67680	NA	SRP72 RNA-binding domain-containing protein
DM resistance	SOchr3	23583	1599751	11.7957	959763	8.84335	SOV3g000960.1	947393	948427	-	Putative EXORDIUM like 3	Phi_1	NA	AT5G51550	EXL3	EXORDIUM like 3
DM resistance	SOchr3	23583	1599751	11.7957	959763	8.84335	SOV3g000970.1	954001	954456	-	Unknown protein	NA	NA	NA	NA	NA
DM resistance	SOchr3	23583	1599751	11.7957	959763	8.84335	SOV3g000980.1	955669	960143	-	putative disease resistance protein	NB-ARC#Rx_N	NA	AT3G14470	NA	NB-ARC domain-containing disease resistance protein
DM resistance	SOchr3	23583	1599751	11.7957	959763	8.84335	SOV3g000990.1	996006	1010350	-	Disease resistance protein	NB-ARC#NB-ARC#Rx_N#Rx_N	NA	AT3G14470	NA	NB-ARC domain-containing disease resistance protein
DM resistance	SOchr3	23583	1599751	11.7957	959763	8.84335	SOV3g000930.1	913132	926407	+	Abhydrolase_3 domain-containing protein	Abhydrolase_3#Abhydrolase_3#Abhydrolase_3#Abhydrolase_3#COesterase#COesterase#COesterase	NA	AT1G19190	NA	alpha/beta-Hydrolases superfamily protein
DM resistance	SOchr3	23583	1599751	11.7957	1001015	8.87716	SOV3g000970.1	954001	954456	-	Unknown protein	NA	NA	NA	NA	NA
DM resistance	SOchr3	23583	1599751	11.7957	1001015	8.87716	SOV3g000980.1	955669	960143	-	putative disease resistance protein	NB-ARC#Rx_N	NA	AT3G14470	NA	NB-ARC domain-containing disease resistance protein
DM resistance	SOchr3	23583	1599751	11.7957	1001015	8.87716	SOV3g000990.1	996006	1010350	-	Disease resistance protein	NB-ARC#NB-ARC#Rx_N#Rx_N	NA	AT3G14470	NA	NB-ARC domain-containing disease resistance protein
DM resistance	SOchr3	23583	1599751	11.7957	1001015	8.87716	SOV3g001000.1	1013145	1018418	-	TPX2_importin domain-containing protein	TPX2_importin	NA	AT4G22860	NA	Cell cycle regulated microtubule associated protein
DM resistance	SOchr3	23583	1599751	11.7957	1001015	8.87716	SOV3g001010.1	1031619	1054058	+	Cleavage and polyadenylation specificity factor subunit 1	CPSF_A#MMS1_N	map03015#mRNA surveillance pathway	AT5G51660	CPSF160	cleavage and polyadenylation specificity factor 160
DM resistance	SOchr3	23583	1599751	11.7957	1002240	8.87397	SOV3g000970.1	954001	954456	-	Unknown protein	NA	NA	NA	NA	NA
DM resistance	SOchr3	23583	1599751	11.7957	1002240	8.87397	SOV3g000980.1	955669	960143	-	putative disease resistance protein	NB-ARC#Rx_N	NA	AT3G14470	NA	NB-ARC domain-containing disease resistance protein
DM resistance	SOchr3	23583	1599751	11.7957	1002240	8.87397	SOV3g000990.1	996006	1010350	-	Disease resistance protein	NB-ARC#NB-ARC#Rx_N#Rx_N	NA	AT3G14470	NA	NB-ARC domain-containing disease resistance protein
DM resistance	SOchr3	23583	1599751	11.7957	1002240	8.87397	SOV3g001000.1	1013145	1018418	-	TPX2_importin domain-containing protein	TPX2_importin	NA	AT4G22860	NA	Cell cycle regulated microtubule associated protein
DM resistance	SOchr3	23583	1599751	11.7957	1002240	8.87397	SOV3g001010.1	1031619	1054058	+	Cleavage and polyadenylation specificity factor subunit 1	CPSF_A#MMS1_N	map03015#mRNA surveillance pathway	AT5G51660	CPSF160	cleavage and polyadenylation specificity factor 160
DM resistance	SOchr3	23583	1599751	11.7957	1010321	8.39523	SOV3g000990.1	996006	1010350	-	Disease resistance protein	NB-ARC#NB-ARC#Rx_N#Rx_N	NA	AT3G14470	NA	NB-ARC domain-containing disease resistance protein
DM resistance	SOchr3	23583	1599751	11.7957	1010321	8.39523	SOV3g001000.1	1013145	1018418	-	TPX2_importin domain-containing protein	TPX2_importin	NA	AT4G22860	NA	Cell cycle regulated microtubule associated protein
DM resistance	SOchr3	23583	1599751	11.7957	1010321	8.39523	SOV3g001010.1	1031619	1054058	+	Cleavage and polyadenylation specificity factor subunit 1	CPSF_A#MMS1_N	map03015#mRNA surveillance pathway	AT5G51660	CPSF160	cleavage and polyadenylation specificity factor 160
DM resistance	SOchr3	23583	1599751	11.7957	1103801	9.33959	SOV3g001020.1	1067544	1068992	+	DUF668 domain-containing protein/DUF3475 domain-containing protein	DUF668#DUF3475	NA	AT5G51670	NA	hypothetical protein (DUF668)
DM resistance	SOchr3	23583	1599751	11.7957	1103801	9.33959	SOV3g001040.1	1098382	1102012	-	Aminotran_1_2 domain-containing protein	Aminotran_1_2	NA	AT5G51690	ACS12	1-amino-cyclopropane-1-carboxylate synthase 12
DM resistance	SOchr3	23583	1599751	11.7957	1103801	9.33959	SOV3g001060.1	1104098	1111244	+	Fn3_like domain-containing protein	Glyco_hydro_3_C#Glyco_hydro_3#Fn3-like	NA	AT1G78060	NA	Glycosyl hydrolase family protein
DM resistance	SOchr3	23583	1599751	11.7957	1103801	9.33959	SOV3g001080.1	1120304	1121307	-	Bet_v_1 domain-containing protein	Bet_v_1	NA	AT1G24020	MLP423	MLP-like protein 423
DM resistance	SOchr3	23583	1599751	11.7957	1103801	9.33959	SOV3g001090.1	1124163	1125762	-	Bet_v_1 domain-containing protein	Bet_v_1	NA	NA	NA	NA
DM resistance	SOchr3	23583	1599751	11.7957	1103801	9.33959	SOV3g001120.1	1152387	1152806	-	Unknown protein	NA	NA	NA	NA	NA
DM resistance	SOchr3	23583	1599751	11.7957	1103801	9.33959	SOV3g001030.1	1074969	1094307	-	PREDICTED: putative disease resistance	NB-ARC#Rx_N#zf-A20#zf-AN1	NA	AT3G14470	NA	NB-ARC domain-containing disease resistance protein
DM resistance	SOchr3	23583	1599751	11.7957	1103801	9.33959	SOV3g001050.1	1096739	1098091	+	Hydroxyproline-rich glycoprotein family protein	DUF688	NA	AT5G51680	NA	hydroxyproline-rich glycoprotein family protein
DM resistance	SOchr3	23583	1599751	11.7957	1103801	9.33959	SOV3g001070.1	1112995	1119383	-	Putative ATP-dependent Clp protease ATP-binding subunit	Clp_N#Clp_N	NA	AT4G25370	NA	Double Clp-N motif protein
DM resistance	SOchr3	23583	1599751	11.7957	1103801	9.33959	SOV3g001100.1	1129366	1144290	+	PMR5N domain-containing protein	PC-Esterase#PC-Esterase#PC-Esterase#MAP65_ASE1#PMR5N#PMR5N	NA	AT4G25360	TBL18	TRICHOME BIREFRINGENCE-LIKE 18
DM resistance	SOchr3	23583	1599751	11.7957	1103801	9.33959	SOV3g001110.1	1146816	1151211	+	AT-hook motif nuclear-localized protein	DUF296	NA	AT5G62260	NA	AT hook motif DNA-binding family protein
DM resistance	SOchr3	23583	1599751	11.7957	1103801	9.33959	SOV3g001010.1	1031619	1054058	+	Cleavage and polyadenylation specificity factor subunit 1	CPSF_A#MMS1_N	map03015#mRNA surveillance pathway	AT5G51660	CPSF160	cleavage and polyadenylation specificity factor 160
DM resistance	SOchr3	23583	1599751	11.7957	1106861	8.23016	SOV3g001020.1	1067544	1068992	+	DUF668 domain-containing protein/DUF3475 domain-containing protein	DUF668#DUF3475	NA	AT5G51670	NA	hypothetical protein (DUF668)
DM resistance	SOchr3	23583	1599751	11.7957	1106861	8.23016	SOV3g001040.1	1098382	1102012	-	Aminotran_1_2 domain-containing protein	Aminotran_1_2	NA	AT5G51690	ACS12	1-amino-cyclopropane-1-carboxylate synthase 12
DM resistance	SOchr3	23583	1599751	11.7957	1106861	8.23016	SOV3g001060.1	1104098	1111244	+	Fn3_like domain-containing protein	Glyco_hydro_3_C#Glyco_hydro_3#Fn3-like	NA	AT1G78060	NA	Glycosyl hydrolase family protein
DM resistance	SOchr3	23583	1599751	11.7957	1106861	8.23016	SOV3g001080.1	1120304	1121307	-	Bet_v_1 domain-containing protein	Bet_v_1	NA	AT1G24020	MLP423	MLP-like protein 423
DM resistance	SOchr3	23583	1599751	11.7957	1106861	8.23016	SOV3g001090.1	1124163	1125762	-	Bet_v_1 domain-containing protein	Bet_v_1	NA	NA	NA	NA
DM resistance	SOchr3	23583	1599751	11.7957	1106861	8.23016	SOV3g001120.1	1152387	1152806	-	Unknown protein	NA	NA	NA	NA	NA
DM resistance	SOchr3	23583	1599751	11.7957	1106861	8.23016	SOV3g001130.1	1156083	1156430	-	transmembrane protein	NA	NA	NA	NA	NA
DM resistance	SOchr3	23583	1599751	11.7957	1106861	8.23016	SOV3g001030.1	1074969	1094307	-	PREDICTED: putative disease resistance	NB-ARC#Rx_N#zf-A20#zf-AN1	NA	AT3G14470	NA	NB-ARC domain-containing disease resistance protein
DM resistance	SOchr3	23583	1599751	11.7957	1106861	8.23016	SOV3g001050.1	1096739	1098091	+	Hydroxyproline-rich glycoprotein family protein	DUF688	NA	AT5G51680	NA	hydroxyproline-rich glycoprotein family protein
DM resistance	SOchr3	23583	1599751	11.7957	1106861	8.23016	SOV3g001070.1	1112995	1119383	-	Putative ATP-dependent Clp protease ATP-binding subunit	Clp_N#Clp_N	NA	AT4G25370	NA	Double Clp-N motif protein
DM resistance	SOchr3	23583	1599751	11.7957	1106861	8.23016	SOV3g001100.1	1129366	1144290	+	PMR5N domain-containing protein	PC-Esterase#PC-Esterase#PC-Esterase#MAP65_ASE1#PMR5N#PMR5N	NA	AT4G25360	TBL18	TRICHOME BIREFRINGENCE-LIKE 18
DM resistance	SOchr3	23583	1599751	11.7957	1106861	8.23016	SOV3g001110.1	1146816	1151211	+	AT-hook motif nuclear-localized protein	DUF296	NA	AT5G62260	NA	AT hook motif DNA-binding family protein
DM resistance	SOchr3	23583	1599751	11.7957	1152534	8.78555	SOV3g001060.1	1104098	1111244	+	Fn3_like domain-containing protein	Glyco_hydro_3_C#Glyco_hydro_3#Fn3-like	NA	AT1G78060	NA	Glycosyl hydrolase family protein
DM resistance	SOchr3	23583	1599751	11.7957	1152534	8.78555	SOV3g001080.1	1120304	1121307	-	Bet_v_1 domain-containing protein	Bet_v_1	NA	AT1G24020	MLP423	MLP-like protein 423
DM resistance	SOchr3	23583	1599751	11.7957	1152534	8.78555	SOV3g001090.1	1124163	1125762	-	Bet_v_1 domain-containing protein	Bet_v_1	NA	NA	NA	NA
DM resistance	SOchr3	23583	1599751	11.7957	1152534	8.78555	SOV3g001120.1	1152387	1152806	-	Unknown protein	NA	NA	NA	NA	NA
DM resistance	SOchr3	23583	1599751	11.7957	1152534	8.78555	SOV3g001130.1	1156083	1156430	-	transmembrane protein	NA	NA	NA	NA	NA
DM resistance	SOchr3	23583	1599751	11.7957	1152534	8.78555	SOV3g001140.1	1158327	1163257	+	Peptidylprolyl isomerase	FKBP_C#NPL	NA	AT4G25340	FKBP53	FK506 BINDING PROTEIN 53
DM resistance	SOchr3	23583	1599751	11.7957	1152534	8.78555	SOV3g001150.1	1165073	1168760	+	PHB domain-containing protein	Band_7	NA	AT5G51570	NA	SPFH/Band 7/PHB domain-containing membrane-associated protein family
DM resistance	SOchr3	23583	1599751	11.7957	1152534	8.78555	SOV3g001170.1	1186553	1192405	-	Protein kinase domain-containing protein	Pkinase_Tyr#Pkinase#LRR_8#LRR_8#LRRNT_2	NA	AT5G51560	NA	Leucine-rich repeat protein kinase family protein
DM resistance	SOchr3	23583	1599751	11.7957	1152534	8.78555	SOV3g001180.1	1200425	1201713	-	ATP-dependent DNA helicase	DEAD	NA	AT5G27680	RECQSIM	RECQ helicase SIM
DM resistance	SOchr3	23583	1599751	11.7957	1152534	8.78555	SOV3g001070.1	1112995	1119383	-	Putative ATP-dependent Clp protease ATP-binding subunit	Clp_N#Clp_N	NA	AT4G25370	NA	Double Clp-N motif protein
DM resistance	SOchr3	23583	1599751	11.7957	1152534	8.78555	SOV3g001100.1	1129366	1144290	+	PMR5N domain-containing protein	PC-Esterase#PC-Esterase#PC-Esterase#MAP65_ASE1#PMR5N#PMR5N	NA	AT4G25360	TBL18	TRICHOME BIREFRINGENCE-LIKE 18
DM resistance	SOchr3	23583	1599751	11.7957	1152534	8.78555	SOV3g001110.1	1146816	1151211	+	AT-hook motif nuclear-localized protein	DUF296	NA	AT5G62260	NA	AT hook motif DNA-binding family protein
DM resistance	SOchr3	23583	1599751	11.7957	1152534	8.78555	SOV3g001160.1	1174070	1184341	+	Putative S-adenosyl-L-methionine-dependent methyltransferase	DUF1442#DUF1442	NA	AT5G62280	NA	DUF1442 family protein (DUF1442)
DM resistance	SOchr3	23583	1599751	11.7957	1167297	10.2668	SOV3g001080.1	1120304	1121307	-	Bet_v_1 domain-containing protein	Bet_v_1	NA	AT1G24020	MLP423	MLP-like protein 423
DM resistance	SOchr3	23583	1599751	11.7957	1167297	10.2668	SOV3g001090.1	1124163	1125762	-	Bet_v_1 domain-containing protein	Bet_v_1	NA	NA	NA	NA
DM resistance	SOchr3	23583	1599751	11.7957	1167297	10.2668	SOV3g001120.1	1152387	1152806	-	Unknown protein	NA	NA	NA	NA	NA
DM resistance	SOchr3	23583	1599751	11.7957	1167297	10.2668	SOV3g001130.1	1156083	1156430	-	transmembrane protein	NA	NA	NA	NA	NA
DM resistance	SOchr3	23583	1599751	11.7957	1167297	10.2668	SOV3g001140.1	1158327	1163257	+	Peptidylprolyl isomerase	FKBP_C#NPL	NA	AT4G25340	FKBP53	FK506 BINDING PROTEIN 53
DM resistance	SOchr3	23583	1599751	11.7957	1167297	10.2668	SOV3g001150.1	1165073	1168760	+	PHB domain-containing protein	Band_7	NA	AT5G51570	NA	SPFH/Band 7/PHB domain-containing membrane-associated protein family
DM resistance	SOchr3	23583	1599751	11.7957	1167297	10.2668	SOV3g001170.1	1186553	1192405	-	Protein kinase domain-containing protein	Pkinase_Tyr#Pkinase#LRR_8#LRR_8#LRRNT_2	NA	AT5G51560	NA	Leucine-rich repeat protein kinase family protein
DM resistance	SOchr3	23583	1599751	11.7957	1167297	10.2668	SOV3g001180.1	1200425	1201713	-	ATP-dependent DNA helicase	DEAD	NA	AT5G27680	RECQSIM	RECQ helicase SIM
DM resistance	SOchr3	23583	1599751	11.7957	1167297	10.2668	SOV3g001070.1	1112995	1119383	-	Putative ATP-dependent Clp protease ATP-binding subunit	Clp_N#Clp_N	NA	AT4G25370	NA	Double Clp-N motif protein
DM resistance	SOchr3	23583	1599751	11.7957	1167297	10.2668	SOV3g001100.1	1129366	1144290	+	PMR5N domain-containing protein	PC-Esterase#PC-Esterase#PC-Esterase#MAP65_ASE1#PMR5N#PMR5N	NA	AT4G25360	TBL18	TRICHOME BIREFRINGENCE-LIKE 18
DM resistance	SOchr3	23583	1599751	11.7957	1167297	10.2668	SOV3g001110.1	1146816	1151211	+	AT-hook motif nuclear-localized protein	DUF296	NA	AT5G62260	NA	AT hook motif DNA-binding family protein
DM resistance	SOchr3	23583	1599751	11.7957	1167297	10.2668	SOV3g001190.1	1207061	1216512	+	Rho guanine nucleotide exchange factor	NA	NA	AT1G49290	NA	Rho guanine nucleotide exchange factor
DM resistance	SOchr3	23583	1599751	11.7957	1167297	10.2668	SOV3g001160.1	1174070	1184341	+	Putative S-adenosyl-L-methionine-dependent methyltransferase	DUF1442#DUF1442	NA	AT5G62280	NA	DUF1442 family protein (DUF1442)
DM resistance	SOchr3	23583	1599751	11.7957	1183639	8.79363	SOV3g001120.1	1152387	1152806	-	Unknown protein	NA	NA	NA	NA	NA
DM resistance	SOchr3	23583	1599751	11.7957	1183639	8.79363	SOV3g001130.1	1156083	1156430	-	transmembrane protein	NA	NA	NA	NA	NA
DM resistance	SOchr3	23583	1599751	11.7957	1183639	8.79363	SOV3g001140.1	1158327	1163257	+	Peptidylprolyl isomerase	FKBP_C#NPL	NA	AT4G25340	FKBP53	FK506 BINDING PROTEIN 53
DM resistance	SOchr3	23583	1599751	11.7957	1183639	8.79363	SOV3g001150.1	1165073	1168760	+	PHB domain-containing protein	Band_7	NA	AT5G51570	NA	SPFH/Band 7/PHB domain-containing membrane-associated protein family
DM resistance	SOchr3	23583	1599751	11.7957	1183639	8.79363	SOV3g001170.1	1186553	1192405	-	Protein kinase domain-containing protein	Pkinase_Tyr#Pkinase#LRR_8#LRR_8#LRRNT_2	NA	AT5G51560	NA	Leucine-rich repeat protein kinase family protein
DM resistance	SOchr3	23583	1599751	11.7957	1183639	8.79363	SOV3g001180.1	1200425	1201713	-	ATP-dependent DNA helicase	DEAD	NA	AT5G27680	RECQSIM	RECQ helicase SIM
DM resistance	SOchr3	23583	1599751	11.7957	1183639	8.79363	SOV3g001200.1	1219318	1219761	-	Calcium-binding protein	EF-hand_7#EF-hand_6#EF-hand_6#EF-hand_1#EF-hand_8	map04626#Plant-pathogen interaction	AT1G12310	NA	Calcium-binding EF-hand family protein
DM resistance	SOchr3	23583	1599751	11.7957	1183639	8.79363	SOV3g001210.1	1221144	1226003	+	Chloride conductance regulatory protein icln	Voldacs	map03013#RNA transport	AT5G62290	NA	nucleotide-sensitive chloride conductance regulator (ICln) family protein
DM resistance	SOchr3	23583	1599751	11.7957	1183639	8.79363	SOV3g001230.1	1230708	1235544	+	TRANSKETOLASE_1 domain-containing protein	Transketolase_N#Transket_pyr#Transketolase_C	map00030#Pentose phosphate pathway#map00710#Carbon fixation in photosynthetic organisms#map01051#Biosynthesis of ansamycins#map01100#Metabolic pathways#map01110#Biosynthesis of secondary metabolites#map01120#Microbial metabolism in diverse environments#map01200#Carbon metabolism#map01230#Biosynthesis of amino acids	AT2G45290	NA	Transketolase
DM resistance	SOchr3	23583	1599751	11.7957	1183639	8.79363	SOV3g001100.1	1129366	1144290	+	PMR5N domain-containing protein	PC-Esterase#PC-Esterase#PC-Esterase#MAP65_ASE1#PMR5N#PMR5N	NA	AT4G25360	TBL18	TRICHOME BIREFRINGENCE-LIKE 18
DM resistance	SOchr3	23583	1599751	11.7957	1183639	8.79363	SOV3g001110.1	1146816	1151211	+	AT-hook motif nuclear-localized protein	DUF296	NA	AT5G62260	NA	AT hook motif DNA-binding family protein
DM resistance	SOchr3	23583	1599751	11.7957	1183639	8.79363	SOV3g001190.1	1207061	1216512	+	Rho guanine nucleotide exchange factor	NA	NA	AT1G49290	NA	Rho guanine nucleotide exchange factor
DM resistance	SOchr3	23583	1599751	11.7957	1183639	8.79363	SOV3g001220.1	1227086	1229833	+	30S ribosomal protein S10	Ribosomal_S10	map03010#Ribosome	AT5G62300	NA	Ribosomal protein S10p/S20e family protein
DM resistance	SOchr3	23583	1599751	11.7957	1183639	8.79363	SOV3g001160.1	1174070	1184341	+	Putative S-adenosyl-L-methionine-dependent methyltransferase	DUF1442#DUF1442	NA	AT5G62280	NA	DUF1442 family protein (DUF1442)
DM resistance	SOchr3	23583	1599751	11.7957	1194643	8.44624	SOV3g001120.1	1152387	1152806	-	Unknown protein	NA	NA	NA	NA	NA
DM resistance	SOchr3	23583	1599751	11.7957	1194643	8.44624	SOV3g001130.1	1156083	1156430	-	transmembrane protein	NA	NA	NA	NA	NA
DM resistance	SOchr3	23583	1599751	11.7957	1194643	8.44624	SOV3g001140.1	1158327	1163257	+	Peptidylprolyl isomerase	FKBP_C#NPL	NA	AT4G25340	FKBP53	FK506 BINDING PROTEIN 53
DM resistance	SOchr3	23583	1599751	11.7957	1194643	8.44624	SOV3g001150.1	1165073	1168760	+	PHB domain-containing protein	Band_7	NA	AT5G51570	NA	SPFH/Band 7/PHB domain-containing membrane-associated protein family
DM resistance	SOchr3	23583	1599751	11.7957	1194643	8.44624	SOV3g001170.1	1186553	1192405	-	Protein kinase domain-containing protein	Pkinase_Tyr#Pkinase#LRR_8#LRR_8#LRRNT_2	NA	AT5G51560	NA	Leucine-rich repeat protein kinase family protein
DM resistance	SOchr3	23583	1599751	11.7957	1194643	8.44624	SOV3g001180.1	1200425	1201713	-	ATP-dependent DNA helicase	DEAD	NA	AT5G27680	RECQSIM	RECQ helicase SIM
DM resistance	SOchr3	23583	1599751	11.7957	1194643	8.44624	SOV3g001200.1	1219318	1219761	-	Calcium-binding protein	EF-hand_7#EF-hand_6#EF-hand_6#EF-hand_1#EF-hand_8	map04626#Plant-pathogen interaction	AT1G12310	NA	Calcium-binding EF-hand family protein
DM resistance	SOchr3	23583	1599751	11.7957	1194643	8.44624	SOV3g001210.1	1221144	1226003	+	Chloride conductance regulatory protein icln	Voldacs	map03013#RNA transport	AT5G62290	NA	nucleotide-sensitive chloride conductance regulator (ICln) family protein
DM resistance	SOchr3	23583	1599751	11.7957	1194643	8.44624	SOV3g001230.1	1230708	1235544	+	TRANSKETOLASE_1 domain-containing protein	Transketolase_N#Transket_pyr#Transketolase_C	map00030#Pentose phosphate pathway#map00710#Carbon fixation in photosynthetic organisms#map01051#Biosynthesis of ansamycins#map01100#Metabolic pathways#map01110#Biosynthesis of secondary metabolites#map01120#Microbial metabolism in diverse environments#map01200#Carbon metabolism#map01230#Biosynthesis of amino acids	AT2G45290	NA	Transketolase
DM resistance	SOchr3	23583	1599751	11.7957	1194643	8.44624	SOV3g001240.1	1241327	1241626	+	Unknown protein	NA	NA	NA	NA	NA
DM resistance	SOchr3	23583	1599751	11.7957	1194643	8.44624	SOV3g001110.1	1146816	1151211	+	AT-hook motif nuclear-localized protein	DUF296	NA	AT5G62260	NA	AT hook motif DNA-binding family protein
DM resistance	SOchr3	23583	1599751	11.7957	1194643	8.44624	SOV3g001190.1	1207061	1216512	+	Rho guanine nucleotide exchange factor	NA	NA	AT1G49290	NA	Rho guanine nucleotide exchange factor
DM resistance	SOchr3	23583	1599751	11.7957	1194643	8.44624	SOV3g001220.1	1227086	1229833	+	30S ribosomal protein S10	Ribosomal_S10	map03010#Ribosome	AT5G62300	NA	Ribosomal protein S10p/S20e family protein
DM resistance	SOchr3	23583	1599751	11.7957	1194643	8.44624	SOV3g001160.1	1174070	1184341	+	Putative S-adenosyl-L-methionine-dependent methyltransferase	DUF1442#DUF1442	NA	AT5G62280	NA	DUF1442 family protein (DUF1442)
DM resistance	SOchr3	23583	1599751	11.7957	1194645	8.44624	SOV3g001120.1	1152387	1152806	-	Unknown protein	NA	NA	NA	NA	NA
DM resistance	SOchr3	23583	1599751	11.7957	1194645	8.44624	SOV3g001130.1	1156083	1156430	-	transmembrane protein	NA	NA	NA	NA	NA
[truncated: 419 more rows]
