# Supplementary material for: Genomic analyses provide insights into spinach domestication and the genetic basis of agronomic traits
Source: Nat Commun. 2021 Dec 13;12:7246. doi: 10.1038/s41467-021-27432-z (PMC8668906; doi:10.1038/s41467-021-27432-z)
Supplement: Supplementary file 12 — Supplementary Data 9 [file 41467_2021_27432_MOESM12_ESM.xlsx]

## Sheet: Supplementary Data 9
Supplementary Data 9. Predicted effects of the associated signals of different traits
Trait	Chromosome	position	−log10(P)	GeneID	SNP effects	Gene start	Gene end	Strand	description	Pfam domain	pathway	Arabidopsis hit	Arabidopsis description
bolting	SOchr2	77894636	9.30232	SOV2g018690.1	MODIFIER;UPSTREAM;A|T;NA;2462;NA	77888401	77892174	-	SWIM-type domain-containing protein	SWIM	NA	AT4G38170	FAR1-related sequence 9
bolting	SOchr2	105868066	8.05	SOV2g033290.1	MODIFIER;UPSTREAM;A|T;NA;4051;NA	105843317	105863723	-	FKS1_dom1 domain-containing protein	Glucan_synthase#Glucan_synthase#FKS1_dom1#Vta1	NA	AT1G06490	glucan synthase-like 7
bolting	SOchr2	107493996	10.4361	SOV2g034510.1	MODIFIER;DOWNSTREAM;T|C;NA;2109;NA	107496490	107499641	-	LRAT domain-containing protein	LRAT	NA	AT1G01225	NC domain-containing protein-like protein
bolting	SOchr2	109415366	8.16832	SOV2g036210.1	MODIFIER;DOWNSTREAM;T|C;NA;3030;NA	109419551	109421663	-	Heterogeneous nuclear ribonucleoprotein like	RRM_1#RRM_1#RRM_7	map03040#Spliceosome	AT3G13224	RNA-binding (RRM/RBD/RNP motifs) family protein
bolting	SOchr2	114300911	8.08234	SOV2g040490.1	MODIFIER;DOWNSTREAM;T|C;NA;4790;NA	114285544	114295752	+	Exosome complex component RRP42	RNase_PH#RNase_PH_C	map03018#RNA degradation	AT3G07750	3'-5'-exoribonuclease family protein
bolting	SOchr4	34529625	9.29431	SOV4g015240.1	MODIFIER;UPSTREAM;T|A;NA;4036;NA	34525068	34525589	-	Unknown protein	NA	NA	NA	NA
bolting	SOchr4	183106721	12.7367	SOV4g055320.1	MODIFIER;UPSTREAM;G|A;NA;4001;NA	183096953	183102177	-	Pentatricopeptide repeat-containing protein	PPR_2#PPR_2#PPR_2#PPR_2#PPR#PPR#PPR#PPR#PPR#PPR#PPR#PPR#DYW_deaminase#PPR_3#PPR_3	NA	AT2G41080	pentatricopeptide (PPR) repeat protein
bolting	SOchr4	187392683	8.22224	SOV4g058620.1	MODIFIER;UPSTREAM;G|T;NA;3716;NA	187397468	187399581	+	Putative UDP-glucose 4,6-dehydratase	GDP_Man_Dehyd#GDP_Man_Dehyd#Epimerase#Epimerase#RmlD_sub_bind#RmlD_sub_bind#3Beta_HSD#Polysacc_synt_2#NAD_binding_4	map00520#Amino sugar and nucleotide sugar metabolism#map01100#Metabolic pathways	AT1G78570	rhamnose biosynthesis 1
bolting	SOchr4	187401438	8.48339	SOV4g058620.1	MODIFIER;DOWNSTREAM;A|T;NA;1463;NA	187397468	187399581	+	Putative UDP-glucose 4,6-dehydratase	GDP_Man_Dehyd#GDP_Man_Dehyd#Epimerase#Epimerase#RmlD_sub_bind#RmlD_sub_bind#3Beta_HSD#Polysacc_synt_2#NAD_binding_4	map00520#Amino sugar and nucleotide sugar metabolism#map01100#Metabolic pathways	AT1G78570	rhamnose biosynthesis 1
bolting	SOchr4	188093507	10.4271	SOV4g059210.1	MODIFIER;UPSTREAM;G|A;NA;2424;NA	188095931	188097199	+	Putative fasciclin-like arabinogalactan protein	Fasciclin#Fasciclin	NA	AT5G55730	FASCICLIN-like arabinogalactan 1
bolting	SOchr5	7441063	9.07544	SOV5g006200.1	MODIFIER;DOWNSTREAM;G|A;NA;1705;NA	7438804	7439358	+	RING-type domain-containing protein	zf-RING_2#zf-RING_11	NA	AT3G18930	RING/U-box superfamily protein
bolting	SOchr6	6354567	11.1509	SOV6g002040.1	MODIFIER;DOWNSTREAM;A|T;NA;546;NA	6337171	6353545	+	Unknown protein	NA	NA	NA	NA
bolting	SOchr6	55484908	9.2093	SOV6g013640.1	MODIFIER;UPSTREAM;A|G;NA;2387;NA	55479433	55482521	-	YTH domain-containing protein	NA	NA	AT3G13460	evolutionarily conserved C-terminal region 2
bolting	SOchr6	55616885	8.82095	SOV6g013660.1	MODIFIER;DOWNSTREAM;A|G;NA;1079;NA	55608389	55615806	+	F-box family protein	F-box	NA	AT3G18150	RNI-like superfamily protein
bolting	SOchr6	55642015	8.78256	SOV6g013670.1	MODIFIER;UPSTREAM;C|A;NA;4499;NA	55636415	55637516	-	Reverse transcriptase domain-containing protein	NA	NA	NA	NA
bolting	SOchr6	55793441	8.3876	SOV6g013680.1	MODIFIER;DOWNSTREAM;G|T;NA;612;NA	55794301	55796422	-	F-box family protein	NA	NA	AT5G02700	F-box/RNI-like superfamily protein
bolting	SOchr6	58012781	10.2689	SOV6g014030.1	MODIFIER;DOWNSTREAM;T|C;NA;3196;NA	58002515	58009060	+	external alternative NAD(P)H-ubiquinone oxidoreductase B2, mitochondrial-like	Pyr_redox_2#Pyr_redox	NA	AT4G21490	NAD(P)H dehydrogenase B3
bolting	SOchr6	58091687	8.38689	SOV6g014040.1	MODERATE;NON_SYNONYMOUS_CODING;G|T;1;aCa/aAa;T29K	58090504	58091772	-	Unknown protein	NA	NA	NA	NA
bolting	SOchr6	103737417	8.40125	SOV6g023640.1	MODIFIER;DOWNSTREAM;C|T;NA;1614;NA	103739031	103741390	-	Asparagine synthetase [glutamine-hydrolyzing]	Asn_synthase#PC-Esterase	NA	AT3G47340	glutamine-dependent asparagine synthase 1
bolting	SOchr6	103739813	8.40125	SOV6g023650.1	MODIFIER;DOWNSTREAM;T|C;NA;3198;NA	103745724	103747544	-	Skp1_POZ domain-containing protein	Skp1_POZ	map04066#HIF-1 signaling pathway#map04120#Ubiquitin mediated proteolysis#map05170#Human immunodeficiency virus 1 infection#map05200#Pathways in cancer#map05211#Renal cell carcinoma	AT5G59140	BTB/POZ domain-containing protein
bolting	SOchr6	103767482	8.3994	SOV6g023660.1	MODIFIER;UPSTREAM;C|T;NA;361;NA	103768292	103769911	+	Ras-related protein like	Ras#Roc#Arf#MMR_HSR1	map04144#Endocytosis#map04961#Endocrine and other factor-regulated calcium reabsorption#map04962#Vasopressin-regulated water reabsorption#map04972#Pancreatic secretion#map05164#Influenza A	AT1G07410	RAB GTPase homolog A2B
bolting	SOchr6	147966819	9.95092	SOV6g046820.1	MODIFIER;UPSTREAM;C|T;NA;3036;NA	147956818	147963783	-	DUF1680 domain-containing protein	Glyco_hydro_127	NA	AT5G12950	proline-tRNA ligase (DUF1680)
flowering	SOchr3	22527287	7.56936	SOV3g015200.1	MODIFIER;UPSTREAM;T|C;NA;742;NA	22518386	22526231	-	30S ribosomal protein S1, chloroplastic	S1#S1#S1#S1	map03010#Ribosome	AT5G30510	ribosomal protein S1
flowering	SOchr5	8852018	6.81907	SOV5g007210.1	MODIFIER;UPSTREAM;G|A;NA;245;NA	8852547	8855203	+	Putative microtubule-associated protein TORTIFOLIA1	NA	NA	AT5G62580	ARM repeat superfamily protein
DM incidence	SOchr3	1246738	6.88394	SOV3g001250.1	MODIFIER;UPSTREAM;G|C;NA;255;NA	1246993	1252665	+	putative disease resistance protein	NB-ARC#LRR_8#Rx_N	NA	AT3G14470	NB-ARC domain-containing disease resistance protein
DM incidence	SOchr3	1248966	7.06947	SOV3g001250.1	MODERATE;NON_SYNONYMOUS_CODING;T|G;1;ttT/ttG;F658L	1246993	1252665	+	putative disease resistance protein	NB-ARC#LRR_8#Rx_N	NA	AT3G14470	NB-ARC domain-containing disease resistance protein
DM incidence	SOchr3	1248999	7.84698	SOV3g001250.1	LOW;SYNONYMOUS_CODING;A|G;1;ctA/ctG;L669	1246993	1252665	+	putative disease resistance protein	NB-ARC#LRR_8#Rx_N	NA	AT3G14470	NB-ARC domain-containing disease resistance protein
DM incidence	SOchr3	1250411	6.85093	SOV3g001250.1	MODERATE;NON_SYNONYMOUS_CODING;G|A;1;cGg/cAg;R1140Q	1246993	1252665	+	putative disease resistance protein	NB-ARC#LRR_8#Rx_N	NA	AT3G14470	NB-ARC domain-containing disease resistance protein
leaf base shape	SOchr3	30724124	8.56259	SOV3g018000.1	MODIFIER;INTRON;A|G;9;NA;NA	30715308	30742078	-	SAGA-associated factor 11	NA	NA	NA	NA
leaf base shape	SOchr3	30725584	8.52683	SOV3g018000.1	MODIFIER;INTRON;G|T;8;NA;NA	30715308	30742078	-	SAGA-associated factor 11	NA	NA	NA	NA
leaf base shape	SOchr3	30862653	8.56259	SOV3g018030.1	MODIFIER;DOWNSTREAM;G|T;NA;2641;NA	30865294	30870007	-	ULP_PROTEASE domain-containing protein	Peptidase_C48	NA	NA	NA
leaf base shape	SOchr3	30880730	8.55379	SOV3g018030.1	MODIFIER;UPSTREAM;C|T;NA;2414;NA	30865294	30870007	-	ULP_PROTEASE domain-containing protein	Peptidase_C48	NA	NA	NA
leaf base shape	SOchr3	30882106	8.52683	SOV3g018030.1	MODIFIER;UPSTREAM;G|A;NA;3790;NA	30865294	30870007	-	ULP_PROTEASE domain-containing protein	Peptidase_C48	NA	NA	NA
leaf division	SOchr1	10258551	6.77553	SOV1g002060.1	MODIFIER;INTRON;G|A;1;NA;NA	10257882	10259367	-	dCTP pyrophosphatase 1	MazG-like#MazG	map00240#Pyrimidine metabolism#map01100#Metabolic pathways	AT3G25400	dCTP pyrophosphatase-like protein
leaf division	SOchr2	50341956	7.62169	SOV2g011280.1	MODIFIER;DOWNSTREAM;A|G;NA;811;NA	50343291	50361275	-	ADP-ribosylation factor GTPase-activating protein	ArfGap#C2	map04144#Endocytosis	AT4G21160	Calcium-dependent ARF-type GTPase activating protein family
leaf length	SOchr1	118100546	7.18233	SOV1g033510.1	MODIFIER;UPSTREAM;C|A;NA;1291;NA	118098079	118099255	-	F-box family protein	F-box#FBA_1	NA	AT3G06240	F-box family protein
leaf length	SOchr1	118100590	6.84559	SOV1g033510.1	MODIFIER;UPSTREAM;G|T;NA;1335;NA	118098079	118099255	-	F-box family protein	F-box#FBA_1	NA	AT3G06240	F-box family protein
leaf length	SOchr4	184954962	7.88883	SOV4g056580.1	MODIFIER;UPSTREAM;C|G;NA;177;NA	184953858	184954683	-	Acyl-CoA N-acyltransferase	NA	NA	NA	NA
leaf number	SOchr2	106569755	8.70726	SOV2g033750.1	MODIFIER;INTRON;C|A;2;NA;NA	106560207	106571978	-	endoribonuclease Dicer homolog 1	Ribonuclease_3#Ribonuclease_3#Ribonucleas_3_3#Dicer_dimer#PAZ#Helicase_C#dsrm#dsrm#DND1_DSRM#ResIII#DEAD	map05206#MicroRNAs in cancer	AT1G01040	dicer-like 1
leaf number	SOchr2	108036888	8.70726	SOV2g034930.1	MODIFIER;DOWNSTREAM;A|T;NA;156;NA	108031025	108036480	+	Putative solute carrier family 35 member F1-like	SLC35F#EamA#EamA#CRT-like#UAA	NA	AT3G59340	solute carrier family 35 protein (DUF914)
leaf number	SOchr3	139983259	8.4307	SOV3g041910.1	MODIFIER;DOWNSTREAM;A|G;NA;2598;NA	139986130	139992625	-	CTLH LisH motif-containing protein	CLTH	NA	AT5G66810	Ran-binding protein in the microtubule-organising centre protein
leaf shape	SOchr1	113264717	7.1901	SOV1g029980.1	MODIFIER;UPSTREAM;G|A;NA;4045;NA	113269068	113270974	+	Glycerol-3-phosphate acyltransferase	HAD#Acyltransferase	map00561#Glycerolipid metabolism#map00564#Glycerophospholipid metabolism#map01100#Metabolic pathways#map01110#Biosynthesis of secondary metabolites	AT5G06090	glycerol-3-phosphate acyltransferase 7
leaf shape	SOchr1	125603607	7.11747	SOV1g038550.1	MODIFIER;UPSTREAM;A|G;NA;3136;NA	125606743	125608620	+	Glycosyltransferase family 92 protein	Glyco_transf_92#Glyco_tranf_2_4	NA	AT1G27200	glycosyltransferase family protein (DUF23)
leaf shape	SOchr1	125647794	6.76974	SOV1g038580.1	MODIFIER;UPSTREAM;A|T;NA;2071;NA	125645154	125645723	-	Unknown protein	NA	NA	NA	NA
leaf surface texture	SOchr2	103818640	8.47484	SOV2g031640.1	MODIFIER;DOWNSTREAM;C|A;NA;4525;NA	103824023	103825838	-	Homeobox prospero protein	NA	NA	AT5G58920	homeobox prospero protein
leaf surface texture	SOchr3	12561127	8.54386	SOV3g010190.1	MODIFIER;UPSTREAM;G|A;NA;4642;NA	12537110	12556485	-	Bromodomain and WD repeat-containing protein	WD40#WD40#WD40#WD40#WD40#Bromodomain	NA	AT5G49430	WD40/YVTN repeat and Bromo-WDR9-I-like domain-containing protein
leaf surface texture	SOchr6	140068376	9.48179	SOV6g040380.1	MODIFIER;UPSTREAM;T|C;NA;158;NA	140067237	140068066	-	PREDICTED: LURP-one-related	LOR	NA	AT3G14260	LURP-one-like protein (DUF567)
leaf surface texture	SOchr6	140068412	8.5765	SOV6g040380.1	MODIFIER;UPSTREAM;T|C;NA;194;NA	140067237	140068066	-	PREDICTED: LURP-one-related	LOR	NA	AT3G14260	LURP-one-like protein (DUF567)
leaf surface texture	SOchr6	140068482	8.5765	SOV6g040380.1	MODIFIER;UPSTREAM;G|A;NA;264;NA	140067237	140068066	-	PREDICTED: LURP-one-related	LOR	NA	AT3G14260	LURP-one-like protein (DUF567)
oxalate content	SOchr5	965444	7.54871	SOV5g000810.1	MODERATE;NON_SYNONYMOUS_CODING;C|T;1;gCg/gTg;A183V	964897	968420	+	PREDICTED: zinc transporter	Zip	NA	AT2G30080	ZIP metal ion transporter family
oxalate content	SOchr5	969181	7.68595	SOV5g000810.1	MODIFIER;DOWNSTREAM;A|T;NA;533;NA	964897	968420	+	PREDICTED: zinc transporter	Zip	NA	AT2G30080	ZIP metal ion transporter family
oxalate content	SOchr5	969183	7.68595	SOV5g000810.1	MODIFIER;DOWNSTREAM;T|G;NA;535;NA	964897	968420	+	PREDICTED: zinc transporter	Zip	NA	AT2G30080	ZIP metal ion transporter family
oxalate content	SOchr5	969191	7.68595	SOV5g000810.1	MODIFIER;DOWNSTREAM;C|T;NA;543;NA	964897	968420	+	PREDICTED: zinc transporter	Zip	NA	AT2G30080	ZIP metal ion transporter family
oxalate content	SOchr5	969197	7.68595	SOV5g000810.1	MODIFIER;DOWNSTREAM;T|G;NA;549;NA	964897	968420	+	PREDICTED: zinc transporter	Zip	NA	AT2G30080	ZIP metal ion transporter family
oxalate content	SOchr5	969198	7.68595	SOV5g000810.1	MODIFIER;DOWNSTREAM;T|C;NA;550;NA	964897	968420	+	PREDICTED: zinc transporter	Zip	NA	AT2G30080	ZIP metal ion transporter family
oxalate content	SOchr5	969355	6.82446	SOV5g000810.1	MODIFIER;DOWNSTREAM;A|C;NA;707;NA	964897	968420	+	PREDICTED: zinc transporter	Zip	NA	AT2G30080	ZIP metal ion transporter family
oxalate content	SOchr5	969369	6.93068	SOV5g000810.1	MODIFIER;DOWNSTREAM;C|A;NA;721;NA	964897	968420	+	PREDICTED: zinc transporter	Zip	NA	AT2G30080	ZIP metal ion transporter family
oxalate content	SOchr5	969370	6.93068	SOV5g000810.1	MODIFIER;DOWNSTREAM;A|C;NA;722;NA	964897	968420	+	PREDICTED: zinc transporter	Zip	NA	AT2G30080	ZIP metal ion transporter family
oxalate content	SOchr5	969373	6.93068	SOV5g000810.1	MODIFIER;DOWNSTREAM;A|G;NA;725;NA	964897	968420	+	PREDICTED: zinc transporter	Zip	NA	AT2G30080	ZIP metal ion transporter family
oxalate content	SOchr5	972853	6.85694	SOV5g000820.1	LOW;SYNONYMOUS_CODING;G|A;2;caC/caT;H396	972517	974945	-	Pentatricopeptide repeat-containing protein, mitochondrial	PPR#PPR	NA	AT1G02370	Tetratricopeptide repeat (TPR)-like superfamily protein
petiole color	SOchr4	45961794	8.08237	SOV4g017880.1	MODIFIER;UPSTREAM;A|G;NA;4753;NA	45966547	45971990	+	Beta-galactosidase	Glyco_hydro_35	NA	AT1G45130	beta-galactosidase 5
petiole color	SOchr6	140725182	8.50757	SOV6g040950.1	MODIFIER;UPSTREAM;G|T;NA;815;NA	140725997	140727448	+	Peptidase A1 domain-containing protein	TAXi_C#TAXi_N#Asp	NA	AT4G16563	Eukaryotic aspartyl protease family protein
petiole color	SOchr6	140725188	8.50757	SOV6g040950.1	MODIFIER;UPSTREAM;T|A;NA;809;NA	140725997	140727448	+	Peptidase A1 domain-containing protein	TAXi_C#TAXi_N#Asp	NA	AT4G16563	Eukaryotic aspartyl protease family protein
petiole color	SOchr6	140725318	8.44469	SOV6g040950.1	MODIFIER;UPSTREAM;T|C;NA;679;NA	140725997	140727448	+	Peptidase A1 domain-containing protein	TAXi_C#TAXi_N#Asp	NA	AT4G16563	Eukaryotic aspartyl protease family protein
petiole color	SOchr6	140725323	8.44469	SOV6g040950.1	MODIFIER;UPSTREAM;A|T;NA;674;NA	140725997	140727448	+	Peptidase A1 domain-containing protein	TAXi_C#TAXi_N#Asp	NA	AT4G16563	Eukaryotic aspartyl protease family protein
petiole color	SOchr6	140725743	8.1563	SOV6g040950.1	MODIFIER;UPSTREAM;A|T;NA;254;NA	140725997	140727448	+	Peptidase A1 domain-containing protein	TAXi_C#TAXi_N#Asp	NA	AT4G16563	Eukaryotic aspartyl protease family protein
petiole color	SOchr6	140725745	8.1563	SOV6g040950.1	MODIFIER;UPSTREAM;A|T;NA;252;NA	140725997	140727448	+	Peptidase A1 domain-containing protein	TAXi_C#TAXi_N#Asp	NA	AT4G16563	Eukaryotic aspartyl protease family protein
petiole length	SOchr1	72299831	8.54939	SOV1g014320.1	MODIFIER;DOWNSTREAM;T|C;NA;1975;NA	72302132	72310760	-	Proteasome subunit beta	Proteasome	map03050#Proteasome#map05010#Alzheimer disease#map05012#Parkinson disease#map05016#Huntington disease#map05017#Spinocerebellar ataxia	AT1G21720	proteasome beta subunit C1
petiole length	SOchr1	118100546	8.16768	SOV1g033510.1	MODIFIER;UPSTREAM;C|A;NA;1291;NA	118098079	118099255	-	F-box family protein	F-box#FBA_1	NA	AT3G06240	F-box family protein
petiole width	SOchr2	102714885	8.82681	SOV2g030780.1	MODIFIER;INTRON;A|T;6;NA;NA	102709885	102718945	+	Flap endonuclease 1	XPG_I#XPG_N	NA	AT1G01880	5'-3' exonuclease family protein
petiole width	SOchr4	3238727	8.32341	SOV4g002820.1	MODIFIER;DOWNSTREAM;T|C;NA;695;NA	3233905	3238032	+	Two-component response regulator	Response_reg#Myb_DNA-binding	NA	AT2G25180	response regulator 12
petiole width	SOchr4	169016142	8.98574	SOV4g047490.1	MODIFIER;UPSTREAM;G|A;NA;2388;NA	169018530	169021106	+	Putative mitochondrial-processing peptidase subunit beta, mitochondrial	NA	NA	AT3G02090	Insulinase (Peptidase family M16) protein
petiole width	SOchr6	12556748	8.54485	SOV6g004350.1	MODIFIER;UPSTREAM;C|T;NA;1432;NA	12553767	12555308	-	Cysteine rich receptor like kinase	Stress-antifung#Stress-antifung	NA	AT4G23180	cysteine-rich RLK (RECEPTOR-like protein kinase) 10
petiole width	SOchr6	12556751	10.7737	SOV6g004350.1	MODIFIER;UPSTREAM;G|T;NA;1435;NA	12553767	12555308	-	Cysteine rich receptor like kinase	Stress-antifung#Stress-antifung	NA	AT4G23180	cysteine-rich RLK (RECEPTOR-like protein kinase) 10
plant height	SOchr1	72299831	8.87798	SOV1g014320.1	MODIFIER;DOWNSTREAM;T|C;NA;1975;NA	72302132	72310760	-	Proteasome subunit beta	Proteasome	map03050#Proteasome#map05010#Alzheimer disease#map05012#Parkinson disease#map05016#Huntington disease#map05017#Spinocerebellar ataxia	AT1G21720	proteasome beta subunit C1
plant type	SOchr1	53931356	8.18982	SOV1g010300.1	MODIFIER;DOWNSTREAM;G|T;NA;2152;NA	53933508	53939304	-	Copia GAG protein	NA	NA	NA	NA
plant type	SOchr1	108059298	8.20179	SOV1g027010.1	MODIFIER;UPSTREAM;A|C;NA;675;NA	108057826	108058623	-	DNA repair protein	Rad51	map03440#Homologous recombination	AT5G57450	homolog of X-ray repair cross complementing 3 (XRCC3)
plant type	SOchr1	121852106	8.4516	SOV1g035950.1	MODIFIER;UPSTREAM;A|G;NA;4334;NA	121847365	121847772	-	AP2/ERF domain-containing transcription factor	AP2	NA	AT1G50680	AP2/B3 transcription factor family protein
plant type	SOchr2	89402889	8.27107	SOV2g023060.1	MODIFIER;DOWNSTREAM;G|A;NA;4679;NA	89407568	89409531	-	Unknown protein	NA	NA	NA	NA
plant type	SOchr2	111358235	8.44036	SOV2g037910.1	MODIFIER;UPSTREAM;C|T;NA;3806;NA	111362041	111362706	+	vacuolar iron transporter homolog 4-like	VIT1#VIT1	NA	AT3G43660	Vacuolar iron transporter (VIT) family protein
plant type	SOchr3	3887353	8.93006	SOV3g003790.1	MODIFIER;INTRON;C|G;3;NA;NA	3886385	3890006	+	S-type anion channel like	SLAC1	NA	AT5G24030	SLAC1 homologue 3
plant type	SOchr3	58276814	10.1153	SOV3g025280.1	MODIFIER;INTRON;T|G;6;NA;NA	58272935	58278134	+	DEAD-box ATP-dependent RNA helicase 7	NA	NA	NA	NA
plant type	SOchr5	12310853	8.23689	SOV5g009810.1	MODIFIER;DOWNSTREAM;G|C;NA;1749;NA	12308628	12309104	+	Putative Serpin family protein	Serpin	NA	AT2G25240	Serine protease inhibitor (SERPIN) family protein
plant type	SOchr5	12574520	8.23689	SOV5g009920.1	MODIFIER;DOWNSTREAM;G|T;NA;3251;NA	12569767	12571160	+	Unknown protein	NA	NA	NA	NA
plant type	SOchr5	12574523	8.23689	SOV5g009920.1	MODIFIER;DOWNSTREAM;T|G;NA;3254;NA	12569767	12571160	+	Unknown protein	NA	NA	NA	NA
plant type	SOchr5	12574526	8.23689	SOV5g009920.1	MODIFIER;DOWNSTREAM;C|A;NA;3257;NA	12569767	12571160	+	Unknown protein	NA	NA	NA	NA
plant type	SOchr5	12574538	8.23689	SOV5g009920.1	MODIFIER;DOWNSTREAM;T|G;NA;3269;NA	12569767	12571160	+	Unknown protein	NA	NA	NA	NA
plant type	SOchr5	12574541	8.23689	SOV5g009920.1	MODIFIER;DOWNSTREAM;T|A;NA;3272;NA	12569767	12571160	+	Unknown protein	NA	NA	NA	NA
plant type	SOchr5	12574548	8.23689	SOV5g009920.1	MODIFIER;DOWNSTREAM;A|G;NA;3279;NA	12569767	12571160	+	Unknown protein	NA	NA	NA	NA
plant type	SOchr5	12574550	8.23689	SOV5g009920.1	MODIFIER;DOWNSTREAM;C|T;NA;3281;NA	12569767	12571160	+	Unknown protein	NA	NA	NA	NA
plant type	SOchr5	12574553	8.23689	SOV5g009920.1	MODIFIER;DOWNSTREAM;T|C;NA;3284;NA	12569767	12571160	+	Unknown protein	NA	NA	NA	NA
plant type	SOchr5	12692774	8.23689	SOV5g009970.1	MODIFIER;DOWNSTREAM;A|C;NA;2384;NA	12680085	12689625	+	Histone deacetylase domain-containing protein	Hist_deacetyl	map04371#Apelin signaling pathway#map05034#Alcoholism#map05203#Viral carcinogenesis#map05206#MicroRNAs in cancer	AT5G61060	histone deacetylase 5
plant type	SOchr5	12749088	8.23689	SOV5g010020.1	MODIFIER;UPSTREAM;T|C;NA;2599;NA	12753330	12762324	+	Phosphoserine phosphatase chloroplastic	Hydrolase#HAD	map00260#Glycine, serine and threonine metabolism#map00680#Methane metabolism#map01100#Metabolic pathways#map01110#Biosynthesis of secondary metabolites#map01120#Microbial metabolism in diverse environments#map01200#Carbon metabolism#map01230#Biosynthesis of amino acids	AT1G18640	3-phosphoserine phosphatase
plant type	SOchr5	12867022	8.23689	SOV5g010140.1	MODIFIER;UTR_3_PRIME;A|G;3;108;NA	12864651	12866914	+	DNAJ heat shock N-terminal domain-containing protein	NA	NA	AT1G05205	hexokinase-1 protein
plant type	SOchr5	12867028	8.23689	SOV5g010140.1	MODIFIER;UTR_3_PRIME;G|A;3;114;NA	12864651	12866914	+	DNAJ heat shock N-terminal domain-containing protein	NA	NA	AT1G05205	hexokinase-1 protein
plant type	SOchr5	12867029	8.23689	SOV5g010140.1	MODIFIER;UTR_3_PRIME;T|A;3;115;NA	12864651	12866914	+	DNAJ heat shock N-terminal domain-containing protein	NA	NA	AT1G05205	hexokinase-1 protein
plant type	SOchr5	12867037	8.23689	SOV5g010140.1	MODIFIER;UTR_3_PRIME;A|C;3;123;NA	12864651	12866914	+	DNAJ heat shock N-terminal domain-containing protein	NA	NA	AT1G05205	hexokinase-1 protein
plant type	SOchr5	12876299	8.23689	SOV5g010130.1	MODIFIER;UPSTREAM;C|A;NA;4404;NA	12852815	12871685	-	GP-PDE domain-containing protein	GDPD#GDPD	map00564#Glycerophospholipid metabolism	AT5G08030	PLC-like phosphodiesterases superfamily protein
plant type	SOchr5	12876348	8.23689	SOV5g010130.1	MODIFIER;UPSTREAM;A|T;NA;4453;NA	12852815	12871685	-	GP-PDE domain-containing protein	GDPD#GDPD	map00564#Glycerophospholipid metabolism	AT5G08030	PLC-like phosphodiesterases superfamily protein
plant type	SOchr5	12876350	8.23689	SOV5g010130.1	MODIFIER;UPSTREAM;A|C;NA;4455;NA	12852815	12871685	-	GP-PDE domain-containing protein	GDPD#GDPD	map00564#Glycerophospholipid metabolism	AT5G08030	PLC-like phosphodiesterases superfamily protein
plant type	SOchr5	13170551	8.23689	SOV5g010330.1	MODIFIER;DOWNSTREAM;G|T;NA;2985;NA	13165419	13167355	+	Cytochrome P450	p450	NA	AT1G74110	cytochrome P450, C family 78, C subfamily A, C polypeptide 10
plant type	SOchr5	22937677	9.42022	SOV5g015420.1	MODIFIER;UPSTREAM;T|C;NA;1730;NA	22927906	22935913	-	Cation/H(+) antiporter like	Na_H_Exchanger	NA	AT3G53720	cation/H+ exchanger 20
plant type	SOchr5	22937686	9.42022	SOV5g015420.1	MODIFIER;UPSTREAM;C|G;NA;1739;NA	22927906	22935913	-	Cation/H(+) antiporter like	Na_H_Exchanger	NA	AT3G53720	cation/H+ exchanger 20
plant type	SOchr5	22937691	9.42022	SOV5g015420.1	MODIFIER;UPSTREAM;T|C;NA;1744;NA	22927906	22935913	-	Cation/H(+) antiporter like	Na_H_Exchanger	NA	AT3G53720	cation/H+ exchanger 20
plant type	SOchr6	58918341	8.25756	SOV6g014180.1	MODIFIER;DOWNSTREAM;G|A;NA;2172;NA	58920513	58920830	-	Pentatricopeptide repeat	DYW_deaminase	NA	AT1G18485	Pentatricopeptide repeat (PPR) superfamily protein
DM resistance	SOchr3	177843	8.97344	SOV3g000060.1	MODIFIER;INTRON;A|G;7;NA;NA	163182	192062	+	actin-related protein 9	Actin	NA	AT5G43500	actin-related protein 9
DM resistance	SOchr3	269266	8.97344	SOV3g000130.1	MODIFIER;UPSTREAM;T|C;NA;4409;NA	274081	277879	+	DUF676 domain-containing protein	DUF676	NA	AT5G51180	alpha/beta-Hydrolases superfamily protein
DM resistance	SOchr3	292422	8.97344	SOV3g000160.1	MODIFIER;DOWNSTREAM;T|A;NA;2021;NA	295391	312883	-	Autophagy-related protein 3	PPR_1#PPR_1#PPR_1#PPR_1#PPR_1#PPR_1#PPR_2#PPR_2#PPR_2#PPR_2#PPR_2#PPR_2#PPR#PPR#PPR#PPR#PPR#PPR#PPR#PPR#PPR#PPR#PPR_3#PPR_3#PPR_3#PPR_3#Autophagy_N#PPR_long#Autophagy_act_C#Autophagy_C	NA	AT2G17525	Pentatricopeptide repeat (PPR) superfamily protein
DM resistance	SOchr3	340969	8.97344	SOV3g000220.1	MODERATE;NON_SYNONYMOUS_CODING;T|A;10;agT/agA;S381R	338328	341269	+	Maltose excess protein 1, chloroplastic-like	PQ-loop	NA	AT5G17520	root cap 1 (RCP1)
DM resistance	SOchr3	345936	8.13872	SOV3g000220.1	MODIFIER;DOWNSTREAM;C|T;NA;4363;NA	338328	341269	+	Maltose excess protein 1, chloroplastic-like	PQ-loop	NA	AT5G17520	root cap 1 (RCP1)
DM resistance	SOchr3	398476	8.31478	SOV3g000290.1	MODIFIER;UPSTREAM;G|A;NA;1177;NA	394930	397259	-	Protein kinase	Pkinase#Pkinase_Tyr	NA	AT4G14480	Protein kinase superfamily protein
DM resistance	SOchr3	398684	8.97344	SOV3g000290.1	MODIFIER;UPSTREAM;G|A;NA;1385;NA	394930	397259	-	Protein kinase	Pkinase#Pkinase_Tyr	NA	AT4G14480	Protein kinase superfamily protein
DM resistance	SOchr3	438040	8.97344	SOV3g000390.1	MODIFIER;UTR_3_PRIME;T|A;10;73;NA	438113	442547	-	Protein kinase domain-containing protein	Pkinase#Pkinase_Tyr#U-box	NA	AT4G25160	U-box domain-containing protein kinase family protein
DM resistance	SOchr3	438042	8.97344	SOV3g000390.1	MODIFIER;UTR_3_PRIME;C|A;10;71;NA	438113	442547	-	Protein kinase domain-containing protein	Pkinase#Pkinase_Tyr#U-box	NA	AT4G25160	U-box domain-containing protein kinase family protein
DM resistance	SOchr3	484153	8.93971	SOV3g000440.1	MODIFIER;UPSTREAM;G|A;NA;4225;NA	476863	479560	-	Ubiquitin-like domain-containing protein	ubiquitin	map04066#HIF-1 signaling pathway#map04120#Ubiquitin mediated proteolysis#map05170#Human immunodeficiency virus 1 infection#map05200#Pathways in cancer#map05211#Renal cell carcinoma	AT5G57860	Ubiquitin-like superfamily protein
DM resistance	SOchr3	496549	8.97344	SOV3g000480.1	MODIFIER;UPSTREAM;G|C;NA;4991;NA	501853	507278	+	chloroplast envelope membrane protein	CemA	NA	AT4G31040	CemA-like proton extrusion protein-like protein
DM resistance	SOchr3	554493	8.98487	SOV3g000530.1	MODIFIER;INTRON;G|C;8;NA;NA	540219	560504	-	Structural maintenance of chromosomes protein like	SMC_N#AAA_23	NA	AT5G07660	structural maintenance of chromosomes 6A
DM resistance	SOchr3	558637	8.97344	SOV3g000530.1	MODIFIER;INTRON;A|T;5;NA;NA	540219	560504	-	Structural maintenance of chromosomes protein like	SMC_N#AAA_23	NA	AT5G07660	structural maintenance of chromosomes 6A
DM resistance	SOchr3	573257	8.97344	SOV3g000550.1	LOW;SYNONYMOUS_CODING;A|G;5;atT/atC;I248	569523	576651	-	Fe2OG dioxygenase domain-containing protein	NA	NA	AT3G18210	2-oxoglutarate (2OG) and Fe(II)-dependent oxygenase superfamily protein
DM resistance	SOchr3	661668	8.76199	SOV3g000660.1	MODIFIER;UPSTREAM;G|A;NA;2159;NA	653657	657846	-	Proteasome subunit alpha type	Proteasome#Proteasome_A_N	map03050#Proteasome#map05010#Alzheimer disease#map05012#Parkinson disease#map05016#Huntington disease#map05017#Spinocerebellar ataxia	AT1G53850	20S proteasome alpha subunit E1
DM resistance	SOchr3	673924	8.34491	SOV3g000680.1	MODIFIER;UPSTREAM;G|A;NA;1009;NA	675530	675808	+	Unknown protein	NA	NA	NA	NA
DM resistance	SOchr3	697757	8.78249	SOV3g000710.1	MODIFIER;UPSTREAM;A|T;NA;989;NA	695050	696768	-	PREDICTED: putative disease resistance	NB-ARC#Rx_N	NA	AT3G14470	NB-ARC domain-containing disease resistance protein
DM resistance	SOchr3	727472	9.23569	SOV3g000740.1	MODIFIER;UPSTREAM;A|T;NA;4070;NA	734159	738064	+	Trehalose 6-phosphate phosphatase	Trehalose_PPase	map00500#Starch and sucrose metabolism#map01100#Metabolic pathways#map01110#Biosynthesis of secondary metabolites	AT5G51460	Haloacid dehalogenase-like hydrolase (HAD) superfamily protein
DM resistance	SOchr3	752452	8.8208	SOV3g000750.1	MODIFIER;UTR_3_PRIME;G|A;6;264;NA	743838	752188	+	Acid beta-fructofuranosidase	Glyco_hydro_32N#Glyco_hydro_32C#DUF3357	map00052#Galactose metabolism#map00500#Starch and sucrose metabolism#map01100#Metabolic pathways#map01110#Biosynthesis of secondary metabolites	AT1G12240	Glycosyl hydrolases family 32 protein
DM resistance	SOchr3	755325	8.97344	SOV3g000760.1	MODIFIER;UPSTREAM;T|A;NA;3907;NA	759526	765987	+	Monocopper oxidase-like protein	Cu-oxidase#Cu-oxidase_3#Cu-oxidase_2	NA	AT4G25240	SKU5 similar 1
DM resistance	SOchr3	767267	9.20359	SOV3g000760.1	MODIFIER;DOWNSTREAM;T|C;NA;1047;NA	759526	765987	+	Monocopper oxidase-like protein	Cu-oxidase#Cu-oxidase_3#Cu-oxidase_2	NA	AT4G25240	SKU5 similar 1
DM resistance	SOchr3	768887	8.81233	SOV3g000760.1	MODIFIER;DOWNSTREAM;C|T;NA;2667;NA	759526	765987	+	Monocopper oxidase-like protein	Cu-oxidase#Cu-oxidase_3#Cu-oxidase_2	NA	AT4G25240	SKU5 similar 1
DM resistance	SOchr3	770315	8.24623	SOV3g000760.1	MODIFIER;DOWNSTREAM;C|T;NA;4095;NA	759526	765987	+	Monocopper oxidase-like protein	Cu-oxidase#Cu-oxidase_3#Cu-oxidase_2	NA	AT4G25240	SKU5 similar 1
DM resistance	SOchr3	791879	8.97344	SOV3g000770.1	MODIFIER;DOWNSTREAM;A|T;NA;1489;NA	793654	795617	-	NAC domain-containing protein	NAM	NA	AT1G12260	NAC 007
DM resistance	SOchr3	792478	8.78249	SOV3g000770.1	MODIFIER;DOWNSTREAM;T|C;NA;890;NA	793654	795617	-	NAC domain-containing protein	NAM	NA	AT1G12260	NAC 007
DM resistance	SOchr3	805158	8.97344	SOV3g000780.1	MODIFIER;DOWNSTREAM;G|T;NA;596;NA	805754	807877	-	Pectinesterase	Pectinesterase#PMEI	map00040#Pentose and glucuronate interconversions#map01100#Metabolic pathways#map02020#Two-component system	AT2G45220	Plant invertase/pectin methylesterase inhibitor superfamily
DM resistance	SOchr3	805205	8.97344	SOV3g000780.1	MODIFIER;DOWNSTREAM;G|C;NA;549;NA	805754	807877	-	Pectinesterase	Pectinesterase#PMEI	map00040#Pentose and glucuronate interconversions#map01100#Metabolic pathways#map02020#Two-component system	AT2G45220	Plant invertase/pectin methylesterase inhibitor superfamily
DM resistance	SOchr3	812961	8.97344	SOV3g000790.1	MODIFIER;UPSTREAM;G|A;NA;1236;NA	814197	814796	+	PMEI domain-containing protein	PMEI	NA	AT5G62360	Plant invertase/pectin methylesterase inhibitor superfamily protein
DM resistance	SOchr3	826427	10.3547	SOV3g000810.1	MODIFIER;UPSTREAM;G|A;NA;396;NA	820440	825872	-	Endoglucanase	Glyco_hydro_9	map00500#Starch and sucrose metabolism#map01100#Metabolic pathways#map02020#Two-component system	AT1G70710	glycosyl hydrolase 9B1
DM resistance	SOchr3	872990	8.78249	SOV3g000870.1	MODIFIER;UPSTREAM;T|C;NA;761;NA	860845	872077	-	Kinase, putative	Pkinase#Pkinase_Tyr#Pkinase_Tyr	NA	AT5G62310	AGC (cAMP-dependent, C cGMP-dependent and protein kinase C) kinase family protein
DM resistance	SOchr3	934420	9.79112	SOV3g000940.1	MODIFIER;UPSTREAM;T|A;NA;1937;NA	927278	932483	-	Abhydrolase_3 domain-containing protein	Abhydrolase_3#Abhydrolase_3#COesterase#COesterase	NA	AT1G19190	alpha/beta-Hydrolases superfamily protein
DM resistance	SOchr3	944663	8.97344	SOV3g000950.1	MODIFIER;DOWNSTREAM;C|T;NA;3402;NA	936582	941085	+	Signal recognition particle subunit SRP72	SRP72#SRP_TPR_like	map03060#Protein export	AT1G67680	SRP72 RNA-binding domain-containing protein
DM resistance	SOchr3	947685	8.97344	SOV3g000960.1	MODERATE;NON_SYNONYMOUS_CODING;A|G;1;gTt/gCt;V248A	947393	948427	-	Putative EXORDIUM like 3	Phi_1	NA	AT5G51550	EXORDIUM like 3
DM resistance	SOchr3	951049	10.4572	SOV3g000960.1	MODIFIER;UPSTREAM;G|A;NA;2622;NA	947393	948427	-	Putative EXORDIUM like 3	Phi_1	NA	AT5G51550	EXORDIUM like 3
DM resistance	SOchr3	959763	8.84335	SOV3g000980.1	MODERATE;NON_SYNONYMOUS_CODING;G|C;1;gaC/gaG;D127E	955669	960143	-	putative disease resistance protein	NB-ARC#Rx_N	NA	AT3G14470	NB-ARC domain-containing disease resistance protein
DM resistance	SOchr3	1001015	8.87716	SOV3g000990.1	MODIFIER;INTRON;A|C;6;NA;NA	996006	1010350	-	Disease resistance protein	NB-ARC#NB-ARC#Rx_N#Rx_N	NA	AT3G14470	NB-ARC domain-containing disease resistance protein
DM resistance	SOchr3	1002240	8.87397	SOV3g000990.1	LOW;SYNONYMOUS_CODING;A|G;5;gaT/gaC;D1163	996006	1010350	-	Disease resistance protein	NB-ARC#NB-ARC#Rx_N#Rx_N	NA	AT3G14470	NB-ARC domain-containing disease resistance protein
DM resistance	SOchr3	1010321	8.39523	SOV3g000990.1	LOW;SYNONYMOUS_CODING;T|C;1;gcA/gcG;A10	996006	1010350	-	Disease resistance protein	NB-ARC#NB-ARC#Rx_N#Rx_N	NA	AT3G14470	NB-ARC domain-containing disease resistance protein
DM resistance	SOchr3	1103801	9.33959	SOV3g001040.1	MODIFIER;UPSTREAM;C|T;NA;1652;NA	1098382	1102012	-	Aminotran_1_2 domain-containing protein	Aminotran_1_2	NA	AT5G51690	1-amino-cyclopropane-1-carboxylate synthase 12
DM resistance	SOchr3	1106861	8.23016	SOV3g001040.1	MODIFIER;UPSTREAM;C|T;NA;4712;NA	1098382	1102012	-	Aminotran_1_2 domain-containing protein	Aminotran_1_2	NA	AT5G51690	1-amino-cyclopropane-1-carboxylate synthase 12
DM resistance	SOchr3	1152534	8.78555	SOV3g001120.1	MODERATE;NON_SYNONYMOUS_CODING;T|A;1;gaA/gaT;E91D	1152387	1152806	-	Unknown protein	NA	NA	NA	NA
DM resistance	SOchr3	1167297	10.2668	SOV3g001140.1	MODIFIER;DOWNSTREAM;A|T;NA;3819;NA	1158327	1163257	+	Peptidylprolyl isomerase	FKBP_C#NPL	NA	AT4G25340	FK506 BINDING PROTEIN 53
DM resistance	SOchr3	1183639	8.79363	SOV3g001170.1	MODIFIER;DOWNSTREAM;C|T;NA;2783;NA	1186553	1192405	-	Protein kinase domain-containing protein	Pkinase_Tyr#Pkinase#LRR_8#LRR_8#LRRNT_2	NA	AT5G51560	Leucine-rich repeat protein kinase family protein
DM resistance	SOchr3	1194643	8.44624	SOV3g001170.1	MODIFIER;UPSTREAM;T|C;NA;1834;NA	1186553	1192405	-	Protein kinase domain-containing protein	Pkinase_Tyr#Pkinase#LRR_8#LRR_8#LRRNT_2	NA	AT5G51560	Leucine-rich repeat protein kinase family protein
DM resistance	SOchr3	1194645	8.44624	SOV3g001170.1	MODIFIER;UPSTREAM;A|G;NA;1836;NA	1186553	1192405	-	Protein kinase domain-containing protein	Pkinase_Tyr#Pkinase#LRR_8#LRR_8#LRRNT_2	NA	AT5G51560	Leucine-rich repeat protein kinase family protein
DM resistance	SOchr3	1205788	11.7957	SOV3g001180.1	MODIFIER;UPSTREAM;T|A;NA;4075;NA	1200425	1201713	-	ATP-dependent DNA helicase	DEAD	NA	AT5G27680	RECQ helicase SIM
DM resistance	SOchr3	1205920	10.6124	SOV3g001180.1	MODIFIER;UPSTREAM;C|T;NA;4207;NA	1200425	1201713	-	ATP-dependent DNA helicase	DEAD	NA	AT5G27680	RECQ helicase SIM
DM resistance	SOchr3	1205921	10.6124	SOV3g001180.1	MODIFIER;UPSTREAM;T|C;NA;4208;NA	1200425	1201713	-	ATP-dependent DNA helicase	DEAD	NA	AT5G27680	RECQ helicase SIM
DM resistance	SOchr3	1206023	9.36137	SOV3g001180.1	MODIFIER;UPSTREAM;T|G;NA;4310;NA	1200425	1201713	-	ATP-dependent DNA helicase	DEAD	NA	AT5G27680	RECQ helicase SIM
DM resistance	SOchr3	1218990	8.23016	SOV3g001210.1	MODIFIER;UPSTREAM;T|C;NA;2154;NA	1221144	1226003	+	Chloride conductance regulatory protein icln	Voldacs	map03013#RNA transport	AT5G62290	nucleotide-sensitive chloride conductance regulator (ICln) family protein
DM resistance	SOchr3	1246738	11.1109	SOV3g001250.1	MODIFIER;UPSTREAM;G|C;NA;255;NA	1246993	1252665	+	putative disease resistance protein	NB-ARC#LRR_8#Rx_N	NA	AT3G14470	NB-ARC domain-containing disease resistance protein
DM resistance	SOchr3	1248966	8.36789	SOV3g001250.1	MODERATE;NON_SYNONYMOUS_CODING;T|G;1;ttT/ttG;F658L	1246993	1252665	+	putative disease resistance protein	NB-ARC#LRR_8#Rx_N	NA	AT3G14470	NB-ARC domain-containing disease resistance protein
DM resistance	SOchr3	1248999	8.84614	SOV3g001250.1	LOW;SYNONYMOUS_CODING;A|G;1;ctA/ctG;L669	1246993	1252665	+	putative disease resistance protein	NB-ARC#LRR_8#Rx_N	NA	AT3G14470	NB-ARC domain-containing disease resistance protein
DM resistance	SOchr3	1249473	8.98941	SOV3g001250.1	MODERATE;NON_SYNONYMOUS_CODING;G|T;1;atG/atT;M827I	1246993	1252665	+	putative disease resistance protein	NB-ARC#LRR_8#Rx_N	NA	AT3G14470	NB-ARC domain-containing disease resistance protein
DM resistance	SOchr3	1249657	8.97344	SOV3g001250.1	MODERATE;NON_SYNONYMOUS_CODING;T|C;1;Ttt/Ctt;F889L	1246993	1252665	+	putative disease resistance protein	NB-ARC#LRR_8#Rx_N	NA	AT3G14470	NB-ARC domain-containing disease resistance protein
DM resistance	SOchr3	1250011	8.89582	SOV3g001250.1	MODERATE;NON_SYNONYMOUS_CODING;G|A;1;Gca/Aca;A1007T	1246993	1252665	+	putative disease resistance protein	NB-ARC#LRR_8#Rx_N	NA	AT3G14470	NB-ARC domain-containing disease resistance protein
DM resistance	SOchr3	1250047	8.92702	SOV3g001250.1	MODERATE;NON_SYNONYMOUS_CODING;A|G;1;Acc/Gcc;T1019A	1246993	1252665	+	putative disease resistance protein	NB-ARC#LRR_8#Rx_N	NA	AT3G14470	NB-ARC domain-containing disease resistance protein
DM resistance	SOchr3	1250151	8.32015	SOV3g001250.1	MODERATE;NON_SYNONYMOUS_CODING;A|C;1;gaA/gaC;E1053D	1246993	1252665	+	putative disease resistance protein	NB-ARC#LRR_8#Rx_N	NA	AT3G14470	NB-ARC domain-containing disease resistance protein
DM resistance	SOchr3	1250800	8.12424	SOV3g001260.1	MODIFIER;DOWNSTREAM;G|T;NA;2696;NA	1253836	1271122	-	Protein transport protein Sec24-like	Sec23_trunk#Sec23_trunk#Sec23_BS#Sec23_helical#zf-Sec23_Sec24#Gelsolin	map04141#Protein processing in endoplasmic reticulum#map05130#Pathogenic Escherichia coli infection	AT4G32640	Sec23/Sec24 protein transport family protein
DM resistance	SOchr3	1250838	8.82238	SOV3g001260.1	MODIFIER;DOWNSTREAM;G|A;NA;2658;NA	1253836	1271122	-	Protein transport protein Sec24-like	Sec23_trunk#Sec23_trunk#Sec23_BS#Sec23_helical#zf-Sec23_Sec24#Gelsolin	map04141#Protein processing in endoplasmic reticulum#map05130#Pathogenic Escherichia coli infection	AT4G32640	Sec23/Sec24 protein transport family protein
DM resistance	SOchr3	1251160	8.79371	SOV3g001260.1	MODIFIER;DOWNSTREAM;T|G;NA;2336;NA	1253836	1271122	-	Protein transport protein Sec24-like	Sec23_trunk#Sec23_trunk#Sec23_BS#Sec23_helical#zf-Sec23_Sec24#Gelsolin	map04141#Protein processing in endoplasmic reticulum#map05130#Pathogenic Escherichia coli infection	AT4G32640	Sec23/Sec24 protein transport family protein
DM resistance	SOchr3	1251189	8.9297	SOV3g001260.1	MODIFIER;DOWNSTREAM;C|T;NA;2307;NA	1253836	1271122	-	Protein transport protein Sec24-like	Sec23_trunk#Sec23_trunk#Sec23_BS#Sec23_helical#zf-Sec23_Sec24#Gelsolin	map04141#Protein processing in endoplasmic reticulum#map05130#Pathogenic Escherichia coli infection	AT4G32640	Sec23/Sec24 protein transport family protein
DM resistance	SOchr3	1288633	8.97344	SOV3g001280.1	MODIFIER;UPSTREAM;A|G;NA;2692;NA	1279819	1285872	-	cysteine and histidine-rich domain-containing protein RAR1	CHORD#CHORD	map04626#Plant-pathogen interaction	AT5G51700	cysteine and histidine-rich domain-containing protein RAR1
DM resistance	SOchr3	1298484	8.17935	SOV3g001300.1	MODIFIER;UPSTREAM;A|G;NA;3755;NA	1302404	1304244	+	CDGSH iron-sulfur domain-containing protein	zf-CDGSH	NA	AT5G51720	2 iron, C 2 sulfur cluster binding protein
DM resistance	SOchr3	1304991	8.70392	SOV3g001290.1	MODIFIER;UPSTREAM;A|G;NA;4687;NA	1287391	1300185	-	Na_H_Exchanger domain-containing protein	Na_H_Exchanger	NA	AT5G51710	K+ efflux antiporter 5
DM resistance	SOchr3	1321846	9.20359	SOV3g001320.1	MODIFIER;UPSTREAM;T|A;NA;3917;NA	1312451	1317929	-	U3 small nucleolar ribonucleoprotein protein MPP10	Mpp10	map03008#Ribosome biogenesis in eukaryotes	AT5G66540	U3 small nucleolar ribonucleoprotein
DM resistance	SOchr3	1379076	8.64805	SOV3g001420.1	MODIFIER;UPSTREAM;T|C;NA;706;NA	1379782	1381827	+	Kinase family protein	Pkinase_Tyr#Pkinase#Pkinase	NA	AT2G45590	Protein kinase superfamily protein
DM resistance	SOchr3	1392038	8.97344	SOV3g001430.1	MODIFIER;UPSTREAM;G|T;NA;714;NA	1392933	1394520	+	BHLH domain-containing protein	HLH	NA	AT1G12540	basic helix-loop-helix (bHLH) DNA-binding superfamily protein
DM resistance	SOchr3	1393141	8.97344	SOV3g001430.1	MODERATE;NON_SYNONYMOUS_CODING;A|G;1;gAt/gGt;D70G	1392933	1394520	+	BHLH domain-containing protein	HLH	NA	AT1G12540	basic helix-loop-helix (bHLH) DNA-binding superfamily protein
DM resistance	SOchr3	1398923	8.58533	SOV3g001430.1	MODIFIER;DOWNSTREAM;T|C;NA;351;NA	1392933	1394520	+	BHLH domain-containing protein	HLH	NA	AT1G12540	basic helix-loop-helix (bHLH) DNA-binding superfamily protein
DM resistance	SOchr3	1408742	8.56562	SOV3g001440.1	MODIFIER;INTRON;G|A;4;NA;NA	1405206	1414762	+	BHLH domain-containing protein	HLH#HLH	NA	AT5G51790	basic helix-loop-helix (bHLH) DNA-binding superfamily protein
DM resistance	SOchr3	1418281	8.96217	SOV3g001440.1	MODIFIER;DOWNSTREAM;T|A;NA;3519;NA	1405206	1414762	+	BHLH domain-containing protein	HLH#HLH	NA	AT5G51790	basic helix-loop-helix (bHLH) DNA-binding superfamily protein
DM resistance	SOchr3	1473478	8.18217	SOV3g001460.1	LOW;SYNONYMOUS_CODING;G|A;2;gtG/gtA;V531	1470167	1493601	+	Abhydrolase_3 domain-containing protein	Abhydrolase_3#Abhydrolase_3#Abhydrolase_3#Abhydrolase_3#Abhydrolase_3#Abhydrolase_3#Abhydrolase_3#Abhydrolase_3#COesterase#COesterase#COesterase#COesterase#COesterase#COesterase#COesterase#COesterase#Say1_Mug180#Say1_Mug180#Say1_Mug180	NA	AT5G62180	carboxyesterase 20
DM resistance	SOchr3	1521270	8.18217	SOV3g001480.1	MODIFIER;UPSTREAM;T|C;NA;3982;NA	1525252	1527036	+	Unknown protein	Vicilin_N#Vicilin_N#Vicilin_N#Vicilin_N	NA	NA	NA
DM resistance	SOchr3	1539569	8.54696	SOV3g001490.1	MODIFIER;UPSTREAM;T|C;NA;39;NA	1527898	1539398	-	Phosphoglucosamine mutase	PGM_PMM_I#PGM_PMM_III#PGM_PMM_II#PGM_PMM_IV	map00010#Glycolysis / Gluconeogenesis#map00030#Pentose phosphate pathway#map00052#Galactose metabolism#map00230#Purine metabolism#map00500#Starch and sucrose metabolism#map00520#Amino sugar and nucleotide sugar metabolism#map00521#Streptomycin biosynthesis#map01100#Metabolic pathways#map01110#Biosynthesis of secondary metabolites#map01120#Microbial metabolism in diverse environments	AT5G51820	phosphoglucomutase
DM resistance	SOchr3	1539821	8.7319	SOV3g001490.1	MODIFIER;UPSTREAM;G|A;NA;291;NA	1527898	1539398	-	Phosphoglucosamine mutase	PGM_PMM_I#PGM_PMM_III#PGM_PMM_II#PGM_PMM_IV	map00010#Glycolysis / Gluconeogenesis#map00030#Pentose phosphate pathway#map00052#Galactose metabolism#map00230#Purine metabolism#map00500#Starch and sucrose metabolism#map00520#Amino sugar and nucleotide sugar metabolism#map00521#Streptomycin biosynthesis#map01100#Metabolic pathways#map01110#Biosynthesis of secondary metabolites#map01120#Microbial metabolism in diverse environments	AT5G51820	phosphoglucomutase
DM resistance	SOchr3	1540237	8.63524	SOV3g001490.1	MODIFIER;UPSTREAM;G|A;NA;707;NA	1527898	1539398	-	Phosphoglucosamine mutase	PGM_PMM_I#PGM_PMM_III#PGM_PMM_II#PGM_PMM_IV	map00010#Glycolysis / Gluconeogenesis#map00030#Pentose phosphate pathway#map00052#Galactose metabolism#map00230#Purine metabolism#map00500#Starch and sucrose metabolism#map00520#Amino sugar and nucleotide sugar metabolism#map00521#Streptomycin biosynthesis#map01100#Metabolic pathways#map01110#Biosynthesis of secondary metabolites#map01120#Microbial metabolism in diverse environments	AT5G51820	phosphoglucomutase
DM resistance	SOchr3	1540357	8.7319	SOV3g001490.1	MODIFIER;UPSTREAM;T|C;NA;827;NA	1527898	1539398	-	Phosphoglucosamine mutase	PGM_PMM_I#PGM_PMM_III#PGM_PMM_II#PGM_PMM_IV	map00010#Glycolysis / Gluconeogenesis#map00030#Pentose phosphate pathway#map00052#Galactose metabolism#map00230#Purine metabolism#map00500#Starch and sucrose metabolism#map00520#Amino sugar and nucleotide sugar metabolism#map00521#Streptomycin biosynthesis#map01100#Metabolic pathways#map01110#Biosynthesis of secondary metabolites#map01120#Microbial metabolism in diverse environments	AT5G51820	phosphoglucomutase
DM resistance	SOchr3	1549751	8.18217	SOV3g001500.1	MODIFIER;DOWNSTREAM;G|A;NA;1970;NA	1542100	1547494	+	PfkB domain-containing protein	PfkB	map00051#Fructose and mannose metabolism#map00500#Starch and sucrose metabolism#map00520#Amino sugar and nucleotide sugar metabolism#map01100#Metabolic pathways#map01110#Biosynthesis of secondary metabolites	AT5G51830	pfkB-like carbohydrate kinase family protein
DM resistance	SOchr3	110503409	8.39835	SOV3g035620.1	MODIFIER;UPSTREAM;G|A;NA;2519;NA	110506218	110508084	+	Protein decapping 5	NA	NA	AT1G26110	decapping 5
DM resistance	SOchr4	180388691	8.71276	SOV4g053700.1	MODIFIER;UPSTREAM;G|A;NA;2376;NA	180377225	180386271	-	O-acyltransferase WSD1	DUF1298#WES_acyltransf	NA	AT3G49210	O-acyltransferase (WSD1-like) family protein
DM resistance	SOchr5	34193870	9.37073	SOV5g020310.1	MODIFIER;INTRON;G|T;2;NA;NA	34192132	34195421	+	Auxin response factor	Auxin_resp#B3	NA	AT4G30080	auxin response factor 16
DM resistance	SOchr5	34324095	9.12349	SOV5g020320.1	MODIFIER;INTRON;C|T;4;NA;NA	34316711	34337119	-	Exosome complex component RRP41-like	RNase_PH#RNase_PH_C	map03018#RNA degradation	AT4G27490	3'-5'-exoribonuclease family protein
sext ype	SOchr4	94854757	8.11826	SOV4g026250.1	MODIFIER;UPSTREAM;A|G;NA;2671;NA	94857428	94857954	+	Unknown protein	NA	NA	NA	NA
sext ype	SOchr5	53910947	8.18997	SOV5g025490.1	MODIFIER;UPSTREAM;G|T;NA;2863;NA	53907626	53908078	-	Unknown protein	NA	NA	NA	NA
