# Supplementary material for: Genomic analyses provide insights into spinach domestication and the genetic basis of agronomic traits
Source: Nat Commun. 2021 Dec 13;12:7246. doi: 10.1038/s41467-021-27432-z (PMC8668906; doi:10.1038/s41467-021-27432-z)
Supplement: Supplementary file 13 — Supplementary Data 10 [file 41467_2021_27432_MOESM13_ESM.xlsx]

## Sheet: Supplementary Data 10
Supplementary Data 10. Genes in the putative selective sweep regions
Selective sweeps						Overlapped genes
Chromosome	start	end	largest π ratio	largest XP-CLR score	largest FST value	GeneID	Start	End	Strand	Description	Pfam domain	TF/TR/PK	hit in KEGG database	pathway	Arabidopsis hit	Arabidopsis symbol	Arabidopsis description
SOchr0	4787001	4806000	24.5004	NA	0.227304	SOV0g000590.1	4794257	4794927	+	Regulator of rDNA transcription protein 15	NA	NA	NA	NA	NA	NA	NA
SOchr0	4787001	4806000	24.5004	NA	0.227304	SOV0g000610.1	4800737	4803293	+	Retrotrans_gag domain-containing protein	NA	NA	NA	NA	NA	NA	NA
SOchr0	4787001	4806000	24.5004	NA	0.227304	SOV0g000600.1	4798109	4800647	+	Putative rRNA intron-encoded homing endonuclease	NA	NA	NA	NA	NA	NA	NA
SOchr0	6867001	6886000	21.698	NA	0.498955	SOV0g000830.1	6882302	6884664	+	4-coumarate--CoA ligase-like	AMP-binding#AMP-binding	NA	4CL; 4-coumarate--CoA ligase [EC:6.2.1.12]	map00130#Ubiquinone and other terpenoid-quinone biosynthesis#map00940#Phenylpropanoid biosynthesis#map01100#Metabolic pathways#map01110#Biosynthesis of secondary metabolites	AT4G05160	NA	AMP-dependent synthetase and ligase family protein
SOchr0	7096001	7106000	4.167	NA	0.26236	SOV0g000850.1	7100086	7101301	+	PMD domain-containing protein	NA	NA	NA	NA	NA	NA	NA
SOchr0	7185001	7204000	15.012	NA	0.35764	SOV0g000860.1	7189992	7191869	-	Unknown protein	NA	NA	NA	NA	NA	NA	NA
SOchr0	7952001	7962000	25.3705	NA	0.223595	SOV0g001220.1	7953983	7955191	+	Regulator of rDNA transcription protein 15	NA	NA	NA	NA	NA	NA	NA
SOchr0	8158001	8176000	10.8352	NA	0.350847	SOV0g001270.1	8076536	8224912	+	TFIIIC_sub6 domain-containing protein	NA	NA	NA	NA	NA	NA	NA
SOchr0	9965001	9985000	19.8519	NA	0.257574	SOV0g001370.1	9964659	9967545	+	AAI domain-containing protein	Hydrophob_seed	NA	NA	NA	AT2G10940	NA	Bifunctional inhibitor/lipid-transfer protein/seed storage 2S albumin superfamily protein
SOchr0	11061001	11080000	33.0848	NA	0.393255	SOV0g001500.1	11046720	11065496	-	Regulator of rDNA transcription protein 15	NA	NA	NA	NA	NA	NA	NA
SOchr0	11108001	11139000	19.0155	NA	0.536621	SOV0g001550.1	11128272	11133365	+	Purple acid phosphatase	fn3_PAP#Metallophos#Metallophos_C#Pur_ac_phosph_N	NA	ACP7; acid phosphatase type 7	NA	AT5G50400	PAP27	purple acid phosphatase 27
SOchr0	11108001	11139000	19.0155	NA	0.536621	SOV0g001560.1	11134323	11135096	-	Membrane-associated kinase regulator	NA	NA	NA	NA	AT1G67050	NA	membrane-associated kinase regulator
SOchr0	11108001	11139000	19.0155	NA	0.536621	SOV0g001540.1	11118729	11127134	+	VKc domain-containing protein	VKOR	NA	NA	NA	AT4G35760	LTO1	NAD(P)H dehydrogenase (quinone)s
SOchr0	12663001	12675000	13.2162	NA	0.90901	SOV0g002070.1	12638194	12666967	-	MPN domain-containing protein	NA	NA	NA	NA	NA	NA	NA
SOchr1	11860001	11870000	49.1695	NA	0.32219	SOV1g002440.1	11857657	11864161	+	3'-5' exonuclease domain-containing protein	NA	NA	NA	NA	AT2G25910	NA	3'-5' exonuclease domain-containing protein / K homology domain-containing protein / KH domain-containing protein
SOchr1	19023001	19037000	NA	19.1373	0.306488	SOV1g004060.1	19024482	19032019	+	Photosystem I P700 chlorophyll a apoprotein A1	PsaA_PsaB#PsaA_PsaB#Ribosomal_S14#TPR_1	NA	psaA; photosystem I P700 chlorophyll a apoprotein A1	map00195#Photosynthesis#map01100#Metabolic pathways	NA	NA	NA
SOchr1	19023001	19037000	NA	19.1373	0.306488	SOV1g004070.1	19033728	19036158	-	Photosystem II CP43 reaction center protein	PSII#Photo_RC	NA	psbC; photosystem II CP43 chlorophyll apoprotein	map00195#Photosynthesis#map01100#Metabolic pathways	NA	NA	NA
SOchr1	39608001	39618000	NA	22.8759	0.481767	SOV1g007800.1	39600717	39620652	-	Transposase (Putative), gypsy type	Transposase_28	NA	NA	NA	NA	NA	NA
SOchr1	63928001	63943000	8.83468	14.5622	0.305201	SOV1g012330.1	63933133	63934796	+	Unknown protein	NA	NA	NA	NA	NA	NA	NA
SOchr1	74384001	74424000	NA	16.7249	0.316402	SOV1g014830.1	74401368	74403105	+	Unknown protein	NA	NA	NA	NA	NA	NA	NA
SOchr1	97103001	97113000	4.27891	NA	0.252455	SOV1g021490.1	97096967	97124018	+	PREDICTED: coiled-coil domain-containing	NA	NA	NA	NA	AT5G13560	NA	structural maintenance of chromosomes protein
SOchr1	101246001	101257000	4.01474	14.3031	0.418356	SOV1g023360.1	101239961	101247690	-	LRRNT_2 domain-containing protein	Transposase_28	NA	NA	NA	NA	NA	NA
SOchr1	101246001	101257000	4.01474	14.3031	0.418356	SOV1g023370.1	101249202	101261654	-	LRR receptor-like kinase, putative	Pkinase#Pkinase_Tyr#Malectin	PK#RLK-Pelle_DLSV	NA	NA	AT1G56140	NA	Leucine-rich repeat transmembrane protein kinase
SOchr1	104047001	104070000	7.59522	15.6025	0.487772	SOV1g024790.1	104066863	104070580	-	UDP-glucuronic acid decarboxylase 1	GDP_Man_Dehyd#GDP_Man_Dehyd#Epimerase#Epimerase	NA	UXS1; UDP-glucuronate decarboxylase [EC:4.1.1.35]	map00520#Amino sugar and nucleotide sugar metabolism#map01100#Metabolic pathways	AT3G53520	UXS1	UDP-glucuronic acid decarboxylase 1
SOchr1	108739001	108758000	NA	28.3354	0.291845	SOV1g027360.1	108747851	108749745	+	Peroxidase	peroxidase	NA	E1.11.1.7; peroxidase [EC:1.11.1.7]	map00940#Phenylpropanoid biosynthesis#map01100#Metabolic pathways#map01110#Biosynthesis of secondary metabolites	AT5G05340	PRX52	Peroxidase superfamily protein
SOchr1	108948001	108965000	6.8936	NA	0.500535	SOV1g027490.1	108963411	108964373	+	Integrator complex subunit 7	NA	NA	NA	NA	AT4G20060	EMB1895	ARM repeat superfamily protein
SOchr1	108948001	108965000	6.8936	NA	0.500535	SOV1g027480.1	108953490	108959840	+	Putative alpha-soluble NSF attachment protein	SNAP	NA	NAPA; alpha-soluble NSF attachment protein	map04721#Synaptic vesicle cycle	AT3G56190	ALPHA-SNAP2	alpha-soluble NSF attachment protein 2
SOchr1	114441001	114462000	NA	17.3199	0.322111	SOV1g030760.1	114445882	114447675	-	Pentatricopeptide repeat-containing protein, putative	PPR_2#PPR_2#PPR_2#PPR_2#PPR_2#PPR#PPR#PPR#PPR#PPR#PPR#PPR#PPR#PPR_1#PPR_1#PPR_1#PPR_3#PPR_3	NA	NA	NA	AT3G29230	NA	Tetratricopeptide repeat (TPR)-like superfamily protein
SOchr1	114441001	114462000	NA	17.3199	0.322111	SOV1g030750.1	114435724	114444931	+	Histone acetyltransferase	HAT_KAT11	TR#TAZ	EP300; E1A/CREB-binding protein [EC:2.3.1.48]	map04024#cAMP signaling pathway#map04066#HIF-1 signaling pathway#map04068#FoxO signaling pathway#map04110#Cell cycle#map04310#Wnt signaling pathway#map04330#Notch signaling pathway#map04350#TGF-beta signaling pathway#map04520#Adherens junction#map04630#JAK-STAT signaling pathway#map04720#Long-term potentiation#map04916#Melanogenesis#map04919#Thyroid hormone signaling pathway#map04922#Glucagon sig…	AT1G79000	HAC1	histone acetyltransferase of the CBP family 1
SOchr1	114660001	114670000	4.73224	NA	0.353867	SOV1g030890.1	114659978	114661225	+	Putative LuxR transcriptional regulator	NA	NA	NA	NA	AT5G16030	NA	mental retardation GTPase activating protein
SOchr1	114753001	114766000	NA	15.2632	0.265555	SOV1g030980.1	114765971	114767011	+	protein PLANT CADMIUM RESISTANCE 2-like	PLAC8	NA	NA	NA	AT1G14870	PCR2	PLANT CADMIUM RESISTANCE 2
SOchr1	114753001	114766000	NA	15.2632	0.265555	SOV1g030970.1	114753288	114753548	+	Unknown protein	NA	NA	NA	NA	NA	NA	NA
SOchr1	115155001	115167000	4.56324	NA	0.353191	SOV1g031270.1	115155419	115159784	-	ULP_PROTEASE domain-containing protein	Peptidase_C48	NA	NA	NA	NA	NA	NA
SOchr1	115844001	115855000	NA	14.6023	0.246218	SOV1g031790.1	115851677	115852291	-	DUF4283 domain-containing protein	DUF4283	NA	NA	NA	AT2G01050	NA	zinc ion binding / nucleic acid binding protein
SOchr1	117028001	117038000	9.5622	NA	0.232327	SOV1g032660.1	117020036	117030150	-	ATPase_AAA_core domain-containing protein	NA	NA	NA	NA	NA	NA	NA
SOchr1	118421001	118446000	9.6151	NA	0.512665	SOV1g033720.1	118423012	118434608	-	WD_REPEATS_REGION domain-containing protein	TFIIIC_delta#WD40#WD40	NA	NA	NA	AT3G49400	NA	Transducin/WD40 repeat-like superfamily protein
SOchr1	124144001	124159000	NA	32.9295	0.233366	SOV1g037530.1	124153462	124153995	-	PREDICTED: histone-lysine N-methyltransferase SETD1A	NA	NA	NA	NA	AT1G69760	NA	suppressor SRP40-like protein
SOchr1	124536001	124556000	4.7369	NA	0.386895	SOV1g037730.1	124530589	124543855	-	ULP_PROTEASE domain-containing protein	Peptidase_C48	NA	NA	NA	NA	NA	NA
SOchr1	125097001	125115000	NA	16.1555	0.239725	SOV1g038210.1	125097557	125101304	-	Tetratricopeptide repeat 38	NA	NA	NA	NA	AT1G27150	NA	Tetratricopeptide repeat (TPR)-like superfamily protein
SOchr1	125097001	125115000	NA	16.1555	0.239725	SOV1g038220.1	125103372	125105135	-	Glutathione S-transferase	GST_C_2#GST_C#GST_C_3	NA	GST; glutathione S-transferase [EC:2.5.1.18]	map00480#Glutathione metabolism#map00980#Metabolism of xenobiotics by cytochrome P450#map00982#Drug metabolism - cytochrome P450#map00983#Drug metabolism - other enzymes#map01100#Metabolic pathways#map01524#Platinum drug resistance#map05200#Pathways in cancer#map05204#Chemical carcinogenesis#map05225#Hepatocellular carcinoma#map05418#Fluid shear stress and atherosclerosis	AT1G10370	ERD9	Glutathione S-transferase family protein
SOchr1	125423001	125439000	NA	18.2134	0.2711	SOV1g038420.1	125424011	125426756	-	Unknown protein	NA	NA	NA	NA	NA	NA	NA
SOchr1	125423001	125439000	NA	18.2134	0.2711	SOV1g038430.1	125431180	125432148	+	RING-type domain-containing protein	zf-RING_2#zf-RING_11#zf-C3HC4_2#zf-C3HC4	NA	NA	NA	AT3G16720	ATL2	TOXICOS EN LEVADURA 2
SOchr1	125423001	125439000	NA	18.2134	0.2711	SOV1g038440.1	125432174	125433340	+	Unknown protein	NA	NA	NA	NA	NA	NA	NA
SOchr1	125423001	125439000	NA	18.2134	0.2711	SOV1g038450.1	125434591	125438186	+	Splicing factor subunit	SF3b10	NA	SF3B5; splicing factor 3B subunit 5	map03040#Spliceosome	AT3G23325	NA	Splicing factor 3B subunit 5/RDS3 complex subunit 10
SOchr1	125879001	125897000	5.17142	NA	0.982538	SOV1g038770.1	125879415	125880515	+	BTB domain-containing protein	Arm#HEAT	NA	NA	NA	AT5G19330	ARIA	ARM repeat protein interacting with ABF2
SOchr1	125911001	125924000	5.69214	NA	0.523718	SOV1g038790.1	125908342	125911495	+	Glycosyltransferase	UDPGT	NA	NA	NA	AT1G22380	UGT85A3	UDP-glucosyl transferase 85A3
SOchr1	127053001	127065000	4.80156	NA	0.280045	SOV1g039670.1	127054732	127057009	+	DUF220 domain-containing protein	DUF220	NA	NA	NA	AT1G70480	NA	OBP32pep; putative (DUF220)
SOchr1	127053001	127065000	4.80156	NA	0.280045	SOV1g039680.1	127057874	127068323	-	Pantothenate kinase 2	Fumble	NA	PANK1_2_3; type II pantothenate kinase [EC:2.7.1.33]	map00770#Pantothenate and CoA biosynthesis#map01100#Metabolic pathways	AT4G32180	PANK2	pantothenate kinase 2
SOchr1	127390001	127411000	5.89993	NA	0.321692	SOV1g040000.1	127391195	127391709	+	Unknown protein	NA	NA	NA	NA	NA	NA	NA
SOchr1	127390001	127411000	5.89993	NA	0.321692	SOV1g040010.1	127394461	127398494	-	RING-CH-type domain-containing protein	DUF3675#RINGv	NA	NA	NA	AT3G47550	NA	RING/FYVE/PHD zinc finger superfamily protein
SOchr1	127390001	127411000	5.89993	NA	0.321692	SOV1g040020.1	127402099	127412725	+	probable apyrase 6	GDA1_CD39#GDA1_CD39	NA	ENTPD1_3_8; apyrase [EC:3.6.1.5]	map00230#Purine metabolism#map00240#Pyrimidine metabolism#map01100#Metabolic pathways#map05169#Epstein-Barr virus infection	AT2G02970	NA	GDA1/CD39 nucleoside phosphatase family protein
SOchr1	128518001	128542000	NA	15.3336	0.423002	SOV1g041000.1	128524063	128525386	+	PMR5N domain-containing protein	PC-Esterase	NA	NA	NA	AT2G30010	TBL45	TRICHOME BIREFRINGENCE-LIKE 45
SOchr1	128518001	128542000	NA	15.3336	0.423002	SOV1g041020.1	128539307	128543887	-	Asparagine synthetase [glutamine-hydrolyzing]	Asn_synthase#GATase_7#GATase_6#DUF3700	NA	asnB; asparagine synthase (glutamine-hydrolysing) [EC:6.3.5.4]	map00250#Alanine, aspartate and glutamate metabolism#map01100#Metabolic pathways#map01110#Biosynthesis of secondary metabolites#map01230#Biosynthesis of amino acids	AT3G47340	ASN1	glutamine-dependent asparagine synthase 1
SOchr1	128518001	128542000	NA	15.3336	0.423002	SOV1g041010.1	128525920	128537600	-	Potassium transporter	K_trans	NA	NA	NA	AT5G09400	KUP7	K+ uptake permease 7
SOchr1	130709001	130720000	4.35643	NA	0.418929	SOV1g042990.1	130705853	130728290	+	High-affinity nitrate transporter 2.2	MFS_1#MFS_1#MFS_1	NA	NRT; MFS transporter, NNP family, nitrate/nitrite transporter	map00910#Nitrogen metabolism	AT1G08090	NRT2:1	nitrate transporter 2:1
SOchr1	135567001	135581000	4.50208	NA	0.224878	SOV1g047640.1	135566906	135573554	+	Putative histidine kinase 3	CHASE#HATPase_c#Response_reg#HisKA	TR#Others	AHK2_3_4; arabidopsis histidine kinase 2/3/4 (cytokinin receptor) [EC:2.7.13.3]	map04075#Plant hormone signal transduction	AT1G27320	HK3	histidine kinase 3
SOchr1	135567001	135581000	4.50208	NA	0.224878	SOV1g047650.1	135576605	135582574	+	Nuclear transport factor 2	NTF2	NA	NA	NA	AT1G27970	NTF2B	nuclear transport factor 2B
SOchr1	135696001	135716000	9.27516	NA	0.341347	SOV1g047740.1	135690101	135697254	-	DNA primase large subunit	DNA_primase_lrg	NA	PRI2; DNA primase large subunit	map03030#DNA replication	AT1G67320	EMB2813	DNA primase; large subunit family
SOchr1	135696001	135716000	9.27516	NA	0.341347	SOV1g047750.1	135703233	135715600	-	DUF1664 domain-containing protein	DUF1664	NA	NA	NA	AT1G24265	NA	bZIP transcription factor; putative (DUF1664)
SOchr2	6148001	6158000	NA	17.6136	0.224263	SOV2g001820.1	6126763	6148040	-	Myosin	Myosin_head#DIL#IQ#IQ#IQ#IQ#Myosin_N	NA	MYO5; myosin V	map05130#Pathogenic Escherichia coli infection	AT5G20490	XIK	myosin family protein with Dil
SOchr2	26706001	26716000	16.3899	NA	0.323958	SOV2g006560.1	26704696	26706880	-	CCHC-type domain-containing protein	DUF4283	NA	NA	NA	AT2G01050	NA	zinc ion binding / nucleic acid binding protein
SOchr2	28009001	28020000	4.29844	25.6819	NA	SOV2g006830.1	28012732	28014264	-	tRNA (Cytosine(34)-C(5))-methyltransferase	Methyltr_RsmB-F	NA	NA	NA	AT2G22400	NA	S-adenosyl-L-methionine-dependent methyltransferases superfamily protein
SOchr2	28154001	28183000	26.943	16.957	0.64193	SOV2g006860.1	28162595	28163218	+	CCHC-type domain-containing protein	DUF4283#zf-CCHC_4	NA	NA	NA	AT5G36225	NA	zinc knuckle protein
SOchr2	28154001	28183000	26.943	16.957	0.64193	SOV2g006870.1	28163765	28164592	+	Reverse transcriptase domain-containing protein	NA	NA	NA	NA	NA	NA	NA
SOchr2	28222001	28234000	NA	18.028	0.222773	SOV2g006880.1	28223481	28224310	-	ENTH domain-containing protein	ANTH	NA	NA	NA	AT4G32285	NA	ENTH/ANTH/VHS superfamily protein
SOchr2	28344001	28365000	20.3402	18.176	0.408354	SOV2g006900.1	28357490	28359212	-	Regulator of rDNA transcription protein 15	NA	NA	NA	NA	NA	NA	NA
SOchr2	28344001	28365000	20.3402	18.176	0.408354	SOV2g006910.1	28361780	28362988	-	Regulator of rDNA transcription protein 15	NA	NA	NA	NA	NA	NA	NA
SOchr2	28395001	28414000	23.1716	NA	0.290142	SOV2g006930.1	28403548	28404595	+	Regulator of rDNA transcription protein 15	NA	NA	NA	NA	NA	NA	NA
SOchr2	28415001	28428000	11.9379	NA	0.290142	SOV2g006940.1	28416926	28420487	+	Regulator of rDNA transcription protein 15	NA	NA	NA	NA	NA	NA	NA
SOchr2	28463001	28495000	16.2183	15.232	NA	SOV2g006950.1	28485845	28487023	+	Regulator of rDNA transcription protein 15	NA	NA	NA	NA	NA	NA	NA
SOchr2	28463001	28495000	16.2183	15.232	NA	SOV2g006960.1	28486595	28487265	-	Regulator of rDNA transcription protein 15	NA	NA	NA	NA	NA	NA	NA
SOchr2	28580001	28594000	9.47006	NA	0.258169	SOV2g006990.1	28581472	28608024	+	Protein TAR1	NA	NA	NA	NA	NA	NA	NA
SOchr2	28580001	28594000	9.47006	NA	0.258169	SOV2g007000.1	28583186	28608074	-	Regulator of rDNA transcription protein 15	NA	NA	NA	NA	NA	NA	NA
SOchr2	28596001	28647000	15.4431	27.7152	0.323132	SOV2g007010.1	28637091	28637873	+	F-box domain-containing protein	NA	NA	NA	NA	NA	NA	NA
SOchr2	28596001	28647000	15.4431	27.7152	0.323132	SOV2g007020.1	28639591	28640054	+	protein LAZ1 homolog 1	NA	NA	NA	NA	AT1G77220	NA	organic solute transporter ostalpha protein (DUF300)
SOchr2	28596001	28647000	15.4431	27.7152	0.323132	SOV2g006990.1	28581472	28608024	+	Protein TAR1	NA	NA	NA	NA	NA	NA	NA
SOchr2	28596001	28647000	15.4431	27.7152	0.323132	SOV2g007000.1	28583186	28608074	-	Regulator of rDNA transcription protein 15	NA	NA	NA	NA	NA	NA	NA
SOchr2	28692001	28711000	22.5433	NA	0.269365	SOV2g007030.1	28699395	28700707	-	Retrotrans_gag domain-containing protein	NA	NA	NA	NA	NA	NA	NA
SOchr2	28875001	28889000	10.0231	20.6472	NA	SOV2g007050.1	28887679	28891074	+	CCHC-type domain-containing protein	DUF4283	NA	NA	NA	AT2G01050	NA	zinc ion binding / nucleic acid binding protein
SOchr2	28908001	28967000	36.1939	22.7472	0.406023	SOV2g007070.1	28904115	28909926	+	Probable WRKY transcription factor	WRKY	TF#WRKY	NA	NA	AT5G07100	WRKY26	WRKY DNA-binding protein 26
SOchr2	28908001	28967000	36.1939	22.7472	0.406023	SOV2g007080.1	28929831	28935638	-	Protein DETOXIFICATION	MatE#Polysacc_synt_C	NA	NA	NA	AT4G38380	NA	MATE efflux family protein
SOchr2	29000001	29047000	22.6115	17.723	0.713818	SOV2g007110.1	29000084	29004360	+	Homeobox domain-containing protein	NA	NA	NA	NA	NA	NA	NA
SOchr2	29115001	29157000	8.99825	16.6833	0.253654	SOV2g007140.1	29130113	29130505	+	Retrotrans_gag domain-containing protein	NA	NA	NA	NA	NA	NA	NA
SOchr2	29333001	29379000	27.9805	15.2	0.35079	SOV2g007160.1	29366412	29368003	-	PMD domain-containing protein	NA	NA	NA	NA	NA	NA	NA
SOchr2	29333001	29379000	27.9805	15.2	0.35079	SOV2g007170.1	29368233	29368946	-	PMD domain-containing protein	NA	NA	NA	NA	NA	NA	NA
SOchr2	29726001	29736000	4.86409	22.5164	NA	SOV2g007270.1	29735461	29736396	-	4-coumarate--CoA ligase-like	NA	NA	NA	NA	AT4G05160	NA	AMP-dependent synthetase and ligase family protein
SOchr2	29828001	29845000	38.555	NA	0.440219	SOV2g007320.1	29834277	29870223	-	Protein XAP5 CIRCADIAN TIMEKEEPER	XAP5	NA	NA	NA	AT2G21150	XCT	XAP5 family protein
SOchr2	29982001	29992000	NA	16.8975	0.2786	SOV2g007360.1	29986034	29993791	+	Ap2-like ethylene-responsive transcription factor	AP2	TF#AP2/ERF->AP2/ERF-ERF	OVM; AP2-like factor, ANT lineage	NA	AT5G57390	AIL5	AINTEGUMENTA-like 5
SOchr2	47484001	47494000	9.79841	NA	0.314819	SOV2g010690.1	47484361	47500550	-	ULP_PROTEASE domain-containing protein	NA	NA	NA	NA	NA	NA	NA
SOchr2	53668001	53687000	4.6999	NA	0.441094	SOV2g011870.1	53663030	53671575	+	Nucleoporin protein Ndc1-Nup	Ndc1_Nup	NA	NDC1; nucleoporin NDC1	map03013#RNA transport	AT1G73240	NA	nucleoporin protein Ndc1-Nup protein
SOchr2	53668001	53687000	4.6999	NA	0.441094	SOV2g011880.1	53679597	53683935	-	zf-GRF domain-containing protein	NA	NA	NA	NA	AT1G52603	NA	GRF zinc finger protein
SOchr2	56167001	56181000	7.14632	15.2846	NA	SOV2g012440.1	56176516	56176851	-	Ankyrin repeat protein	NA	NA	NA	NA	AT1G73350	NA	ankyrin repeat protein
SOchr2	57369001	57379000	4.89797	NA	0.268893	SOV2g012720.1	57367297	57381540	+	GST C-terminal domain-containing protein	GST_N_2#GST_N_2#GST_C_2#GST_C_2#GST_C#GST_C#GST_C_3#GST_C_3	NA	ECM4; glutathionyl-hydroquinone reductase [EC:1.8.5.7]	NA	AT4G19880	NA	Glutathione S-transferase family protein
SOchr2	57517001	57527000	3.99815	16.8023	NA	SOV2g012740.1	57516286	57517296	-	Unknown protein	NA	NA	NA	NA	NA	NA	NA
SOchr2	57517001	57527000	3.99815	16.8023	NA	SOV2g012760.1	57526859	57528227	-	SWIM-type domain-containing protein	NA	NA	NA	NA	AT3G22170	FHY3	far-red elongated hypocotyls 3
SOchr2	57517001	57527000	3.99815	16.8023	NA	SOV2g012750.1	57523667	57525782	+	Ulp1 protease family, C-terminal catalytic domain-containing protein	NA	NA	NA	NA	NA	NA	NA
SOchr2	57558001	57568000	4.43222	16.6248	NA	SOV2g012770.1	57564142	57567711	+	ULP_PROTEASE domain-containing protein	NA	NA	NA	NA	NA	NA	NA
SOchr2	57583001	57604000	4.88101	16.3808	NA	SOV2g012790.1	57590619	57591278	-	Unknown protein	NA	NA	NA	NA	NA	NA	NA
SOchr2	57816001	57826000	4.38503	NA	0.311018	SOV2g012870.1	57812091	57821169	-	Pescadillo homolog	Pescadillo_N#BRCT_2	NA	PES1; pescadillo	NA	AT5G14520	NA	pescadillo-like protein
SOchr2	57957001	57968000	4.46356	NA	0.366502	SOV2g012880.1	57958646	57979002	-	PREDICTED: POLLEN DEFECTIVE IN GUIDANCE 1	DUF747	NA	NA	NA	AT1G67960	POD1	POLLEN DEFECTIVE IN GUIDANCE-like protein
SOchr2	58797001	58810000	7.85903	18.2005	NA	SOV2g012970.1	58790355	58800674	-	Short-chain dehydrogenase/reductase	adh_short#adh_short#adh_short_C2	NA	NA	NA	AT4G27760	FEY	NAD(P)-binding Rossmann-fold superfamily protein
SOchr2	58814001	58832000	6.44449	26.6769	NA	SOV2g012980.1	58811527	58820654	+	Putative nuclear pore complex protein NUP1	NA	NA	NA	NA	AT5G20200	NA	nucleoporin-like protein
SOchr2	58955001	58966000	4.83224	27.4777	NA	SOV2g013000.1	58961503	58962342	-	Unknown protein	NA	NA	NA	NA	NA	NA	NA
SOchr2	59015001	59025000	4.11578	20.4533	NA	SOV2g013010.1	59015576	59023229	+	Phosphotransferase	Hexokinase_2	NA	NA	NA	AT4G29130	HXK1	hexokinase 1
SOchr2	59015001	59025000	4.11578	20.4533	NA	SOV2g013020.1	59023932	59024993	+	Unknown protein	DUF761	NA	NA	NA	NA	NA	NA
SOchr2	59037001	59056000	6.82443	21.3452	0.3366	SOV2g013040.1	59038554	59048338	-	Rhodanese domain-containing protein	Rhodanese_C#UPF0176_N#Rhodanese	NA	NA	NA	AT1G17850	NA	Rhodanese/Cell cycle control phosphatase superfamily protein
SOchr2	59475001	59499000	4.83297	17.3993	0.239554	SOV2g013120.1	59463209	59492729	-	Nudix hydrolase domain-containing protein	Peptidase_M49	NA	NA	NA	AT1G79690	NUDT3	nudix hydrolase homolog 3
SOchr2	59522001	59535000	4.42562	19.3727	NA	SOV2g013140.1	59531184	59532833	-	BED-type domain-containing protein	zf-BED	NA	NA	NA	AT3G42170	DAYSLEEPER	BED zinc finger and hAT dimerization domain-containing protein DAYSLEEPER
SOchr2	59598001	59610000	4.65889	15.243	NA	SOV2g013170.1	59593066	59605130	-	Kinase	Pkinase#Pkinase_Tyr	PK#STE_STE20-Fray	OXSR1; serine/threonine-protein kinase OSR1/STK39 [EC:2.7.11.1]	NA	AT1G79640	NA	Protein kinase superfamily protein
SOchr2	66407001	66421000	8.19741	NA	0.28549	SOV2g014650.1	66415050	66415556	+	RING-CH-type domain-containing protein	NA	NA	NA	NA	NA	NA	NA
SOchr2	66407001	66421000	8.19741	NA	0.28549	SOV2g014660.1	66417770	66423144	-	ULP_PROTEASE domain-containing protein	Peptidase_C48	NA	NA	NA	NA	NA	NA
SOchr2	82818001	82836000	NA	13.7517	0.236435	SOV2g020340.1	82818550	82818978	-	CCHC-type domain-containing protein	NA	NA	NA	NA	NA	NA	NA
SOchr2	82818001	82836000	NA	13.7517	0.236435	SOV2g020350.1	82830401	82836743	-	Purple acid phosphatase	Metallophos#Pur_ac_phosph_N#Metallophos_C	NA	ACP7; acid phosphatase type 7	NA	AT5G34850	PAP26	purple acid phosphatase 26
SOchr2	82993001	83008000	5.23229	17.095	0.372327	SOV2g020420.1	83007236	83008300	+	Unknown protein	NA	NA	NA	NA	NA	NA	NA
SOchr2	83376001	83399000	NA	14.1662	0.30328	SOV2g020570.1	83398655	83400938	+	Prephenate dehydrogenase/arogenate dehydrogenase	PDH#F420_oxidored#NAD_binding_2#2-Hacid_dh_C	NA	TYRAAT; arogenate dehydrogenase (NADP+), plant [EC:1.3.1.78]	map00400#Phenylalanine, tyrosine and tryptophan biosynthesis#map01100#Metabolic pathways#map01110#Biosynthesis of secondary metabolites#map01230#Biosynthesis of amino acids	AT5G34930	NA	arogenate dehydrogenase
SOchr2	89167001	89184000	9.83167	35.4383	0.516137	SOV2g022960.1	89159511	89167010	-	multicopper oxidase LPR1-like	Cu-oxidase_2#Cu-oxidase_3#Cu-oxidase	NA	NA	NA	AT1G23010	LPR1	Cupredoxin superfamily protein
SOchr2	89167001	89184000	9.83167	35.4383	0.516137	SOV2g022970.1	89172089	89181376	-	Embryo defective 1923	NA	NA	NA	NA	AT4G28210	EMB1923	embryo defective 1923
SOchr2	92227001	92241000	NA	32.7483	0.287285	SOV2g024530.1	92230188	92242773	-	Isochorismate synthase	Chorismate_bind	NA	menF; menaquinone-specific isochorismate synthase [EC:5.4.4.2]	map00130#Ubiquinone and other terpenoid-quinone biosynthesis#map01053#Biosynthesis of siderophore group nonribosomal peptides#map01100#Metabolic pathways#map01110#Biosynthesis of secondary metabolites	AT1G18870	ICS2	isochorismate synthase 2
SOchr2	93684001	93704000	52.4627	NA	0.758018	SOV2g025210.1	93690656	93693236	-	PREDICTED: DNA-directed RNA	RNA_pol_A_bac	NA	RPC40; DNA-directed RNA polymerases I and III subunit RPAC1	map03020#RNA polymerase#map04623#Cytosolic DNA-sensing pathway	AT1G60620	RPAC43	RNA polymerase I subunit 43
SOchr2	97699001	97717000	33.6193	NA	0.973331	SOV2g027490.1	97716811	97718623	-	Benzyl alcohol O-benzoyltransferase	Transferase	NA	BEBT; benzyl alcohol O-benzoyltransferase [EC:2.3.1.196 2.3.1.232]	NA	AT5G17540	NA	HXXXD-type acyl-transferase family protein
SOchr2	99752001	99773000	9.01148	16.2263	0.343772	SOV2g028670.1	99763533	99763853	-	Auxin-responsive family protein	Auxin_inducible	NA	NA	NA	AT3G12830	NA	SAUR-like auxin-responsive protein family
SOchr2	103831001	103846000	6.37957	NA	0.55785	SOV2g031650.1	103832694	103841137	+	MFS domain-containing protein	MFS_1	NA	SLC17A; MFS transporter, ACS family, solute carrier family 17 (sodium-dependent inorganic phosphate cotransporter), other	NA	AT4G00370	ANTR2	Major facilitator superfamily protein
SOchr2	103831001	103846000	6.37957	NA	0.55785	SOV2g031660.1	103842435	103844018	-	Cytochrome P450	p450	NA	CYP86A4S; fatty acid omega-hydroxylase [EC:1.14.-.-]	map00073#Cutin, suberine and wax biosynthesis#map01100#Metabolic pathways	AT2G45970	CYP86A8	cytochrome P450; family 86; subfamily A; polypeptide 8
SOchr2	105727001	105738000	NA	18.3216	0.227519	SOV2g033190.1	105732137	105739199	-	DEAD-box ATP-dependent RNA helicase	DEAD#Helicase_C	NA	NA	NA	AT3G22330	PMH2	putative mitochondrial RNA helicase 2
SOchr2	105727001	105738000	NA	18.3216	0.227519	SOV2g033180.1	105724358	105727519	-	PREDICTED: WUSCHEL-related homeobox	Homeodomain	TF#HB->HB-WOX	NA	NA	AT3G18010	WOX1	WUSCHEL related homeobox 1
SOchr2	106146001	106159000	4.55495	NA	0.372491	SOV2g033460.1	106149249	106157616	+	Putative DNA mismatch repair protein, MutL	Mlh1_C#DNA_mis_repair#HATPase_c_3	NA	MLH1; DNA mismatch repair protein MLH1	map01524#Platinum drug resistance#map03430#Mismatch repair#map03460#Fanconi anemia pathway#map05200#Pathways in cancer#map05210#Colorectal cancer#map05213#Endometrial cancer#map05226#Gastric cancer	AT4G09140	MLH1	MUTL-homologue 1
SOchr2	107047001	107060000	4.35866	NA	0.259558	SOV2g034150.1	107046842	107059914	-	Histone-lysine N-methyltransferase	zf-HC5HC2H_2#SET#PWWP#zf-HC5HC2H#PHD#PHD_2	TR#PHD	NA	NA	AT3G61740	SDG14	SET domain protein 14
SOchr2	109180001	109190000	4.32544	NA	0.416544	SOV2g035990.1	109187034	109187810	+	LEA_2 domain-containing protein	LEA_2	NA	NA	NA	AT4G26490	NA	Late embryogenesis abundant (LEA) hydroxyproline-rich glycoprotein family
SOchr2	109180001	109190000	4.32544	NA	0.416544	SOV2g035980.1	109180892	109183649	-	DUF2431 domain-containing protein	DUF2431	NA	NA	NA	AT1G55790	NA	ferredoxin-fold anticodon-binding domain protein
SOchr2	110677001	110689000	4.43306	20.9192	0.328937	SOV2g037310.1	110677118	110688853	-	ATP-dependent Clp protease ATP-binding subunit clpX-like	AAA_2#AAA_2#ClpB_D2-small	NA	clpX; ATP-dependent Clp protease ATP-binding subunit ClpX	map04112#Cell cycle - Caulobacter	AT1G33360	NA	ATP-dependent Clp protease
SOchr2	113147001	113162000	4.36031	NA	0.30259	SOV2g039420.1	113148431	113164582	-	sister chromatid cohesion protein PDS5 homolog A	NA	NA	PDS5; sister chromatid cohesion protein PDS5	NA	AT1G77600	NA	ARM repeat superfamily protein
SOchr3	4006001	4059000	28.4607	NA	0.701875	SOV3g003840.1	4008296	4012487	+	PMR5N domain-containing protein	PC-Esterase#PMR5N	NA	NA	NA	AT2G14530	TBL13	TRICHOME BIREFRINGENCE-LIKE 13
SOchr3	4006001	4059000	28.4607	NA	0.701875	SOV3g003870.1	4036048	4038052	-	Putative WRKY transcription factor 19	NA	NA	NA	NA	AT1G64140	NA	WRKY transcription factor
SOchr3	4006001	4059000	28.4607	NA	0.701875	SOV3g003880.1	4055001	4056621	-	Unknown protein	NA	NA	NA	NA	NA	NA	NA
SOchr3	4006001	4059000	28.4607	NA	0.701875	SOV3g003890.1	4058976	4059887	-	Glyco_hydro_18 domain-containing protein	Glyco_hydro_18	NA	E3.2.1.14; chitinase [EC:3.2.1.14]	map00520#Amino sugar and nucleotide sugar metabolism#map01100#Metabolic pathways	AT5G24090	CHIA	chitinase A
SOchr3	4006001	4059000	28.4607	NA	0.701875	SOV3g003850.1	4013757	4024856	-	Protein timeless like	TIMELESS#TIMELESS_C	NA	TIMELESS; timeless	NA	AT5G52910	ATIM	timeless family protein
SOchr3	4006001	4059000	28.4607	NA	0.701875	SOV3g003860.1	4025712	4034242	+	Pyruvate kinase	PK#PK_C	NA	PK; pyruvate kinase [EC:2.7.1.40]	map00010#Glycolysis / Gluconeogenesis#map00230#Purine metabolism#map00620#Pyruvate metabolism#map01100#Metabolic pathways#map01110#Biosynthesis of secondary metabolites#map01120#Microbial metabolism in diverse environments#map01200#Carbon metabolism#map01230#Biosynthesis of amino acids#map04922#Glucagon signaling pathway#map04930#Type II diabetes mellitus#map05165#Human papillomavirus infection#m…	AT5G52920	PKP-BETA1	plastidic pyruvate kinase beta subunit 1
SOchr3	4204001	4215000	4.7103	NA	0.256662	SOV3g003980.1	4205847	4209195	-	C2 NT-type domain-containing protein	NA	NA	NA	NA	AT5G52280	NA	Myosin heavy chain-related protein
SOchr3	5004001	5014000	35.6063	NA	0.428686	SOV3g004500.1	5005557	5007914	-	Pentatricopeptide repeat-containing protein	PPR#PPR#PPR#PPR#PPR#PPR#PPR#PPR#PPR#PPR#PPR#PPR#PPR#PPR#PPR#PPR_2#PPR_2#PPR_2#PPR_2#PPR_1#PPR_1#PPR_1#PPR_1#PPR_3#PPR_3#PPR_3	NA	NA	NA	AT4G02750	NA	Tetratricopeptide repeat (TPR)-like superfamily protein
SOchr3	5004001	5014000	35.6063	NA	0.428686	SOV3g004510.1	5009268	5013632	-	PABS domain-containing protein	Spermine_synth#Spermine_synt_N#Methyltransf_25	NA	speE; spermidine synthase [EC:2.5.1.16]	map00270#Cysteine and methionine metabolism#map00330#Arginine and proline metabolism#map00480#Glutathione metabolism#map01100#Metabolic pathways	AT5G53120	SPDS3	spermidine synthase 3
SOchr3	6954001	6988000	14.0491	18.8602	0.486898	SOV3g006170.1	6981045	6984710	-	Receptor-like serine/threonine-protein kinase	Pkinase_Tyr#Pkinase#B_lectin#PAN_2	PK#RLK-Pelle_DLSV	NA	NA	AT1G67520	NA	lectin protein kinase family protein
SOchr3	6954001	6988000	14.0491	18.8602	0.486898	SOV3g006180.1	6985617	6986765	+	F-box domain-containing protein	FBA_3#F-box	NA	NA	NA	AT4G38870	NA	F-box and associated interaction domains-containing protein
SOchr3	6954001	6988000	14.0491	18.8602	0.486898	SOV3g006150.1	6956708	6967205	-	WD_REPEATS_REGION domain-containing protein	TFIIIC_delta#WD40#WD40	NA	NA	NA	AT3G49400	NA	Transducin/WD40 repeat-like superfamily protein
SOchr3	6954001	6988000	14.0491	18.8602	0.486898	SOV3g006160.1	6976605	6979997	+	Arginine/serine-rich splicing factor, putative	RRM_1#RRM_1	NA	SFRS1; splicing factor, arginine/serine-rich 1	map03040#Spliceosome#map04657#IL-17 signaling pathway#map05168#Herpes simplex virus 1 infection	AT3G49430	SR34a	SER/ARG-rich protein 34A
SOchr3	11473001	11496000	7.96129	NA	0.26297	SOV3g009550.1	11469721	11477320	+	Arp2/3 complex 34 kDa subunit	P34-Arc	NA	ARPC2; actin related protein 2/3 complex, subunit 2	map04144#Endocytosis#map04666#Fc gamma R-mediated phagocytosis#map04810#Regulation of actin cytoskeleton#map05100#Bacterial invasion of epithelial cells#map05130#Pathogenic Escherichia coli infection#map05131#Shigellosis#map05132#Salmonella infection	AT2G33385	arpc2b	actin-related protein C2B
SOchr3	11473001	11496000	7.96129	NA	0.26297	SOV3g009560.1	11482762	11483631	-	DUF716 domain-containing protein	DUF716	NA	NA	NA	AT1G55230	NA	proteinase inhibitor I4; serpin (DUF716)
SOchr3	11473001	11496000	7.96129	NA	0.26297	SOV3g009570.1	11487417	11487880	+	Proton gradient regulation 5	NA	NA	NA	NA	AT2G05620	PGR5	proton gradient regulation 5
SOchr3	11473001	11496000	7.96129	NA	0.26297	SOV3g009580.1	11489227	11494794	-	Eukaryotic translation initiation factor 4E	IF4E	NA	EIF4E; translation initiation factor 4E	map01521#EGFR tyrosine kinase inhibitor resistance#map03013#RNA transport#map04066#HIF-1 signaling pathway#map04150#mTOR signaling pathway#map04151#PI3K-Akt signaling pathway#map04211#Longevity regulating pathway#map04910#Insulin signaling pathway	AT5G35620	LSP1	Eukaryotic initiation factor 4E protein
SOchr3	14113001	14127000	15.2463	NA	0.250821	SOV3g011000.1	14114253	14127166	+	Phosphatase 2C (PP2C)-like protein	NA	NA	NA	NA	AT4G16180	NA	transmembrane protein
SOchr3	14538001	14561000	24.4806	NA	0.562206	SOV3g011140.1	14545801	14558644	-	CSC1-like protein RXW8	RSN1_7TM#RSN1_TM#PHM7_cyt	NA	TMEM63; calcium permeable stress-gated cation channel	NA	AT1G58520	RXW8	GDSL-like lipase/acylhydrolase superfamily protein
SOchr3	15100001	15115000	5.34337	14.1558	NA	SOV3g011470.1	15095587	15101691	-	Glutamate receptor	SBP_bac_3#Lig_chan-Glu_bd	NA	GRIP; glutamate receptor, ionotropic, plant	NA	AT5G11180	GLR2.6	glutamate receptor 2.6
SOchr3	15100001	15115000	5.34337	14.1558	NA	SOV3g011490.1	15108487	15111008	+	Glutamate receptor	SBP_bac_3#Lig_chan	NA	GRIP; glutamate receptor, ionotropic, plant	NA	AT5G11210	GLR2.5	glutamate receptor 2.5
SOchr3	15100001	15115000	5.34337	14.1558	NA	SOV3g011500.1	15113047	15116837	+	Receptor-like protein kinase	Pkinase#Pkinase_Tyr#Stress-antifung#Stress-antifung	PK#RLK-Pelle_LRR-I-1	NA	NA	AT2G04300	NA	Leucine-rich repeat protein kinase family protein
SOchr3	15100001	15115000	5.34337	14.1558	NA	SOV3g011480.1	15103589	15106899	+	Receptor-like protein kinase	Pkinase#Pkinase_Tyr#Stress-antifung	PK#RLK-Pelle_LRR-I-1	NA	NA	AT2G04300	NA	Leucine-rich repeat protein kinase family protein
SOchr3	15623001	15633000	7.18071	NA	0.304997	SOV3g011740.1	15617779	15640034	+	DUF4283 domain-containing protein	DUF4283	NA	NA	NA	AT1G43760	NA	DNAse I-like superfamily protein
SOchr3	16337001	16352000	6.46783	NA	0.238414	SOV3g012080.1	16337405	16344625	+	Thioredoxin reductase	NA	NA	NA	NA	AT2G17420	NTRA	NADPH-dependent thioredoxin reductase A
SOchr3	16337001	16352000	6.46783	NA	0.238414	SOV3g012090.1	16347002	16349117	+	Thioredoxin reductase	NA	NA	NA	NA	AT2G17420	NTRA	NADPH-dependent thioredoxin reductase A
SOchr3	16495001	16507000	4.9291	NA	0.258809	SOV3g012150.1	16492148	16515945	-	FAR1 domain-containing protein	FAR1#FAR1#F-box-like#F-box	TF#FAR1	NA	NA	AT3G59470	NA	Far-red impaired responsive (FAR1) family protein
SOchr3	19646001	19668000	5.03929	14.4812	0.323327	SOV3g013890.1	19641490	19649845	-	Cysteine sulfinate desulfinase/cysteine desulfurase and related enzymes	NA	NA	NA	NA	AT2G43945	NA	hypothetical protein
SOchr3	20231001	20246000	NA	27.6198	0.282385	SOV3g014110.1	20238292	20239769	+	Unknown protein	NA	NA	NA	NA	NA	NA	NA
SOchr3	21084001	21108000	30.2887	15.7983	0.73083	SOV3g014440.1	21082713	21086119	-	Aspartic proteinase	Asp#SapB_2#TAXi_N#SapB_1	NA	E3.4.23.40; phytepsin [EC:3.4.23.40]	NA	AT1G62290	NA	Saposin-like aspartyl protease family protein
SOchr3	21084001	21108000	30.2887	15.7983	0.73083	SOV3g014450.1	21088895	21091250	+	E3 ubiquitin-protein ligase	NA	NA	NA	NA	AT1G33490	NA	E3 ubiquitin-protein ligase
SOchr3	21084001	21108000	30.2887	15.7983	0.73083	SOV3g014460.1	21092422	21099636	-	PREDICTED: glutamine--tRNA ligase	tRNA-synt_1c#tRNA_synt_1c_R1#tRNA-synt_1c_C#tRNA_synt_1c_R2	NA	QARS; glutaminyl-tRNA synthetase [EC:6.1.1.18]	map00970#Aminoacyl-tRNA biosynthesis#map01100#Metabolic pathways	AT1G25350	OVA9	glutamine-tRNA ligase; putative / glutaminyl-tRNA synthetase; putative / GlnRS
SOchr3	21084001	21108000	30.2887	15.7983	0.73083	SOV3g014470.1	21106690	21125483	+	SWI/SNF-related matrix-associated actin-dependent regulator of chromatin subfamily A-like protein 1	SNF2_N#Helicase_C	TR#SNF2	SMARCAL1; SWI/SNF-related matrix-associated actin-dependent regulator of chromatin subfamily A-like protein 1 [EC:3.6.4.12]	NA	AT1G48310	CHR18	chromatin remodeling factor18
SOchr3	21145001	21165000	NA	14.5979	0.308697	SOV3g014510.1	21143561	21145150	-	HTH La-type RNA-binding domain-containing protein	ERG4_ERG24	NA	NA	NA	AT5G21160	LARP1a	LA RNA-binding protein
SOchr3	21145001	21165000	NA	14.5979	0.308697	SOV3g014520.1	21150407	21165155	+	5'-nucleotidase	5_nucleotid#SBP	TF#SBP	NA	NA	AT5G48960	NA	HAD-superfamily hydrolase; subfamily IG; 5'-nucleotidase
SOchr3	21197001	21219000	6.62648	15.9726	NA	SOV3g014530.1	21201594	21208465	+	Protein trigalactosyldiacylglycerol 4, chloroplastic	NA	NA	NA	NA	AT3G06960	PDE320	pigment defective 320
SOchr3	21197001	21219000	6.62648	15.9726	NA	SOV3g014540.1	21209486	21219792	-	tRNA pseudouridine synthase	PseudoU_synth_1#PseudoU_synth_1	NA	truA; tRNA pseudouridine38-40 synthase [EC:5.4.99.12]	NA	AT3G06950	NA	Pseudouridine synthase family protein
SOchr3	28899001	28913000	7.49467	19.0507	0.248156	SOV3g017420.1	28888315	28907584	-	Protein kinase family protein	Pkinase#Pkinase_Tyr#ABC_tran	PK#ULK_ULK4	ULK4; serine/threonine-protein kinase ULK4 [EC:2.7.11.1]	NA	AT5G18700	NA	kinase family with ARM repeat domain-containing protein
SOchr3	28944001	28962000	4.63825	NA	0.23437	SOV3g017460.1	28940902	28952671	-	SpoU_methylase domain-containing protein	SpoU_methylase	NA	NA	NA	AT4G15520	NA	tRNA/rRNA methyltransferase (SpoU) family protein
SOchr3	29048001	29061000	4.87753	18.981	NA	SOV3g017480.1	29050372	29056862	+	ATP:sulfate adenylyltransferase	ATP-sulfurylase#PUA_2	NA	PAPSS; 3'-phosphoadenosine 5'-phosphosulfate synthase [EC:2.7.7.4 2.7.1.25]	map00230#Purine metabolism#map00261#Monobactam biosynthesis#map00450#Selenocompound metabolism#map00920#Sulfur metabolism#map01100#Metabolic pathways#map01110#Biosynthesis of secondary metabolites#map01120#Microbial metabolism in diverse environments	AT3G22890	APS1	ATP sulfurylase 1
SOchr3	29525001	29535000	NA	14.044	0.225672	SOV3g017580.1	29534347	29538792	-	1-deoxy-D-xylulose-5-phosphate synthase 1	DXP_synthase_N#Transket_pyr#Transketolase_C	NA	dxs; 1-deoxy-D-xylulose-5-phosphate synthase [EC:2.2.1.7]	map00730#Thiamine metabolism#map00900#Terpenoid backbone biosynthesis#map01100#Metabolic pathways#map01110#Biosynthesis of secondary metabolites	AT4G15560	CLA1	Deoxyxylulose-5-phosphate synthase
SOchr3	29729001	29744000	4.75587	16.0152	NA	SOV3g017620.1	29730024	29743713	+	Proteasome subunit alpha type	Proteasome#Proteasome_A_N	NA	PSMA2; 20S proteasome subunit alpha 2 [EC:3.4.25.1]	map03050#Proteasome#map05010#Alzheimer disease#map05012#Parkinson disease#map05016#Huntington disease#map05017#Spinocerebellar ataxia	AT1G79210	NA	N-terminal nucleophile aminohydrolases (Ntn hydrolases) superfamily protein
SOchr3	30780001	30797000	4.51847	16.6479	0.302935	SOV3g018010.1	30779397	30782396	-	J domain-containing protein	DUF3444#DUF3444#DnaJ	NA	NA	NA	AT5G18750	NA	DNAJ heat shock N-terminal domain-containing protein
SOchr3	32310001	32320000	4.1062	15.8982	NA	SOV3g018480.1	32310299	32317903	+	Putative T-complex protein 1 subunit theta-like	Cpn60_TCP1	NA	CCT8; T-complex protein 1 subunit theta	NA	AT3G03960	NA	TCP-1/cpn60 chaperonin family protein
SOchr3	32310001	32320000	4.1062	15.8982	NA	SOV3g018490.1	32319289	32323072	+	Photosynthetic NDH subcomplex B 2	NA	NA	NA	NA	AT1G64770	PnsB2	NDH-dependent cyclic electron flow 1
SOchr3	32720001	32745000	4.47586	18.5632	0.275429	SOV3g018650.1	32682239	32720206	+	protein FATTY ACID EXPORT 2, chloroplastic-like	Tmemb_14	NA	NA	NA	AT2G26240	NA	Transmembrane proteins 14C
SOchr3	32720001	32745000	4.47586	18.5632	0.275429	SOV3g018660.1	32721301	32743480	-	ABC transporter D family member 1-like	ABC_membrane_2#ABC_membrane_2#ABC_tran#ABC_tran	NA	NA	NA	AT4G39850	ABCD1	peroxisomal ABC transporter 1
SOchr3	32832001	32846000	4.29377	28.6828	NA	SOV3g018680.1	32837517	32867319	-	Glycosyltransferase	UDPGT#UDPGT#UDPGT#UDPGT#Ribosomal_L37ae	NA	NA	NA	AT2G15490	UGT73B4	UDP-glycosyltransferase 73B4
SOchr3	32902001	32927000	NA	20.2492	0.250343	SOV3g018710.1	32903286	32904020	+	O-methyltransferase, putative	Methyltransf_2#Dimerisation	NA	ROMT; trans-resveratrol di-O-methyltransferase [EC:2.1.1.240]	map00945#Stilbenoid, diarylheptanoid and gingerol biosynthesis	AT4G35150	NA	O-methyltransferase family protein
SOchr3	32902001	32927000	NA	20.2492	0.250343	SOV3g018720.1	32913238	32914108	-	RNase H domain-containing protein	NA	NA	NA	NA	AT5G42905	NA	Polynucleotidyl transferase; ribonuclease H-like superfamily protein
SOchr3	33234001	33249000	NA	30.7338	0.22716	SOV3g018820.1	33243310	33248697	+	Cyclin-D1-binding protein	GCIP	NA	CCNDBP1; cyclin-D1-binding protein 1	NA	AT1G22970	NA	cyclin-D1-binding protein
SOchr3	34005001	34022000	NA	16.432	0.265855	SOV3g019080.1	34005780	34011767	-	Protein N-terminal glutamine amidohydrolase	Nt_Gln_amidase	NA	NTAQ1; protein N-terminal glutamine amidohydrolase [EC:3.5.1.122]	NA	AT2G41760	NA	amino-terminal glutamine amidohydrolase
SOchr3	34005001	34022000	NA	16.432	0.265855	SOV3g019090.1	34016361	34017869	+	DTW domain-containing protein	DTW	NA	NA	NA	AT2G41750	NA	DTW domain-containing protein
SOchr3	34005001	34022000	NA	16.432	0.265855	SOV3g019100.1	34020177	34024061	-	Cytoplasmic tRNA 2-thiolation protein 2	CTU2	NA	CTU2; cytoplasmic tRNA 2-thiolation protein 2	map04122#Sulfur relay system	AT4G35910	NA	Adenine nucleotide alpha hydrolases-like superfamily protein
SOchr3	35089001	35099000	NA	18.5366	0.227261	SOV3g019460.1	35097643	35098296	+	Reverse transcriptase domain-containing protein	NA	NA	NA	NA	AT3G24255	NA	RNA-directed DNA polymerase (reverse transcriptase)-related family protein
SOchr3	35487001	35505000	NA	14.4983	0.325512	SOV3g019610.1	35498356	35498838	+	Kinase, putative	Pkinase#Pkinase_Tyr	PK#RLK-Pelle_L-LEC	NA	NA	AT5G42120	NA	Concanavalin A-like lectin protein kinase family protein
SOchr3	35487001	35505000	NA	14.4983	0.325512	SOV3g019600.1	35487333	35491371	-	GTD-binding domain-containing protein	NA	NA	NA	NA	NA	NA	NA
SOchr3	37445001	37458000	5.16428	NA	0.269879	SOV3g020290.1	37443837	37446930	+	Putative transcription factor bHLH family	HLH	TF#bHLH	NA	NA	AT2G42280	FBH4	basic helix-loop-helix (bHLH) DNA-binding superfamily protein
SOchr3	37445001	37458000	5.16428	NA	0.269879	SOV3g020300.1	37448815	37452698	+	Ras-related protein	Ras#Roc#Arf#MMR_HSR1	NA	RAB11A; Ras-related protein Rab-11A	map04144#Endocytosis#map04961#Endocrine and other factor-regulated calcium reabsorption#map04962#Vasopressin-regulated water reabsorption#map04972#Pancreatic secretion#map05164#Influenza A	AT3G12160	RABA4D	RAB GTPase homolog A4D
SOchr3	37527001	37545000	NA	16.5055	0.269109	SOV3g020310.1	37530959	37533034	+	HTH myb-type domain-containing protein	Myb_CC_LHEQLE#Myb_CC_LHEQLE#Myb_DNA-binding	TF#GARP->GARP-G2-like	NA	NA	AT3G04030	MYR2	Homeodomain-like superfamily protein
SOchr3	37527001	37545000	NA	16.5055	0.269109	SOV3g020320.1	37540001	37543579	+	Protein ABHD18	DUF2048#DUF2048	NA	NA	NA	AT3G12150	NA	alpha/beta hydrolase family protein
SOchr3	41329001	41347000	4.7127	23.0778	NA	SOV3g021410.1	41328338	41329354	+	C2H2-type domain-containing protein	NA	NA	NA	NA	AT2G41940	ZFP8	zinc finger protein 8
SOchr3	41329001	41347000	4.7127	23.0778	NA	SOV3g021420.1	41333562	41334272	+	elongation factor G; putative (DUF668)	NA	NA	NA	NA	AT1G34320	NA	Ikzf5 (DUF668)
SOchr3	41329001	41347000	4.7127	23.0778	NA	SOV3g021430.1	41334291	41334748	+	DUF668 family protein	NA	NA	NA	NA	AT1G34320	NA	Ikzf5 (DUF668)
SOchr3	44066001	44081000	NA	15.8094	0.287998	SOV3g022130.1	44066605	44067420	-	RNase H domain-containing protein	NA	NA	NA	NA	NA	NA	NA
SOchr3	44255001	44288000	4.77721	27.0926	0.25211	SOV3g022180.1	44264279	44279248	+	PREDICTED: kinesin	Kinesin#Microtub_bd	NA	NA	NA	AT5G47820	FRA1	P-loop containing nucleoside triphosphate hydrolases superfamily protein
SOchr3	44389001	44404000	4.70152	NA	0.345281	SOV3g022210.1	44392606	44399636	+	Putative receptor kinase	Pkinase#Pkinase_Tyr#LRR_8#LRRNT_2	PK#RLK-Pelle_LRR-III	NA	NA	AT5G43020	NA	Leucine-rich repeat protein kinase family protein
SOchr3	44467001	44478000	4.30201	27.6901	0.221816	SOV3g022220.1	44472532	44474252	-	Unknown protein	NA	NA	NA	NA	NA	NA	NA
SOchr3	44489001	44518000	4.87768	NA	0.24422	SOV3g022230.1	44496111	44502113	+	Cell division cycle protein 48-like	AAA#AAA#AAA_lid_3#AAA_lid_3#RuvB_N#RuvB_N#AAA_2#CDC48_2#AAA_5#CDC48_N	NA	VCP; transitional endoplasmic reticulum ATPase	map04141#Protein processing in endoplasmic reticulum#map05134#Legionellosis	AT5G03340	AtCDC48C	ATPase; AAA-type; CDC48 protein
SOchr3	47906001	47931000	7.32093	19.6694	0.306421	SOV3g023190.1	47906833	47973481	-	Gb3_synth domain-containing protein	Gly_transf_sug#Gb3_synth	NA	NA	NA	AT4G19900	NA	alpha 1;4-glycosyltransferase family protein
SOchr3	48053001	48074000	4.52289	NA	0.256535	SOV3g023200.1	48060604	48065453	+	U1 small nuclear ribonucleoprotein C	zf-U1	NA	SNRPC; U1 small nuclear ribonucleoprotein C	map03040#Spliceosome	AT4G03120	NA	C2H2 and C2HC zinc fingers superfamily protein
SOchr3	61045001	61064000	NA	17.8778	0.267477	SOV3g025730.1	61057586	61071821	+	PREDICTED: lysine-specific demethylase	JmjC#JmjN	TF#C2H2	NA	NA	AT5G04240	ELF6	Zinc finger (C2H2 type) family protein / transcription factor jumonji (jmj) family protein
SOchr3	61118001	61128000	4.51661	NA	0.323493	SOV3g025740.1	61113191	61122275	+	ULP_PROTEASE domain-containing protein	NA	NA	NA	NA	NA	NA	NA
SOchr3	62896001	62907000	4.84643	26.6159	NA	SOV3g026010.1	62896678	62901512	+	Unknown protein	NA	NA	NA	NA	NA	NA	NA
SOchr3	62918001	62957000	8.29488	31.4345	0.264912	SOV3g026020.1	62919438	62924245	+	PREDICTED: OBERON	Oberon_cc#PHD_Oberon	NA	NA	NA	AT1G14740	TTA1	class I heat shock protein; putative (DUF1423)
SOchr3	62918001	62957000	8.29488	31.4345	0.264912	SOV3g026030.1	62933250	62983087	-	THO complex subunit 2	Tho2#THOC2_N#THOC2_N#Thoc2	NA	THOC2; THO complex subunit 2	map03013#RNA transport#map03040#Spliceosome	AT1G24706	THO2	THO2
SOchr3	62958001	62994000	5.80794	24.2856	0.277656	SOV3g026030.1	62933250	62983087	-	THO complex subunit 2	Tho2#THOC2_N#THOC2_N#Thoc2	NA	THOC2; THO complex subunit 2	map03013#RNA transport#map03040#Spliceosome	AT1G24706	THO2	THO2
SOchr3	63239001	63254000	4.66222	31.0918	0.256028	SOV3g026060.1	63251178	63252478	-	Suaeda glauca jasmonate-induced protein mRNA	NA	NA	NA	NA	NA	NA	NA
SOchr3	66276001	66286000	4.52746	16.0702	NA	SOV3g026950.1	66278520	66286454	+	Putative sulfite oxidase	Oxidored_molyb#Mo-co_dimer	NA	SUOX; sulfite oxidase [EC:1.8.3.1]	map00920#Sulfur metabolism#map01100#Metabolic pathways#map01120#Microbial metabolism in diverse environments	AT3G01910	SOX	sulfite oxidase
SOchr3	66385001	66396000	4.15533	16.1292	NA	SOV3g026970.1	66381769	66389503	+	AAA domain-containing protein	AAA#AAA_lid_3#Vps4_C#AAA_5	NA	FIGNL1; fidgetin-like protein 1 [EC:3.6.4.-]	NA	AT3G27120	NA	P-loop containing nucleoside triphosphate hydrolases superfamily protein
SOchr3	72593001	72605000	26.5494	NA	0.321257	SOV3g028310.1	72599463	72600176	-	SWIM-type domain-containing protein	NA	NA	NA	NA	AT4G19990	FRS1	FAR1-related sequence 1
SOchr3	72593001	72605000	26.5494	NA	0.321257	SOV3g028300.1	72591564	72597778	+	Unknown protein	NA	NA	NA	NA	NA	NA	NA
SOchr3	77575001	77585000	4.03596	21.2537	0.227054	SOV3g029580.1	77575638	77584763	-	Cell cycle checkpoint RAD17-like protein	Rad17	NA	HRAD17; cell cycle checkpoint protein	NA	AT5G66130	ATRAD17	RADIATION SENSITIVE 17
SOchr3	83335001	83346000	44.5213	NA	0.348504	SOV3g030910.1	83343720	83345163	-	NAC domain containing protein	NAM	TF#NAC	NA	NA	AT5G04410	NAC2	NAC domain containing protein 2
SOchr3	84096001	84111000	4.56732	16.8571	NA	SOV3g031080.1	84107106	84115724	-	Fe2OG dioxygenase domain-containing protein	2OG-FeII_Oxy_3#2OG-FeII_Oxy_4	NA	NA	NA	AT1G68080	NA	2-oxoglutarate (2OG) and Fe(II)-dependent oxygenase superfamily protein
SOchr3	84131001	84161000	7.23594	17.5649	NA	SOV3g031090.1	84136699	84139677	-	PHD domain-containing protein	NA	NA	NA	NA	NA	NA	NA
SOchr3	84131001	84161000	7.23594	17.5649	NA	SOV3g031100.1	84139752	84152200	-	Reverse transcriptase domain-containing protein	NA	NA	NA	NA	AT1G43760	NA	DNAse I-like superfamily protein
SOchr3	84231001	84254000	5.65212	20.6758	0.273726	SOV3g031120.1	84235723	84252659	-	tRNA (adenine(58)-N(1))-methyltransferase non-catalytic subunit TRM6	Gcd10p	NA	TRM6; tRNA (adenine58-N1)-methyltransferase non-catalytic subunit	NA	AT2G45730	NA	eukaryotic initiation factor 3 gamma subunit family protein
SOchr3	110970001	110984000	NA	16.7534	0.241754	SOV3g035830.1	110969059	110976927	-	protein kinase family protein	Pkinase#Pkinase_Tyr#Kinase-like	PK#STE_STE11	MAP3K3; mitogen-activated protein kinase kinase kinase 3 [EC:2.7.11.25]	map04010#MAPK signaling pathway#map04722#Neurotrophin signaling pathway#map04912#GnRH signaling pathway#map05166#Human T-cell leukemia virus 1 infection#map05235#PD-L1 expression and PD-1 checkpoint pathway in cancer	AT1G53570	MAP3KA	mitogen-activated protein kinase kinase kinase 3
SOchr3	110970001	110984000	NA	16.7534	0.241754	SOV3g035850.1	110980785	110981644	-	Kinesin-like protein	Microtub_bd	NA	NA	NA	AT1G63640	NA	P-loop nucleoside triphosphate hydrolases superfamily protein with CH (Calponin Homology) domain-containing protein
SOchr3	110970001	110984000	NA	16.7534	0.241754	SOV3g035840.1	110981865	110982214	+	Putative PHD finger family protein	NA	NA	NA	NA	AT3G14740	NA	RING/FYVE/PHD zinc finger superfamily protein
SOchr3	111004001	111016000	4.29178	20.4624	NA	SOV3g035870.1	111001037	111006509	+	Kinesin-like protein	NA	NA	NA	NA	AT1G18410	NA	P-loop containing nucleoside triphosphate hydrolases superfamily protein
SOchr3	112264001	112284000	NA	24.1226	0.303023	SOV3g036050.1	112265487	112268307	-	F-box domain-containing protein	F-box	NA	NA	NA	AT2G01620	MEE11	RNI-like superfamily protein
SOchr3	115744001	115754000	12.7875	16.9849	0.575466	SOV3g036650.1	115748227	115748955	+	Reverse transcriptase domain-containing protein	NA	NA	NA	NA	AT1G43760	NA	DNAse I-like superfamily protein
SOchr3	115758001	115779000	222.589	NA	0.575466	SOV3g036660.1	115759830	115761688	+	Vps54 domain-containing protein	NA	NA	NA	NA	AT4G19490	VPS54	VPS54
SOchr3	118650001	118661000	NA	15.5794	0.261119	SOV3g037110.1	118647777	118660420	-	protein TONSOKU	TPR_8	NA	NA	NA	AT3G18730	TSK	tetratricopeptide repeat (TPR)-containing protein
SOchr3	122446001	122464000	5.31323	NA	0.408315	SOV3g037950.1	122453486	122457463	+	Auxin response factor	NA	NA	NA	NA	AT4G23980	ARF9	auxin response factor 9
SOchr3	126440001	126459000	NA	14.7309	0.276798	SOV3g038760.1	126438699	126441352	-	Alcohol dehydrogenase, putative	ADH_N#ADH_zinc_N	NA	NA	NA	AT4G37990	ELI3-2	cinnamyl alcohol dehydrogenase 8
SOchr3	128942001	128959000	6.12548	NA	0.49425	SOV3g039260.1	128949259	128952842	-	Unknown protein	NA	NA	NA	NA	NA	NA	NA
SOchr3	138343001	138357000	NA	16.7843	0.272542	SOV3g041490.1	138342767	138348247	+	Ubiquitin-conjugating enzyme E2 2	NA	NA	UBE2A; ubiquitin-conjugating enzyme E2 A [EC:2.3.2.23]	map04120#Ubiquitin mediated proteolysis	AT2G02760	UBC2	ubiquiting-conjugating enzyme 2
SOchr3	139504001	139523000	5.6718	NA	0.413301	SOV3g041770.1	139510533	139514313	-	ATP-dependent DNA helicase	NA	NA	NA	NA	NA	NA	NA
SOchr3	139504001	139523000	5.6718	NA	0.413301	SOV3g041780.1	139521010	139521969	-	Unknown protein	NA	NA	NA	NA	NA	NA	NA
SOchr3	139504001	139523000	5.6718	NA	0.413301	SOV3g041760.1	139504408	139518492	+	DUF223 domain-containing protein	DUF223#DUF223	NA	NA	NA	AT2G05642	NA	Nucleic acid-binding; OB-fold-like protein
SOchr3	141266001	141276000	NA	16.2	0.229118	SOV3g042230.1	141273200	141276104	+	RNase H domain-containing protein	NA	NA	NA	NA	NA	NA	NA
SOchr3	144996001	145036000	5.33511	46.4224	0.255208	SOV3g043030.1	145011248	145014432	-	Rep_fac-A_C domain-containing protein	NA	NA	NA	NA	NA	NA	NA
SOchr3	144996001	145036000	5.33511	46.4224	0.255208	SOV3g043020.1	144998351	144998767	+	Retrovirus-related Pol polyprotein from transposon TNT 1-94	NA	NA	NA	NA	AT4G23160	CRK8	cysteine-rich RECEPTOR-like kinase
SOchr3	145042001	145054000	4.07675	37.43	NA	SOV3g043040.1	145049745	145051425	-	ATP-dependent DNA helicase	PIF1	NA	NA	NA	NA	NA	NA
SOchr3	145066001	145108000	5.18327	38.5637	0.262584	SOV3g043050.1	145094589	145104886	-	Phytochrome	PAS_2#Glyco_transf_5#GAF	NA	NA	NA	AT2G18790	PHYB	phytochrome B
SOchr3	145348001	145363000	NA	26.7216	0.224954	SOV3g043080.1	145298241	145363990	+	C2 domain-containing protein	VPS13#VPS13_mid_rpt#Chorein_N#Vps62#Vps62#VPS13_C#SHR-BD	NA	VPS13A_C; vacuolar protein sorting-associated protein 13A/C	NA	AT1G48090	NA	calcium-dependent lipid-binding family protein
SOchr3	148706001	148719000	5.07373	NA	0.229813	SOV3g043970.1	148710543	148718104	+	Putative ribosomal protein S6	Ribosomal_S6	NA	RP-S6; small subunit ribosomal protein S6	map03010#Ribosome	AT3G18760	NA	Translation elongation factor EF1B/ribosomal protein S6 family protein
SOchr3	149664001	149686000	6.26953	21.0512	NA	SOV3g044260.1	149662076	149664483	-	Unknown protein	NA	NA	NA	NA	NA	NA	NA
SOchr3	149664001	149686000	6.26953	21.0512	NA	SOV3g044270.1	149668089	149668744	-	Protein translocase subunit SecA	NA	NA	NA	NA	AT1G21650	SECA2	Preprotein translocase SecA family protein
SOchr3	149664001	149686000	6.26953	21.0512	NA	SOV3g044280.1	149671367	149675918	+	Formamidase	FmdA_AmdA	NA	E3.5.1.49; formamidase [EC:3.5.1.49]	map00460#Cyanoamino acid metabolism#map00630#Glyoxylate and dicarboxylate metabolism#map00910#Nitrogen metabolism#map01100#Metabolic pathways#map01200#Carbon metabolism	AT4G37560	NA	Acetamidase/Formamidase family protein
SOchr3	149664001	149686000	6.26953	21.0512	NA	SOV3g044290.1	149676317	149685514	-	Queuosine salvage protein	Q_salvage	NA	NA	NA	NA	NA	NA
SOchr3	149833001	149844000	6.42833	25.7531	NA	SOV3g044310.1	149842055	149847286	+	RNA helicase	NA	NA	NA	NA	AT5G05450	NA	P-loop containing nucleoside triphosphate hydrolases superfamily protein
SOchr3	149912001	149931000	6.03622	18.0791	NA	SOV3g044340.1	149916603	149926688	+	Protein kinase	Pkinase#Pkinase_Tyr#APH	PK#CMGC_CK2	CSNK2A; casein kinase II subunit alpha [EC:2.7.11.1]	map03008#Ribosome biogenesis in eukaryotes#map04064#NF-kappa B signaling pathway#map04310#Wnt signaling pathway#map04520#Adherens junction#map04712#Circadian rhythm - plant#map05010#Alzheimer disease#map05162#Measles#map05235#PD-L1 expression and PD-1 checkpoint pathway in cancer	AT2G23070	NA	Protein kinase superfamily protein
SOchr3	152131001	152146000	NA	22.0125	0.294504	SOV3g044930.1	152136792	152137741	+	Phytosulfokines 3	PSK	NA	NA	NA	AT3G49780	PSK4	phytosulfokine 4 precursor
SOchr3	154285001	154298000	8.44128	NA	0.389515	SOV3g045740.1	154294415	154295065	+	Cytochrome P450	p450	NA	NA	NA	AT3G26210	CYP71B23	cytochrome P450; family 71; subfamily B; polypeptide 23
SOchr3	154285001	154298000	8.44128	NA	0.389515	SOV3g045750.1	154296552	154298828	-	UDP-glycosyltransferase	UDPGT	NA	FG3; flavonol-3-O-glucoside/galactoside glucosyltransferase [EC:2.4.1.239 2.4.1.-]	map00944#Flavone and flavonol biosynthesis	AT5G54010	NA	UDP-Glycosyltransferase superfamily protein
SOchr4	576001	588000	4.36872	24.7194	0.329895	SOV4g000380.1	576196	579932	+	GPI mannosyltransferase 2	Mannosyl_trans2	NA	PIGV; GPI mannosyltransferase 2 [EC:2.4.1.-]	map00563#Glycosylphosphatidylinositol (GPI)-anchor biosynthesis#map01100#Metabolic pathways	AT1G11880	NA	transferases; transferring hexosyl groups
SOchr4	576001	588000	4.36872	24.7194	0.329895	SOV4g000390.1	583258	586586	+	KH domain-containing protein	NA	NA	SF1; splicing factor 1	NA	AT3G32940	NA	RNA-binding KH domain-containing protein
SOchr4	576001	588000	4.36872	24.7194	0.329895	SOV4g000400.1	587492	590046	-	7-dimethyl-8-ribityllumazine synthase	NA	NA	NA	NA	AT3G32930	NA	6;7-dimethyl-8-ribityllumazine synthase
SOchr4	1053001	1063000	NA	17.0439	0.294729	SOV4g000850.1	1040881	1063458	-	Receptor-like serine/threonine-protein kinase	Pkinase#Pkinase#Pkinase#Pkinase_Tyr#Pkinase_Tyr#Pkinase_Tyr#PAN_2	PK#RLK-Pelle_SD-2b	NA	NA	AT5G60900	RLK1	receptor-like protein kinase 1
SOchr4	1420001	1438000	NA	28.4633	0.295287	SOV4g001200.1	1427037	1429609	-	Protein kinase	Pkinase#Pkinase#Pkinase_Tyr	PK#NEK	NEK1_4_5; NIMA (never in mitosis gene a)-related kinase 1/4/5 [EC:2.7.11.1]	NA	AT3G20860	NEK5	Serine/Threonine kinase catalytic domain protein
SOchr4	1420001	1438000	NA	28.4633	0.295287	SOV4g001210.1	1434719	1441684	+	Zinc transporter like	Zip	NA	TC.ZIP; zinc transporter, ZIP family	NA	AT3G20870	NA	ZIP metal ion transporter family
SOchr4	1517001	1530000	NA	22.029	0.348456	SOV4g001240.1	1519948	1542683	+	Copper-transporting ATPase	E1-E2_ATPase#Hydrolase#HMA#HMA#Myb_DNA-bind_4#MS_channel	NA	copA; P-type Cu+ transporter [EC:7.2.2.8]	map01524#Platinum drug resistance#map04016#MAPK signaling pathway - plant#map04978#Mineral absorption	AT1G63440	HMA5	heavy metal atpase 5
SOchr4	3219001	3233000	7.70695	NA	0.327918	SOV4g002790.1	3220186	3220666	-	Unknown protein	NA	NA	NA	NA	NA	NA	NA
SOchr4	3219001	3233000	7.70695	NA	0.327918	SOV4g002800.1	3220232	3221509	+	F-box domain-containing protein	Kelch_1#F-box#F-box-like	NA	NA	NA	AT5G26960	NA	Galactose oxidase/kelch repeat superfamily protein
SOchr4	3219001	3233000	7.70695	NA	0.327918	SOV4g002810.1	3225218	3232063	+	NTP_transferase domain-containing protein	NTP_transf_3#NTP_transferase#Hexapep	NA	EIF2B3; translation initiation factor eIF-2B subunit gamma	map03013#RNA transport#map05168#Herpes simplex virus 1 infection	AT5G19485	NA	transferases/nucleotidyltransferase
SOchr4	4828001	4838000	5.02963	NA	0.331932	SOV4g004010.1	4828874	4829626	-	DNA repair protein	Rad51#Rad51	NA	XRCC3; DNA-repair protein XRCC3	map03440#Homologous recombination	AT5G57450	XRCC3	homolog of X-ray repair cross complementing 3 (XRCC3)
SOchr4	4828001	4838000	5.02963	NA	0.331932	SOV4g004020.1	4836511	4838655	+	Putative leucine-rich repeat receptor-like protein CLAVATA2	LRR_8#LRR_8#LRR_8#LRR_1#LRR_1#LRR_1#LRR_6#LRRNT_2	NA	NA	NA	AT1G65380	CLV2	Leucine-rich repeat (LRR) family protein
SOchr4	6394001	6412000	5.62296	NA	0.423725	SOV4g005260.1	6394743	6398518	-	Putative AP-3 complex subunit mu	Adap_comp_sub	NA	AP3M; AP-3 complex subunit mu	map04142#Lysosome	AT1G56590	ZIP4	Clathrin adaptor complexes medium subunit family protein
SOchr4	9747001	9765000	9.9119	28.5855	NA	SOV4g006790.1	9747706	9748432	-	Unknown protein	NA	NA	NA	NA	NA	NA	NA
SOchr4	9747001	9765000	9.9119	28.5855	NA	SOV4g006800.1	9753503	9754588	-	Unknown protein	NA	NA	NA	NA	NA	NA	NA
SOchr4	11768001	11787000	14.3224	NA	0.714132	SOV4g007660.1	11771706	11772549	+	Unknown protein	NA	NA	NA	NA	NA	NA	NA
SOchr4	11768001	11787000	14.3224	NA	0.714132	SOV4g007670.1	11772625	11773857	+	Plasminogen activator inhibitor	NA	NA	NA	NA	AT1G57680	Cand1	plasminogen activator inhibitor
SOchr4	11768001	11787000	14.3224	NA	0.714132	SOV4g007680.1	11774799	11782492	-	calcium-binding protein 39	Mo25	NA	CAB39; calcium binding protein 39	map04150#mTOR signaling pathway#map04152#AMPK signaling pathway	AT5G18940	NA	Mo25 family protein
SOchr4	13689001	13704000	5.53168	NA	0.437474	SOV4g008570.1	13694423	13701763	+	Transmembrane protein, putative	NA	NA	NA	NA	AT3G04310	NA	transmembrane protein
SOchr4	17467001	17480000	NA	23.6107	0.225659	SOV4g010220.1	17473325	17489345	-	Phospholipase	PLDc#PLDc#PLDc_2	NA	PLD1_2; phospholipase D1/2 [EC:3.1.4.4]	map00564#Glycerophospholipid metabolism#map00565#Ether lipid metabolism#map01100#Metabolic pathways#map01110#Biosynthesis of secondary metabolites#map04014#Ras signaling pathway#map04024#cAMP signaling pathway#map04071#Sphingolipid signaling pathway#map04072#Phospholipase D signaling pathway#map04144#Endocytosis#map04666#Fc gamma R-mediated phagocytosis#map04724#Glutamatergic synapse#map04912#GnR…	AT3G05630	PLDP2	phospholipase D P2
SOchr4	24932001	24956000	24.4585	NA	0.323439	SOV4g012630.1	24955531	24956103	+	Regulator of rDNA transcription protein 15	NA	NA	NA	NA	NA	NA	NA
SOchr4	24932001	24956000	24.4585	NA	0.323439	SOV4g012620.1	24914609	24942457	+	Regulator of rDNA transcription protein 15	NA	NA	NA	NA	NA	NA	NA
SOchr4	26450001	26469000	6.73626	NA	0.293147	SOV4g012990.1	26450263	26460354	+	Sodium/hydrogen exchanger	Na_H_Exchanger	NA	SLC9A8; solute carrier family 9 (sodium/hydrogen exchanger), member 8	NA	AT3G05030	NHX2	sodium hydrogen exchanger 2
SOchr4	26510001	26527000	4.83589	16.5341	0.221605	SOV4g013000.1	26508767	26514128	+	Tim44 domain-containing protein	NA	NA	NA	NA	AT5G27395	NA	Mitochondrial inner membrane translocase complex; subunit Tim44-related protein
SOchr4	26510001	26527000	4.83589	16.5341	0.221605	SOV4g013010.1	26518951	26525749	+	Tim44 domain-containing protein	Tim44	NA	MRPL45; large subunit ribosomal protein L45	NA	AT5G27395	NA	Mitochondrial inner membrane translocase complex; subunit Tim44-related protein
SOchr4	27438001	27448000	NA	36.4558	0.233894	SOV4g013280.1	27438322	27438777	+	F-box domain-containing protein	FBD	NA	NA	NA	NA	NA	NA
SOchr4	27438001	27448000	NA	36.4558	0.233894	SOV4g013290.1	27444470	27448795	-	Sugar transporter, putative	Sugar_tr#MFS_1	NA	ERD6; MFS transporter, SP family, ERD6-like sugar transporter	NA	AT1G54730	NA	Major facilitator superfamily protein
SOchr4	30485001	30495000	4.66182	NA	0.257566	SOV4g014350.1	30457081	30510279	-	Vacuolar protein sorting-associated protein, putative	VPS13_C#SHR-BD#VPS13#Chorein_N	NA	NA	NA	AT5G24740	NA	vacuolar protein sorting-associated protein; putative (DUF1162)
SOchr4	33778001	33789000	4.2255	NA	0.235837	SOV4g015080.1	33776777	33779172	-	CCHC-type domain-containing protein	DUF4283	NA	NA	NA	AT2G01050	NA	zinc ion binding / nucleic acid binding protein
SOchr4	33778001	33789000	4.2255	NA	0.235837	SOV4g015090.1	33779837	33786422	+	Putative myelin-associated oligodendrocyte basic protein-like	DUF1517	NA	NA	NA	AT1G54520	NA	myelin-associated oligodendrocyte basic protein
SOchr4	40363001	40373000	3.96789	NA	0.41484	SOV4g016560.1	40362978	40363705	-	ULP_PROTEASE domain-containing protein	NA	NA	NA	NA	NA	NA	NA
SOchr4	48107001	48117000	107.926	NA	0.404646	SOV4g018170.1	48102182	48109397	+	YTH domain-containing protein	NA	NA	NA	NA	AT3G13460	ECT2	evolutionarily conserved C-terminal region 2
SOchr4	86661001	86678000	4.87711	15.8521	0.271511	SOV4g024670.1	86671924	86672214	+	Unknown protein	NA	NA	NA	NA	NA	NA	NA
SOchr4	90740001	90750000	4.03316	23.102	NA	SOV4g025560.1	90746600	90746982	+	DNA mismatch repair protein MLH3	NA	NA	NA	NA	AT4G35520	MLH3	MUTL protein homolog 3
SOchr4	93646001	93660000	5.3302	NA	0.32552	SOV4g026060.1	93657495	93667333	+	Protein DETOXIFICATION	MatE	NA	NA	NA	AT1G51340	NA	MATE efflux family protein
SOchr4	100102001	100115000	4.10603	NA	0.482734	SOV4g027260.1	100107764	100108673	+	Unknown protein	NA	NA	NA	NA	NA	NA	NA
SOchr4	100102001	100115000	4.10603	NA	0.482734	SOV4g027270.1	100109545	100110312	-	HTH TFE/IIEalpha-type domain-containing protein	NA	NA	NA	NA	NA	NA	NA
SOchr4	113466001	113483000	NA	17.9311	0.259588	SOV4g029890.1	113465103	113466422	-	RNA-binding family protein	RRM_1#RRM_1	NA	HNRNPA1_3; heterogeneous nuclear ribonucleoprotein A1/A3	map03040#Spliceosome	AT3G15010	NA	RNA-binding (RRM/RBD/RNP motifs) family protein
SOchr4	113466001	113483000	NA	17.9311	0.259588	SOV4g029900.1	113478441	113478779	+	Unknown protein	NA	NA	NA	NA	NA	NA	NA
SOchr4	113466001	113483000	NA	17.9311	0.259588	SOV4g029910.1	113479134	113480833	+	ULP_PROTEASE domain-containing protein	NA	NA	NA	NA	NA	NA	NA
SOchr4	115016001	115030000	4.29703	NA	0.327202	SOV4g030190.1	115025008	115026292	-	Unknown protein	NA	NA	NA	NA	NA	NA	NA
SOchr4	117570001	117580000	NA	16.8955	0.225419	SOV4g030660.1	117572388	117575859	+	Unknown protein	NA	NA	NA	NA	NA	NA	NA
SOchr4	117581001	117610000	NA	16.5359	0.280651	SOV4g030680.1	117606280	117606692	+	Signaling peptide TAXIMIN 1	NA	NA	NA	NA	AT2G20562	NA	taximin
SOchr4	117581001	117610000	NA	16.5359	0.280651	SOV4g030690.1	117607863	117610680	-	Aminotran_1_2 domain-containing protein	Aminotran_1_2#Beta_elim_lyase#Cys_Met_Meta_PP	NA	TAT; tyrosine aminotransferase [EC:2.6.1.5]	map00130#Ubiquinone and other terpenoid-quinone biosynthesis#map00270#Cysteine and methionine metabolism#map00350#Tyrosine metabolism#map00360#Phenylalanine metabolism#map00400#Phenylalanine, tyrosine and tryptophan biosynthesis#map00401#Novobiocin biosynthesis#map00950#Isoquinoline alkaloid biosynthesis#map00960#Tropane, piperidine and pyridine alkaloid biosynthesis#map01100#Metabolic pathways#m…	AT5G53970	TAT7	Tyrosine transaminase family protein
SOchr4	117581001	117610000	NA	16.5359	0.280651	SOV4g030670.1	117601539	117604489	+	Nucleic acid-binding, OB-fold containing protein	NA	NA	NA	NA	AT2G33845	NA	Nucleic acid-binding; OB-fold-like protein
SOchr4	125516001	125532000	4.95965	NA	0.689387	SOV4g032240.1	125503513	125533593	-	DDHD domain-containing protein	DDHD	NA	NA	NA	AT1G31480	SGR2	shoot gravitropism 2 (SGR2)
SOchr4	143097001	143124000	5.30077	17.4792	NA	SOV4g036900.1	143111950	143123997	-	FHA domain-containing protein	FHA	NA	SNIP1; smad nuclear-interacting protein 1	NA	AT3G20550	DDL	SMAD/FHA domain-containing protein
SOchr4	143652001	143668000	47.0537	NA	0.728825	SOV4g037090.1	143667415	143673801	+	PREDICTED: beta-glucosidase	Glyco_hydro_1#Cellulase	NA	E3.2.1.21; beta-glucosidase [EC:3.2.1.21]	map00460#Cyanoamino acid metabolism#map00500#Starch and sucrose metabolism#map00940#Phenylpropanoid biosynthesis#map01100#Metabolic pathways#map01110#Biosynthesis of secondary metabolites	AT1G26560	BGLU40	beta glucosidase 40
SOchr4	145732001	145753000	5.04549	NA	0.385122	SOV4g038040.1	145730823	145735837	-	protein FMP32, mitochondrial-like	DUF1640	NA	NA	NA	AT2G16460	NA	coiled-coil 90B-like protein (DUF1640)
SOchr4	145774001	145791000	4.78274	24.959	NA	SOV4g038050.1	145781441	145782713	+	Transferase	Transferase	NA	NA	NA	AT5G07870	NA	HXXXD-type acyl-transferase family protein
SOchr4	145804001	145827000	9.90727	23.8843	0.398954	SOV4g038060.1	145820540	145824080	+	zinc finger protein GIS2	zf-CCHC#zf-CCHC#zf-CCHC#zf-CCHC#zf-CCHC#zf-CCHC#zf-CCHC_3#zf-CCHC_3#zf-CCHC_3#zf-CCHC_3#zf-CCHC_4#zf-CCHC_4#zf-CCHC_4#zf-CCHC_4#zf-CCHC_4#zf-CCHC_4#zf-CCHC_4	NA	CNBP; cellular nucleic acid-binding protein	NA	AT1G75560	NA	zinc knuckle (CCHC-type) family protein
SOchr4	147328001	147343000	NA	15.2412	0.234054	SOV4g038810.1	147337006	147341441	+	Putative TIP41-like protein	TIP41	NA	TIPRL; type 2A phosphatase activator TIP41	NA	AT4G34270	NA	TIP41-like family protein
SOchr4	154489001	154528000	5.33305	NA	0.273355	SOV4g041390.1	154493154	154497777	-	ULP_PROTEASE domain-containing protein	NA	NA	NA	NA	NA	NA	NA
SOchr4	154534001	154582000	6.85811	20.4187	0.302221	SOV4g041400.1	154533911	154543778	+	Peptidase S59 domain-containing protein	Nup96#Nucleoporin2	NA	NUP98; nuclear pore complex protein Nup98-Nup96	map03013#RNA transport#map05164#Influenza A	AT1G80680	SAR3	SUPPRESSOR OF AUXIN RESISTANCE 3
SOchr4	154534001	154582000	6.85811	20.4187	0.302221	SOV4g041410.1	154551341	154552988	+	nuclear pore complex protein NUP96	NA	NA	NA	NA	AT1G80680	SAR3	SUPPRESSOR OF AUXIN RESISTANCE 3
SOchr4	154534001	154582000	6.85811	20.4187	0.302221	SOV4g041420.1	154554353	154555409	+	Ribonuclease H domain	NA	NA	NA	NA	NA	NA	NA
SOchr4	154534001	154582000	6.85811	20.4187	0.302221	SOV4g041430.1	154577455	154582546	+	CCHC-type domain-containing protein	NA	NA	NA	NA	NA	NA	NA
SOchr4	154603001	154621000	NA	16.0077	0.232905	SOV4g041450.1	154603935	154616179	-	BZIP transcription factor	bZIP_1#bZIP_2	TF#bZIP	VIP1; transcription factor VIP1	map04016#MAPK signaling pathway - plant	AT1G43700	VIP1	VIRE2-interacting protein 1
SOchr4	164742001	164757000	22.7274	NA	0.239894	SOV4g045280.1	164751165	164755747	-	protein ENHANCED DISEASE RESISTANCE 2	START#DUF1336	NA	NA	NA	AT4G19040	EDR2	ENHANCED DISEASE RESISTANCE 2
SOchr4	168165001	168176000	16.8651	NA	0.470346	SOV4g047110.1	168167633	168174887	+	ULP_PROTEASE domain-containing protein	Peptidase_C48	NA	NA	NA	NA	NA	NA
SOchr4	168165001	168176000	16.8651	NA	0.470346	SOV4g047120.1	168169085	168177970	-	SWIM-type domain-containing protein	FAR1#SWIM	TF#FAR1	NA	NA	AT4G38180	FRS5	FAR1-related sequence 5
SOchr4	168753001	168776000	NA	30.8483	0.49881	SOV4g047380.1	168766683	168768201	-	F-box domain-containing protein	NA	NA	NA	NA	AT3G06240	NA	F-box family protein
SOchr4	169224001	169246000	9.35692	22.4923	0.587884	SOV4g047570.1	169221539	169224023	+	Homoserine O-acetyltransferase	NA	NA	NA	NA	AT3G15900	NA	homoserine O-acetyltransferase
SOchr4	169224001	169246000	9.35692	22.4923	0.587884	SOV4g047590.1	169238836	169241287	-	CUE domain-containing protein	CUE	NA	NA	NA	AT5G32440	NA	Ubiquitin system component Cue protein
SOchr4	169224001	169246000	9.35692	22.4923	0.587884	SOV4g047580.1	169228693	169237012	-	Chaperone protein DnaJ	DnaJ_C#DnaJ#DnaJ_CXXCXGXG	NA	dnaJ; molecular chaperone DnaJ	NA	AT1G80030	NA	Molecular chaperone Hsp40/DnaJ family protein
SOchr4	169224001	169246000	9.35692	22.4923	0.587884	SOV4g047600.1	169245618	169255811	+	MPN domain-containing protein	PROCN#PRP8_domainIV#U6-snRNA_bdg#PRO8NT#U5_2-snRNA_bdg#PROCT#RRM_4#JAB	NA	NA	NA	AT1G80070	SUS2	Pre-mRNA-processing-splicing factor
SOchr4	174833001	174843000	18.0916	NA	0.689387	SOV4g050770.1	174835455	174840263	+	Transposase	NA	NA	NA	NA	NA	NA	NA
SOchr4	181463001	181477000	NA	17.5699	0.283576	SOV4g054270.1	181464129	181464980	+	B3 domain-containing protein	NA	NA	NA	NA	AT1G05920	NA	B3 domain protein (DUF313)
SOchr4	181463001	181477000	NA	17.5699	0.283576	SOV4g054280.1	181469746	181471785	-	Vacuolar ATPase assembly integral membrane protein VMA21 homolog	VMA21	NA	VMA21; vacuolar ATPase assembly integral membrane protein VMA21	NA	AT1G05780	NA	Vacuolar ATPase assembly integral membrane protein VMA21-like domain-containing protein
SOchr4	181517001	181532000	6.48513	NA	0.400038	SOV4g054300.1	181509114	181537803	+	SEC7-like guanine nucleotide exchange family protein	Sec7#Sec7_N#DUF1981#DCB#Mon2_C	NA	MIN7; guanine nucleotide-exchange factor	NA	AT3G43300	ATMIN7	HOPM interactor 7
SOchr4	183765001	183779000	NA	26.7434	0.303941	SOV4g055710.1	183767485	183778489	+	C2 domain-containing protein	C2	NA	NA	NA	AT1G53590	NTMC2T6.1	Calcium-dependent lipid-binding (CaLB domain) family protein
SOchr4	185805001	185827000	9.29447	15.0571	0.521074	SOV4g057260.1	185797876	185807208	+	Putative ATP-dependent zinc metalloprotease FtsH	AAA#AAA_lid_3#Peptidase_M41#RuvB_N	NA	NA	NA	AT3G16290	EMB2083	AAA-type ATPase family protein
SOchr4	185805001	185827000	9.29447	15.0571	0.521074	SOV4g057270.1	185809222	185810647	+	Phytocyanin domain-containing protein	Cu_bind_like	NA	NA	NA	AT1G79800	ENODL7	early nodulin-like protein 7
SOchr4	185805001	185827000	9.29447	15.0571	0.521074	SOV4g057280.1	185812368	185814078	-	Micronuclear linker histone polyprotein, putative	NA	NA	NA	NA	NA	NA	NA
SOchr4	185805001	185827000	9.29447	15.0571	0.521074	SOV4g057290.1	185824794	185827799	+	F-box domain-containing protein	NA	NA	NA	NA	AT3G06240	NA	F-box family protein
SOchr4	185999001	186009000	4.10127	16.298	0.397158	SOV4g057450.1	186001094	186001828	+	Pentatricopeptide repeat-containing protein	NA	NA	NA	NA	AT3G27750	EMB3123	PPR containing protein
SOchr4	185999001	186009000	4.10127	16.298	0.397158	SOV4g057460.1	186003185	186012607	+	RING-type domain-containing protein	Pex2_Pex12#zf-C3HC4	NA	PEX2; peroxin-2	map04146#Peroxisome	AT1G79810	TED3	Pex2/Pex12 N-terminal domain-containing protein / zinc finger (C3HC4-type RING finger) family protein
SOchr4	186028001	186041000	6.14376	16.0076	0.245423	SOV4g057480.1	186036916	186039393	+	Isochorismatase domain-containing protein	Isochorismatase	NA	NA	NA	AT3G16190	NA	Isochorismatase family protein
SOchr4	186076001	186088000	6.86552	NA	0.255153	SOV4g057510.1	186075698	186085191	-	Malonate--CoA ligase	AMP-binding#AMP-binding_C	NA	ACSF3; malonyl-CoA/methylmalonyl-CoA synthetase [EC:6.2.1.-]	map00061#Fatty acid biosynthesis#map00280#Valine, leucine and isoleucine degradation#map01100#Metabolic pathways#map01212#Fatty acid metabolism	AT3G16170	AAE13	AMP-dependent synthetase and ligase family protein
SOchr4	187491001	187518000	8.80311	19.4986	0.669858	SOV4g058690.1	187490146	187498940	-	T-complex protein 1 subunit eta	Cpn60_TCP1	NA	CCT7; T-complex protein 1 subunit eta	NA	AT3G11830	NA	TCP-1/cpn60 chaperonin family protein
SOchr5	79001	89000	22.1724	NA	0.68698	SOV5g000030.1	79924	82352	-	Sentrin-specific protease, putative	Peptidase_C48	NA	NA	NA	AT4G00690	ULP1B	UB-like protease 1B
SOchr5	351001	361000	4.06713	NA	0.237413	SOV5g000140.1	341775	351202	+	Tim44 domain-containing protein	Tim44	NA	TIM44; mitochondrial import inner membrane translocase subunit TIM44	NA	AT2G36070	TIM44-2	translocase inner membrane subunit 44-2
SOchr5	351001	361000	4.06713	NA	0.237413	SOV5g000150.1	351849	363976	-	peptide chain release factor 1-like	Pectinesterase#Pectinesterase#PCRF#PMEI#PMEI#RF-1	NA	prfA; peptide chain release factor 1	NA	AT2G47020	NA	Peptide chain release factor 1
SOchr5	733001	814000	21.7616	20.1209	0.74962	SOV5g000540.1	740712	746643	-	3-oxoacyl-[acyl-carrier-protein] synthase	ACP_syn_III_C#ACP_syn_III	NA	fabH; 3-oxoacyl-[acyl-carrier-protein] synthase III [EC:2.3.1.180]	map00061#Fatty acid biosynthesis#map01100#Metabolic pathways#map01212#Fatty acid metabolism	AT1G62640	KAS III	3-ketoacyl-acyl carrier protein synthase III
SOchr5	733001	814000	21.7616	20.1209	0.74962	SOV5g000550.1	747904	749612	+	F6A14.6 protein, putative	NA	NA	NA	NA	AT1G18850	NA	hypothetical protein
SOchr5	733001	814000	21.7616	20.1209	0.74962	SOV5g000560.1	756670	759609	+	NAC domain-containing protein	NAM	TF#NAC	NA	NA	AT3G04070	NAC047	NAC domain containing protein 47
SOchr5	733001	814000	21.7616	20.1209	0.74962	SOV5g000570.1	760448	763367	-	S-acyltransferase	DHHC	NA	ZDHHC1_11; palmitoyltransferase ZDHHC1/11 [EC:2.3.1.225]	NA	AT4G01730	NA	DHHC-type zinc finger family protein
SOchr5	733001	814000	21.7616	20.1209	0.74962	SOV5g000580.1	764846	765718	-	3'-5' exonuclease domain-containing protein	NA	NA	NA	NA	AT2G36110	NA	Polynucleotidyl transferase; ribonuclease H-like superfamily protein
SOchr5	733001	814000	21.7616	20.1209	0.74962	SOV5g000590.1	768294	768818	-	3'-5' exonuclease domain-containing protein	DNA_pol_A_exo1	NA	NA	NA	AT3G62320	NA	Polynucleotidyl transferase; ribonuclease H-like superfamily protein
SOchr5	733001	814000	21.7616	20.1209	0.74962	SOV5g000600.1	771051	771713	-	3'-5' exonuclease domain-containing protein	DNA_pol_A_exo1	NA	NA	NA	AT5G48350	NA	Polynucleotidyl transferase; ribonuclease H-like superfamily protein
SOchr5	733001	814000	21.7616	20.1209	0.74962	SOV5g000610.1	775670	780964	-	KH domain-containing protein	KH_1#KH_1#KH_1#KH_1#KH_1	NA	PCBP3_4; poly(rC)-binding protein 3/4	NA	AT5G46190	NA	RNA-binding KH domain-containing protein
SOchr5	733001	814000	21.7616	20.1209	0.74962	SOV5g000620.1	784219	786107	+	BHLH domain-containing protein	HLH	TF#bHLH	NA	NA	AT1G71200	NA	basic helix-loop-helix (bHLH) DNA-binding superfamily protein
SOchr5	733001	814000	21.7616	20.1209	0.74962	SOV5g000630.1	786581	789889	-	Acyl carrier protein	PP-binding	NA	NA	NA	AT5G27200	ACP5	acyl carrier protein 5
SOchr5	733001	814000	21.7616	20.1209	0.74962	SOV5g000640.1	791540	800342	+	flowering time control protein FCA-like	RRM_1#RRM_1#WW	NA	CUGBP; CUG-BP- and ETR3-like factor	NA	AT2G47310	NA	flowering time control protein-related / FCA gamma-like protein
SOchr5	733001	814000	21.7616	20.1209	0.74962	SOV5g000650.1	804921	807119	-	WRKY transcription factor	WRKY	TF#WRKY	NA	NA	AT2G47260	WRKY23	WRKY DNA-binding protein 23
SOchr5	824001	874000	20.7582	25.5119	0.818952	SOV5g000660.1	833002	833349	-	transcription factor UPBEAT1	NA	NA	NA	NA	AT2G47270	UPB1	transcription factor UPBEAT protein
SOchr5	824001	874000	20.7582	25.5119	0.818952	SOV5g000670.1	846419	847423	-	UBIQUITIN_CONJUGAT_2 domain-containing protein	UQ_con	NA	NA	NA	AT3G15355	UBC25	ubiquitin-conjugating enzyme 25
SOchr5	824001	874000	20.7582	25.5119	0.818952	SOV5g000690.1	868672	872451	-	PREDICTED: putative disease resistance	NB-ARC#Rx_N#LRR_8	NA	NA	NA	AT3G14470	NA	NB-ARC domain-containing disease resistance protein
SOchr5	824001	874000	20.7582	25.5119	0.818952	SOV5g000680.1	848301	864921	-	Dihydroorotase	Raffinose_syn#Raffinose_syn#Raffinose_syn#Amidohydro_1	NA	URA4; dihydroorotase [EC:3.5.2.3]	map00240#Pyrimidine metabolism#map01100#Metabolic pathways	AT4G22930	PYR4	pyrimidin 4
SOchr5	878001	955000	33.6019	25.7306	0.818952	SOV5g000700.1	876568	878079	-	Unknown protein	NA	NA	NA	NA	NA	NA	NA
SOchr5	878001	955000	33.6019	25.7306	0.818952	SOV5g000720.1	890171	895150	-	Smr domain-containing protein	PPR_2#PPR_2#PPR_2#PPR_2#PPR_2#PPR_2#PPR_2#PPR_1#PPR_1#PPR_1#PPR_1#PPR_1#PPR_3#PPR_3#PPR_3#PPR_3#PPR_3#PPR_3#PPR#PPR#PPR#PPR#PPR#PPR#PPR#PPR#PPR#PPR#PPR_long#PPR_long#PPR_long	NA	NA	NA	AT2G31400	GUN1	s uncoupled 1
SOchr5	878001	955000	33.6019	25.7306	0.818952	SOV5g000760.1	936421	937082	-	HMA domain-containing protein	HMA	NA	NA	NA	AT5G26690	NA	Heavy metal transport/detoxification superfamily protein
SOchr5	878001	955000	33.6019	25.7306	0.818952	SOV5g000770.1	939555	945609	+	Ribonucleases P/MRP protein subunit POP1	POPLD#POP1	NA	POP1; ribonuclease P/MRP protein subunit POP1 [EC:3.1.26.5]	map03008#Ribosome biogenesis in eukaryotes#map03013#RNA transport	AT2G47300	POP1	ribonuclease Ps
SOchr5	878001	955000	33.6019	25.7306	0.818952	SOV5g000790.1	953019	956608	+	3'-5' exonuclease domain-containing protein	NA	NA	NA	NA	NA	NA	NA
SOchr5	878001	955000	33.6019	25.7306	0.818952	SOV5g000710.1	884277	887195	-	Importin N-terminal domain-containing protein	CAS_CSE1#Cse1#IBN_N	NA	CSE1; exportin-2 (importin alpha re-exporter)	map05132#Salmonella infection	AT2G46520	NA	cellular apoptosis susceptibility protein; putative / importin-alpha re-exporter
SOchr5	878001	955000	33.6019	25.7306	0.818952	SOV5g000730.1	896842	915029	-	Carbohydrate-binding-like fold	CarboxypepD_reg	NA	NA	NA	AT3G62360	NA	Carbohydrate-binding-like fold
SOchr5	878001	955000	33.6019	25.7306	0.818952	SOV5g000750.1	931209	935429	+	EB_dh domain-containing protein	EB_dh	NA	NA	NA	AT3G62370	NA	heme binding protein
SOchr5	878001	955000	33.6019	25.7306	0.818952	SOV5g000780.1	947269	951546	+	Peptidyl-prolyl cis-trans isomerase	Pro_isomerase	NA	NA	NA	AT3G66654	NA	Cyclophilin-like peptidyl-prolyl cis-trans isomerase family protein
SOchr5	878001	955000	33.6019	25.7306	0.818952	SOV5g000740.1	915368	929789	+	H/ACA ribonucleoprotein complex non-core subunit NAF1	Gar1	NA	NAF1; H/ACA ribonucleoprotein complex non-core subunit NAF1	NA	AT4G03380	NA	hypothetical protein
SOchr5	958001	1056000	21.5064	20.4014	0.818952	SOV5g000800.1	961377	962013	-	Unknown protein	NA	NA	NA	NA	NA	NA	NA
SOchr5	958001	1056000	21.5064	20.4014	0.818952	SOV5g000820.1	972517	974945	-	Pentatricopeptide repeat-containing protein, mitochondrial	PPR#PPR	NA	NA	NA	AT1G02370	NA	Tetratricopeptide repeat (TPR)-like superfamily protein
SOchr5	958001	1056000	21.5064	20.4014	0.818952	SOV5g000850.1	1000774	1005781	-	ATP-dependent RNA helicase	DEAD#Helicase_C	NA	DDX42; ATP-dependent RNA helicase DDX42 [EC:3.6.4.13]	map03040#Spliceosome	AT2G47330	NA	P-loop containing nucleoside triphosphate hydrolases superfamily protein
SOchr5	958001	1056000	21.5064	20.4014	0.818952	SOV5g000870.1	1017479	1019805	+	AWPM-19-like membrane family protein	AWPM-19	NA	NA	NA	AT5G18970	NA	AWPM-19-like family protein
SOchr5	958001	1056000	21.5064	20.4014	0.818952	SOV5g000880.1	1022613	1027534	+	PAPA-1 domain-containing protein	PAPA-1#zf-HIT	NA	INO80B; INO80 complex subunit B	NA	AT2G47350	NA	HIT zinc finger and PAPA-1-like domain-containing protein
SOchr5	958001	1056000	21.5064	20.4014	0.818952	SOV5g000890.1	1028594	1029915	-	WRKY transcription factor	WRKY	TF#WRKY	NA	NA	AT1G29280	WRKY65	WRKY DNA-binding protein 65
SOchr5	958001	1056000	21.5064	20.4014	0.818952	SOV5g000910.1	1040527	1041387	+	GRAS domain-containing protein	NA	NA	NA	NA	AT2G47360	NA	transmembrane protein
SOchr5	958001	1056000	21.5064	20.4014	0.818952	SOV5g000930.1	1054377	1054751	-	CP12 domain-containing protein	CP12	NA	NA	NA	AT3G62410	CP12-2	CP12 domain-containing protein 2
SOchr5	958001	1056000	21.5064	20.4014	0.818952	SOV5g000810.1	964897	968420	+	PREDICTED: zinc transporter	Zip	NA	SLC39A1_2_3; solute carrier family 39 (zinc transporter), member 1/2/3	NA	AT2G30080	ZIP6	ZIP metal ion transporter family
SOchr5	958001	1056000	21.5064	20.4014	0.818952	SOV5g000830.1	977195	985740	-	Pentatricopeptide repeat-containing protein, mitochondrial	PPR#PPR#PPR#PPR#PPR#PPR	NA	NA	NA	AT1G02370	NA	Tetratricopeptide repeat (TPR)-like superfamily protein
SOchr5	958001	1056000	21.5064	20.4014	0.818952	SOV5g000840.1	990362	999984	+	DUF4033 domain-containing protein	DUF4033#zf-RING_2#zf-RING_11#zf-rbx1#zf-C3HC4_2#zf-C3HC4#zf-RING_UBOX	NA	NA	NA	AT4G01995	NA	beta-carotene isomerase D27
SOchr5	958001	1056000	21.5064	20.4014	0.818952	SOV5g000860.1	1009713	1016281	+	Kinase family protein	Pkinase_Tyr#Pkinase	PK#RLK-Pelle_Extensin	NA	NA	AT4G02010	NA	Protein kinase superfamily protein
SOchr5	958001	1056000	21.5064	20.4014	0.818952	SOV5g000900.1	1031325	1036000	+	Enoyl-CoA hydratase	ECH_1#ECH_2	NA	paaF; enoyl-CoA hydratase [EC:4.2.1.17]	map00071#Fatty acid degradation#map00280#Valine, leucine and isoleucine degradation#map00281#Geraniol degradation#map00310#Lysine degradation#map00360#Phenylalanine metabolism#map00362#Benzoate degradation#map00380#Tryptophan metabolism#map00410#beta-Alanine metabolism#map00627#Aminobenzoate degradation#map00640#Propanoate metabolism#map00650#Butanoate metabolism#map00903#Limonene and pinene degr…	AT4G16210	ECHIA	enoyl-CoA hydratase/isomerase A
SOchr5	958001	1056000	21.5064	20.4014	0.818952	SOV5g000920.1	1048081	1051276	+	Sm-like protein LSM2	LSM	NA	LSM2; U6 snRNA-associated Sm-like protein LSm2	map03018#RNA degradation#map03040#Spliceosome	AT1G03330	LSM2	Small nuclear ribonucleoprotein family protein
SOchr5	1065001	1086000	5.12011	23.473	0.818952	SOV5g000950.1	1070730	1080880	+	Peptidase_S9 domain-containing protein	Peptidase_S9	NA	NA	NA	AT2G47390	NA	Prolyl oligopeptidase family protein
SOchr5	1065001	1086000	5.12011	23.473	0.818952	SOV5g000960.1	1084113	1084820	-	DUF2431 domain-containing protein	DUF2431	NA	BMT5; 25S rRNA (uracil2634-N3)-methyltransferase [EC:2.1.1.313]	NA	AT4G26485	NA	methyltransferase small domain protein
SOchr5	1065001	1086000	5.12011	23.473	0.818952	SOV5g000940.1	1063048	1067340	-	mitochondrial import inner membrane translocase subunit TIM10-like	zf-Tim10_DDP	NA	TIM10; mitochondrial import inner membrane translocase subunit TIM10	NA	AT2G29530	TIM10	Tim10/DDP family zinc finger protein
SOchr5	1092001	1116000	16.8008	NA	0.818952	SOV5g000970.1	1090116	1100069	+	Protein trichome birefringence-like	PC-Esterase#PMR5N	NA	NA	NA	AT3G62390	TBL6	TRICHOME BIREFRINGENCE-LIKE 6
SOchr5	1092001	1116000	16.8008	NA	0.818952	SOV5g000980.1	1101326	1123369	-	Histone-lysine N-methyltransferase	Glyoxal_oxid_N#DUF1929#preSET_CXC#SET	TR#SET	NA	NA	AT3G57620	NA	glyoxal oxidase-related protein
SOchr5	1898001	1908000	4.25171	14.4755	0.23739	SOV5g001640.1	1895828	1908425	-	Structural maintenance of chromosomes protein	SMC_N#SMC_hinge#AAA_21#AAA_15#AAA_29	NA	SMC1; structural maintenance of chromosome 1	map04110#Cell cycle#map04114#Oocyte meiosis	AT3G54670	TTN8	Structural maintenance of chromosomes (SMC) family protein
SOchr5	2207001	2221000	5.90699	14.3792	0.342159	SOV5g001910.1	2209447	2219367	+	Lipase_3 domain-containing protein	Lipase_3	NA	NA	NA	AT2G42450	NA	alpha/beta-Hydrolases superfamily protein
SOchr5	3128001	3140000	NA	14.3572	0.26167	SOV5g002610.1	3135365	3136078	+	Auxin-responsive protein	AUX_IAA	TR#AUX/IAA	IAA; auxin-responsive protein IAA	map04075#Plant hormone signal transduction	AT5G43700	ATAUX2-11	AUX/IAA transcriptional regulator family protein
SOchr5	3128001	3140000	NA	14.3572	0.26167	SOV5g002620.1	3139025	3147345	-	Single-stranded DNA-binding protein	SSB	NA	NA	NA	AT1G47720	OSB1	Primosome PriB/single-strand DNA-binding protein
SOchr5	3165001	3181000	5.47174	NA	0.447792	SOV5g002650.1	3167524	3171198	-	BHLH transcription factor	HLH	TF#bHLH	NA	NA	AT4G02590	UNE12	basic helix-loop-helix (bHLH) DNA-binding superfamily protein
SOchr5	3165001	3181000	5.47174	NA	0.447792	SOV5g002660.1	3176084	3179195	-	Sec-independent protein translocase protein TatB	NA	NA	NA	NA	AT5G43680	NA	hypothetical protein
SOchr5	3282001	3301000	10.1866	NA	0.547451	SOV5g002760.1	3282651	3290251	+	F-box family protein	F-box#F-box-like	NA	NA	NA	AT3G28410	NA	F-box/RNI-like superfamily protein
SOchr5	3282001	3301000	10.1866	NA	0.547451	SOV5g002770.1	3294088	3297375	+	Histone H2A	Histone#Histone_H2A_C	NA	H2A; histone H2A	map04217#Necroptosis#map05034#Alcoholism#map05322#Systemic lupus erythematosus	AT3G54560	HTA11	histone H2A 11
SOchr5	3282001	3301000	10.1866	NA	0.547451	SOV5g002780.1	3298071	3300857	+	Beta-carotene isomerase D27	DUF4033	NA	DWARF27; beta-carotene isomerase [EC:5.2.1.14]	map00906#Carotenoid biosynthesis#map01110#Biosynthesis of secondary metabolites	AT1G03055	D27	beta-carotene isomerase D27-like protein
SOchr5	3448001	3467000	4.41008	14.8578	0.224629	SOV5g002870.1	3458728	3462953	-	Pentatricopeptide repeat-containing protein	PPR#PPR#PPR#PPR#PPR#PPR#PPR#PPR#PPR#PPR#PPR#PPR_2#PPR_2#PPR_2#PPR_2#DYW_deaminase#PPR_3	NA	NA	NA	AT3G63370	OTP86	Tetratricopeptide repeat (TPR)-like superfamily protein
SOchr5	3448001	3467000	4.41008	14.8578	0.224629	SOV5g002860.1	3453368	3458709	-	DUF3700 domain-containing protein	DUF3700#GATase_7	NA	NA	NA	AT3G22850	NA	aluminum induced protein with YGL and LRDR motifs
SOchr5	4653001	4672000	6.19924	41.1372	0.5754	SOV5g004030.1	4658753	4663319	-	Poly(A)-specific ribonuclease PARN-like	CAF1	NA	PARN; poly(A)-specific ribonuclease [EC:3.1.13.4]	map03018#RNA degradation	AT3G25430	NA	Polynucleotidyl transferase; ribonuclease H-like superfamily protein
SOchr5	4653001	4672000	6.19924	41.1372	0.5754	SOV5g004020.1	4652764	4657262	-	DAO domain-containing protein	DAO#FAD_binding_2	NA	NA	NA	AT5G48440	NA	FAD-dependent oxidoreductase family protein
SOchr5	4653001	4672000	6.19924	41.1372	0.5754	SOV5g004040.1	4666636	4670711	+	DUF295 domain-containing protein	PEARLI-4	NA	NA	NA	AT2G20960	pEARLI4	phospholipase-like protein (PEARLI 4) family protein
SOchr5	5039001	5049000	4.78631	NA	0.245267	SOV5g004320.1	5043579	5044331	+	DNA repair protein	Rad51#Rad51	NA	XRCC3; DNA-repair protein XRCC3	map03440#Homologous recombination	AT5G57450	XRCC3	homolog of X-ray repair cross complementing 3 (XRCC3)
SOchr5	9963001	9976000	4.79043	19.1576	0.493659	SOV5g008100.1	9968913	9973486	+	WD_REPEATS_REGION domain-containing protein	WD40#WD40#WD40#WD40#WD40#ANAPC4_WD40	NA	SQT1; ribosome assembly protein SQT1	NA	AT1G71840	NA	transducin family protein / WD-40 repeat family protein
SOchr5	9963001	9976000	4.79043	19.1576	0.493659	SOV5g008110.1	9974637	9975940	-	Unknown protein	NA	NA	NA	NA	NA	NA	NA
SOchr5	10125001	10138000	4.31264	14.5495	NA	SOV5g008230.1	10130519	10133461	+	Lactoylglutathione lyase	NA	NA	NA	NA	AT1G67280	NA	Glyoxalase/Bleomycin resistance protein/Dioxygenase superfamily protein
SOchr5	10436001	10454000	5.69889	37.6324	0.377941	SOV5g008460.1	10441963	10443645	+	FAD-binding PCMH-type domain-containing protein	FAD_binding_4#BBE	NA	cinnamyl-alcohol dehydrogenase [EC:1.1.1.195]	map00940#Phenylpropanoid biosynthesis#map01100#Metabolic pathways#map01110#Biosynthesis of secondary metabolites	AT1G30760	NA	FAD-binding Berberine family protein
SOchr5	10436001	10454000	5.69889	37.6324	0.377941	SOV5g008470.1	10444977	10445951	-	Glutathione S-transferase	GST_N_3#GST_N#GST_N_2	NA	GST; glutathione S-transferase [EC:2.5.1.18]	map00480#Glutathione metabolism#map00980#Metabolism of xenobiotics by cytochrome P450#map00982#Drug metabolism - cytochrome P450#map00983#Drug metabolism - other enzymes#map01100#Metabolic pathways#map01524#Platinum drug resistance#map05200#Pathways in cancer#map05204#Chemical carcinogenesis#map05225#Hepatocellular carcinoma#map05418#Fluid shear stress and atherosclerosis	AT5G62480	GSTU9	glutathione S-transferase tau 9
SOchr5	10436001	10454000	5.69889	37.6324	0.377941	SOV5g008480.1	10449022	10451550	+	Cation/H(+) antiporter like	Na_H_Exchanger	NA	NA	NA	AT2G13620	CHX15	cation/hydrogen exchanger 15
SOchr5	11926001	11961000	15.3555	24.9617	0.623339	SOV5g009510.1	11928138	11930948	-	t-SNARE coiled-coil homology domain-containing protein	NA	NA	SNAP25; synaptosomal-associated protein 25	map04721#Synaptic vesicle cycle#map04911#Insulin secretion	AT5G61210	SNAP33	soluble N-ethylmaleimide-sensitive factor adaptor protein 33
SOchr5	11926001	11961000	15.3555	24.9617	0.623339	SOV5g009520.1	11934407	11940850	-	Eukaryotic initiation factor 4F subunit p150 isoform 1	DUF1350	NA	NA	NA	AT3G43540	NA	initiation factor 4F subunit (DUF1350)
SOchr5	11926001	11961000	15.3555	24.9617	0.623339	SOV5g009530.1	11941392	11941648	+	RNase H domain-containing protein	NA	NA	NA	NA	NA	NA	NA
SOchr5	11926001	11961000	15.3555	24.9617	0.623339	SOV5g009550.1	11951336	11957592	-	Myosin heavy chain-related, putative isoform 1	NA	NA	NA	NA	AT5G07890	NA	myosin heavy chain-like protein
SOchr5	11926001	11961000	15.3555	24.9617	0.623339	SOV5g009540.1	11943118	11946384	-	Leucine--tRNA ligase	tRNA-synt_1#tRNA-synt_1#tRNA-synt_1g#tRNA-synt_1g#Anticodon_1#tRNA-synt_1e	NA	LARS; leucyl-tRNA synthetase [EC:6.1.1.4]	map00970#Aminoacyl-tRNA biosynthesis	AT1G09620	NA	ATP binding/leucine-tRNA ligases/aminoacyl-tRNA ligase
SOchr5	12181001	12211000	7.47532	NA	0.302987	SOV5g009740.1	12200376	12202029	-	Germin-like protein	Cupin_1#Cupin_2	NA	NA	NA	AT5G39120	NA	RmlC-like cupins superfamily protein
SOchr5	12181001	12211000	7.47532	NA	0.302987	SOV5g009730.1	12188727	12197079	-	DUF4101 domain-containing protein	DUF4101	NA	NA	NA	AT3G19180	PARC6	plastid division protein
SOchr5	12222001	12302000	9.98503	27.4345	0.373162	SOV5g009750.1	12225502	12226509	+	Cell division cycle protein 123-like	D123	NA	NA	NA	AT4G05440	EDA35	temperature sensing protein-like protein
SOchr5	12222001	12302000	9.98503	27.4345	0.373162	SOV5g009760.1	12231517	12234683	-	Pentatricopeptide repeat	PPR_2#PPR_2#PPR_2#PPR#PPR#PPR#PPR#PPR#PPR#DYW_deaminase#PPR_1#PPR_3	NA	NA	NA	AT3G12770	MEF22	mitochondrial editing factor 22
SOchr5	12222001	12302000	9.98503	27.4345	0.373162	SOV5g009790.1	12290936	12293190	-	Serpin-like protein	Serpin	NA	NA	NA	AT2G26390	NA	Serine protease inhibitor (SERPIN) family protein
SOchr5	12222001	12302000	9.98503	27.4345	0.373162	SOV5g009800.1	12295872	12297359	+	Serpin family	Serpin	NA	NA	NA	AT1G47710	SERPIN1	Serine protease inhibitor (SERPIN) family protein
SOchr5	12222001	12302000	9.98503	27.4345	0.373162	SOV5g009770.1	12237497	12240543	-	Protein Asterix	UPF0139	NA	NA	NA	AT5G07960	NA	asterix-like protein
SOchr5	12222001	12302000	9.98503	27.4345	0.373162	SOV5g009780.1	12262260	12271734	-	Unknown protein	NA	NA	NA	NA	NA	NA	NA
SOchr5	12307001	12317000	NA	15.4123	0.226216	SOV5g009810.1	12308628	12309104	+	Putative Serpin family protein	Serpin	NA	NA	NA	AT2G25240	CCP3	Serine protease inhibitor (SERPIN) family protein
SOchr5	12360001	12434000	11.9864	NA	0.329838	SOV5g009830.1	12372620	12382889	-	Dentin sialophosphoprotein-related, putative	NA	NA	NA	NA	AT5G07980	NA	dentin sialophosphoprotein-like protein
SOchr5	12360001	12434000	11.9864	NA	0.329838	SOV5g009840.1	12390331	12395510	-	protein NRT1/ PTR FAMILY 1.2	PTR2	NA	SLC15A3_4; solute carrier family 15 (peptide/histidine transporter), member 3/4	NA	AT1G52190	NA	Major facilitator superfamily protein
SOchr5	12360001	12434000	11.9864	NA	0.329838	SOV5g009850.1	12407500	12418939	+	Leo1-like protein	Leo1	NA	LEO1; RNA polymerase-associated protein LEO1	NA	AT5G61150	VIP4	leo1-like family protein
SOchr5	12452001	12491000	12.7068	29.0774	0.333948	SOV5g009860.1	12463122	12466048	+	Putative chaperone protein ClpB	AAA_2#AAA_lid_9#AAA#AAA#ClpB_D2-small#Clp_N#Clp_N#AAA_5#Sigma54_activat	NA	clpB; ATP-dependent Clp protease ATP-binding subunit ClpB	map04213#Longevity regulating pathway - multiple species	AT1G74310	HSP101	heat shock protein 101
SOchr5	12452001	12491000	12.7068	29.0774	0.333948	SOV5g009870.1	12474801	12477733	+	Flavonoid 3'hydroxylase	p450	NA	CYP75B1; flavonoid 3'-monooxygenase [EC:1.14.14.82]	map00941#Flavonoid biosynthesis#map00944#Flavone and flavonol biosynthesis#map01100#Metabolic pathways#map01110#Biosynthesis of secondary metabolites	AT5G07990	TT7	Cytochrome P450 superfamily protein
SOchr5	12497001	12575000	12.4013	17.9809	0.361491	SOV5g009900.1	12550666	12555847	+	X8 domain-containing protein	X8	NA	NA	NA	AT1G18650	PDCB3	plasmodesmata callose-binding protein 3
SOchr5	12497001	12575000	12.4013	17.9809	0.361491	SOV5g009920.1	12569767	12571160	+	Unknown protein	NA	NA	NA	NA	NA	NA	NA
SOchr5	12497001	12575000	12.4013	17.9809	0.361491	SOV5g009880.1	12499145	12529203	-	DExH-box ATP-dependent RNA helicase	Sec63#Sec63#DEAD#DEAD#ResIII#ResIII#Helicase_C	NA	ASCC3; activating signal cointegrator complex subunit 3 [EC:3.6.4.12]	NA	AT5G61140	NA	U5 small nuclear ribonucleoprotein helicase
SOchr5	12497001	12575000	12.4013	17.9809	0.361491	SOV5g009890.1	12531075	12540247	-	Thioredoxin domain-containing protein	Thioredoxin	NA	NA	NA	AT2G18990	TXND9	thioredoxin-like/ATP-binding protein
SOchr5	12497001	12575000	12.4013	17.9809	0.361491	SOV5g009910.1	12564807	12566787	+	CbiX domain-containing protein	CbiX	NA	sirB; sirohydrochlorin ferrochelatase [EC:4.99.1.4]	map00860#Porphyrin and chlorophyll metabolism#map01100#Metabolic pathways#map01110#Biosynthesis of secondary metabolites	AT1G50170	SIRB	sirohydrochlorin ferrochelatase B
SOchr5	12595001	12651000	15.6131	23.1684	0.378098	SOV5g009950.1	12619378	12621501	+	Pentatricopeptide repeat-containing protein	PPR#PPR#PPR#PPR#PPR#PPR#PPR#PPR#PPR#PPR_2#PPR_2#PPR_2#PPR_1	NA	NA	NA	AT2G03380	NA	Pentatricopeptide repeat (PPR) superfamily protein
SOchr5	12595001	12651000	15.6131	23.1684	0.378098	SOV5g009940.1	12599713	12618246	+	Cancer-related nucleoside-triphosphatase	NTPase_1	NA	NA	NA	AT5G66005	NA	Expressed protein
SOchr5	12669001	12703000	5.06944	35.5808	0.530196	SOV5g009960.1	12674232	12676987	+	Ribosomal protein S12/S23	Ribosom_S12_S23	NA	RP-S23e; small subunit ribosomal protein S23e	map03010#Ribosome	AT5G02960	NA	Ribosomal protein S12/S23 family protein
SOchr5	12669001	12703000	5.06944	35.5808	0.530196	SOV5g009980.1	12690802	12694902	-	PREDICTED: dnaJ	DnaJ#zf-C2H2_jaz#zf-met	TF#C2H2	DNAJA5; DnaJ homolog subfamily A member 5	NA	AT1G74250	NA	DNAJ heat shock N-terminal domain-containing protein
SOchr5	12669001	12703000	5.06944	35.5808	0.530196	SOV5g009970.1	12680085	12689625	+	Histone deacetylase domain-containing protein	Hist_deacetyl	NA	HDAC4_5; histone deacetylase 4/5 [EC:3.5.1.98]	map04371#Apelin signaling pathway#map05034#Alcoholism#map05203#Viral carcinogenesis#map05206#MicroRNAs in cancer	AT5G61060	HDA05	histone deacetylase 5
SOchr5	12669001	12703000	5.06944	35.5808	0.530196	SOV5g009990.1	12697224	12702021	-	Putative mitochondrial carrier protein	Mito_carr#Mito_carr#Mito_carr	NA	NA	NA	AT1G74240	NA	Mitochondrial substrate carrier family protein
SOchr5	12704001	12734000	4.74693	NA	0.333125	SOV5g010010.1	12716097	12739882	-	Respiratory burst oxidase	NAD_binding_6#FAD_binding_8#Ferric_reduct#NADPH_Ox#BPL_LplA_LipB	NA	RBOH; respiratory burst oxidase [EC:1.6.3.- 1.11.1.-]	map04016#MAPK signaling pathway - plant#map04626#Plant-pathogen interaction	AT1G64060	RBOH F	respiratory burst oxidase protein F
SOchr5	12704001	12734000	4.74693	NA	0.333125	SOV5g010000.1	12710307	12714461	+	ATP synthase subunit gamma	ATP-synt	NA	ATPeF1G; F-type H+-transporting ATPase subunit gamma	map00190#Oxidative phosphorylation#map01100#Metabolic pathways#map04714#Thermogenesis#map05010#Alzheimer disease#map05012#Parkinson disease#map05016#Huntington disease	AT2G33040	ATP3	gamma subunit of Mt ATP synthase
SOchr5	12743001	12783000	12.8733	15.3698	0.333125	SOV5g010020.1	12753330	12762324	+	Phosphoserine phosphatase chloroplastic	Hydrolase#HAD	NA	serB; phosphoserine phosphatase [EC:3.1.3.3]	map00260#Glycine, serine and threonine metabolism#map00680#Methane metabolism#map01100#Metabolic pathways#map01110#Biosynthesis of secondary metabolites#map01120#Microbial metabolism in diverse environments#map01200#Carbon metabolism#map01230#Biosynthesis of amino acids	AT1G18640	PSP	3-phosphoserine phosphatase
SOchr5	12743001	12783000	12.8733	15.3698	0.333125	SOV5g010030.1	12764293	12769202	+	Pericentriolar material 1 protein	NA	NA	NA	NA	AT5G61040	NA	hypothetical protein
SOchr5	12743001	12783000	12.8733	15.3698	0.333125	SOV5g010040.1	12770395	12781509	-	RNA-binding protein	RRM_1#RRM_1	NA	NA	NA	AT5G61030	GR-RBP3	glycine-rich RNA-binding protein 3
SOchr5	12784001	12814000	14.0573	NA	0.351813	SOV5g010050.1	12787639	12791115	+	Presenilin	Presenilin	NA	PSEN1; presenilin 1 [EC:3.4.23.-]	map04310#Wnt signaling pathway#map04330#Notch signaling pathway#map04361#Axon regeneration#map04722#Neurotrophin signaling pathway#map05010#Alzheimer disease#map05165#Human papillomavirus infection	AT2G29900	PS2	Presenilin-2
SOchr5	12784001	12814000	14.0573	NA	0.351813	SOV5g010070.1	12798189	12800960	+	Protein kinase domain-containing protein	NA	NA	NA	NA	AT1G74220	NA	homeobox-like protein
SOchr5	12784001	12814000	14.0573	NA	0.351813	SOV5g010080.1	12803810	12804606	-	Unknown protein	NA	NA	NA	NA	NA	NA	NA
SOchr5	12784001	12814000	14.0573	NA	0.351813	SOV5g010060.1	12794827	12796755	-	Exocyst subunit Exo70 family protein	Exo70	NA	EXOC7; exocyst complex component 7	map04910#Insulin signaling pathway#map05132#Salmonella infection	AT3G29400	EXO70E1	exocyst subunit exo70 family protein E1
SOchr5	12825001	12961000	16.5194	29.4246	0.340218	SOV5g010110.1	12838841	12840843	+	B3 domain-containing protein	B3#B3	TF#B3->B3	NA	NA	AT4G33280	NA	AP2/B3-like transcriptional factor family protein
SOchr5	12825001	12961000	16.5194	29.4246	0.340218	SOV5g010140.1	12864651	12866914	+	DNAJ heat shock N-terminal domain-containing protein	NA	NA	NA	NA	AT1G05205	NA	hexokinase-1 protein
SOchr5	12825001	12961000	16.5194	29.4246	0.340218	SOV5g010150.1	12878725	12885895	-	RNA polymerase II subunit 5-mediating protein-like	Prefoldin	NA	URI1; unconventional prefoldin RPB5 interactor 1	NA	AT1G03760	NA	Prefoldin chaperone subunit family protein
SOchr5	12825001	12961000	16.5194	29.4246	0.340218	SOV5g010160.1	12892093	12893853	+	Protein transport protein sec16	Sec16_C	NA	NA	NA	AT5G47490	NA	RGPR-like protein
SOchr5	12825001	12961000	16.5194	29.4246	0.340218	SOV5g010170.1	12902928	12909918	+	ras GTPase-activating protein-binding protein 2	RRM_1#NTF2	NA	NA	NA	AT5G60980	NA	Nuclear transport factor 2 (NTF2) family protein with RNA binding (RRM-RBD-RNP motifs) domain-containing protein
SOchr5	12825001	12961000	16.5194	29.4246	0.340218	SOV5g010180.1	12908589	12909577	-	Wiskott-aldrich syndrome family protein, putative (DUF1118)	DUF1118	NA	NA	NA	AT5G08050	NA	wiskott-aldrich syndrome family protein; putative (DUF1118)
SOchr5	12825001	12961000	16.5194	29.4246	0.340218	SOV5g010190.1	12910865	12912331	+	Unknown protein	NA	NA	NA	NA	NA	NA	NA
SOchr5	12825001	12961000	16.5194	29.4246	0.340218	SOV5g010200.1	12913774	12915543	-	Pentatricopeptide repeat-containing protein	PPR_2#PPR_2#PPR#PPR#PPR#PPR#PPR#PPR#PPR#PPR#PPR#PPR_1#PPR_1#DYW_deaminase#PPR_3	NA	NA	NA	AT4G16835	NA	Tetratricopeptide repeat (TPR)-like superfamily protein
SOchr5	12825001	12961000	16.5194	29.4246	0.340218	SOV5g010210.1	12919262	12919777	+	Translationally-controlled tumor protein	TCTP	NA	NA	NA	AT3G16640	TCTP	translationally controlled tumor protein
SOchr5	12825001	12961000	16.5194	29.4246	0.340218	SOV5g010220.1	12920642	12923666	-	Unknown protein	NA	NA	NA	NA	NA	NA	NA
SOchr5	12825001	12961000	16.5194	29.4246	0.340218	SOV5g010230.1	12940289	12943170	+	Putative transcription factor TCP family	TCP	TF#TCP	NA	NA	AT5G60970	TCP5	TEOSINTE BRANCHED 1; cycloidea and PCF transcription factor 5
SOchr5	12825001	12961000	16.5194	29.4246	0.340218	SOV5g010130.1	12852815	12871685	-	GP-PDE domain-containing protein	GDPD#GDPD	NA	E3.1.4.46; glycerophosphoryl diester phosphodiesterase [EC:3.1.4.46]	map00564#Glycerophospholipid metabolism	AT5G08030	GDPD6	PLC-like phosphodiesterases superfamily protein
SOchr5	12825001	12961000	16.5194	29.4246	0.340218	SOV5g010120.1	12843039	12847360	-	Protein POLYCHOME	NA	NA	NA	NA	AT2G42260	UVI4	uv-b-insensitive 4
SOchr5	12975001	13024000	20.5265	NA	0.348175	SOV5g010240.1	12982880	12987701	-	Protein LONGIFOLIA	DUF4378#VARLMGL	NA	NA	NA	AT1G74160	TRM4	LONGIFOLIA protein
SOchr5	12975001	13024000	20.5265	NA	0.348175	SOV5g010250.1	12994825	13001716	-	FCP1 homology domain-containing protein	NIF#zf-CCCH	TF#C3H	NA	NA	AT4G26190	NA	Haloacid dehalogenase-like hydrolase (HAD) superfamily protein
SOchr5	12975001	13024000	20.5265	NA	0.348175	SOV5g010260.1	13013857	13014318	-	Matrin-type domain-containing protein	Telomere_Sde2_2	NA	NA	NA	AT5G06160	ATO	splicing factor-like protein
SOchr5	12975001	13024000	20.5265	NA	0.348175	SOV5g010270.1	13014362	13042014	+	Oxysterol-binding protein-related protein 1D	NA	NA	NA	NA	AT1G13170	ORP1D	OSBP(oxysterol binding protein)-related protein 1D
SOchr5	13036001	13186000	25.1984	20.4602	0.386981	SOV5g010280.1	13044754	13052576	-	C3H1-type domain-containing protein	Surp	TF#C3H	NA	NA	AT3G26850	NA	histone-lysine N-methyltransferase
SOchr5	13036001	13186000	25.1984	20.4602	0.386981	SOV5g010300.1	13099402	13105454	-	Rhomboid domain-containing protein	Rhomboid	NA	NA	NA	AT1G18600	RBL12	RHOMBOID-like protein 12
SOchr5	13036001	13186000	25.1984	20.4602	0.386981	SOV5g010320.1	13109259	13115127	-	ABC transporter B family protein	ABC_membrane#ABC_tran	NA	NA	NA	AT5G39040	ABCB27	transporter associated with antigen processing protein 2
SOchr5	13036001	13186000	25.1984	20.4602	0.386981	SOV5g010330.1	13165419	13167355	+	Cytochrome P450	p450	NA	NA	NA	AT1G74110	CYP78A10	cytochrome P450; family 78; subfamily A; polypeptide 10
SOchr5	13036001	13186000	25.1984	20.4602	0.386981	SOV5g010340.1	13173946	13180345	-	PsbP domain-containing protein	PsbP	NA	psbP; photosystem II oxygen-evolving enhancer protein 2	map00195#Photosynthesis	AT3G55330	PPL1	PsbP-like protein 1
SOchr5	13036001	13186000	25.1984	20.4602	0.386981	SOV5g010270.1	13014362	13042014	+	Oxysterol-binding protein-related protein 1D	NA	NA	NA	NA	AT1G13170	ORP1D	OSBP(oxysterol binding protein)-related protein 1D
SOchr5	13036001	13186000	25.1984	20.4602	0.386981	SOV5g010290.1	13086555	13098206	-	Kelch repeat protein, putative	Kelch_4#Kelch_4#Kelch_4#Kelch_4#Kelch_3#Kelch_3#Kelch_3#Kelch_3#Kelch_1#Kelch_1#Kelch_1#Kelch_1#Kelch_1#Kelch_5#Kelch_5#Kelch_5#Kelch_5#Kelch_6#Kelch_6#Kelch_2#Kelch_2	NA	NA	NA	AT1G18610	NA	Galactose oxidase/kelch repeat superfamily protein
SOchr5	13036001	13186000	25.1984	20.4602	0.386981	SOV5g010350.1	13183546	13191678	-	Cleavage stimulation factor subunit like	WD40#WD40#WD40#WD40#WD40	NA	CSTF1; cleavage stimulation factor subunit 1	map03015#mRNA surveillance pathway	AT5G60940	NA	Transducin/WD40 repeat-like superfamily protein
SOchr5	13036001	13186000	25.1984	20.4602	0.386981	SOV5g010310.1	13106440	13107810	+	Mitochondrial transcription termination factor family protein	mTERF#mTERF	TR#mTERF	NA	NA	AT1G74120	NA	Mitochondrial transcription termination factor family protein
SOchr5	13196001	13213000	7.08076	14.8123	NA	SOV5g010360.1	13195731	13198566	+	COBRA-like protein	COBRA	NA	NA	NA	AT5G60920	COB	COBRA-like extracellular glycosyl-phosphatidyl inositol-anchored protein family
SOchr5	13196001	13213000	7.08076	14.8123	NA	SOV5g010370.1	13199124	13201349	-	COBRA-like protein	COBRA	NA	NA	NA	AT5G15630	IRX6	COBRA-like extracellular glycosyl-phosphatidyl inositol-anchored protein family
SOchr5	13222001	13244000	9.06214	22.4582	0.297124	SOV5g010380.1	13225884	13227312	+	Protein DETOXIFICATION	MatE	NA	TC.MATE; multidrug resistance protein, MATE family	NA	AT5G52450	NA	MATE efflux family protein
SOchr5	13222001	13244000	9.06214	22.4582	0.297124	SOV5g010390.1	13227836	13229431	-	Kinase, putative	Pkinase#Pkinase_Tyr	PK#WNK_NRBP	WNK; WNK lysine deficient protein kinase [EC:2.7.11.1]	NA	AT3G18750	WNK6	with no lysine (K) kinase 6
SOchr5	13319001	13347000	5.49874	NA	0.393868	SOV5g010440.1	13337372	13342905	+	BHLH domain-containing protein	bHLH-MYC_N	NA	NA	NA	AT1G06150	EMB1444	basic helix loop helix (bHLH) DNA-binding superfamily protein
SOchr5	13397001	13461000	21.4912	21.9286	0.510295	SOV5g010450.1	13399900	13415746	+	Putative MADS-box family transcription factor	K-box#SRF-TF	TF#MADS->MADS-MIKC	MADS-box transcription factor	NA	AT3G02310	2020-09-02	K-box region and MADS-box transcription factor family protein
SOchr5	13464001	13530000	9.25181	20.8203	0.317502	SOV5g010460.1	13465922	13466131	+	MADS-box transcription factor	SRF-TF	TF#MADS->MADS-M-type	MADS-box transcription factor	NA	AT5G60910	AGL8	AGAMOUS-like 8
SOchr5	13464001	13530000	9.25181	20.8203	0.317502	SOV5g010470.1	13479224	13483224	+	MADS-box transcription factor	K-box	NA	MADS-box transcription factor	NA	AT5G60910	AGL8	AGAMOUS-like 8
SOchr5	13464001	13530000	9.25181	20.8203	0.317502	SOV5g010480.1	13487831	13489464	+	Usp domain-containing protein	Usp	NA	NA	NA	AT5G17390	NA	Adenine nucleotide alpha hydrolases-like superfamily protein
SOchr5	13464001	13530000	9.25181	20.8203	0.317502	SOV5g010490.1	13505929	13510743	-	Mitochondrial ADP/ATP carrier protein	Mito_carr#Mito_carr	NA	SLC25A4S; solute carrier family 25 (mitochondrial adenine nucleotide translocator), member 4/5/6/31	map04020#Calcium signaling pathway#map04022#cGMP-PKG signaling pathway#map04217#Necroptosis#map04218#Cellular senescence#map05010#Alzheimer disease#map05012#Parkinson disease#map05016#Huntington disease#map05164#Influenza A#map05166#Human T-cell leukemia virus 1 infection	AT5G17400	ER-ANT1	endoplasmic reticulum-adenine nucleotide transporter 1
SOchr5	13464001	13530000	9.25181	20.8203	0.317502	SOV5g010500.1	13517453	13522780	+	Hexosyltransferase	Glyco_transf_8	NA	GAUT; alpha-1,4-galacturonosyltransferase [EC:2.4.1.43]	map00520#Amino sugar and nucleotide sugar metabolism#map01100#Metabolic pathways	AT1G18580	GAUT11	galacturonosyltransferase 11
SOchr5	13464001	13530000	9.25181	20.8203	0.317502	SOV5g010510.1	13523669	13525714	-	isoaspartyl peptidase/L-asparaginase-like	Asparaginase_2	NA	ASRGL1; L-asparaginase / beta-aspartyl-peptidase [EC:3.5.1.1 3.4.19.5]	map00250#Alanine, aspartate and glutamate metabolism#map00460#Cyanoamino acid metabolism#map01100#Metabolic pathways#map01110#Biosynthesis of secondary metabolites	AT5G08100	ASPGA1	N-terminal nucleophile aminohydrolases (Ntn hydrolases) superfamily protein
SOchr5	13464001	13530000	9.25181	20.8203	0.317502	SOV5g010520.1	13526891	13548639	-	ATP-dependent helicase	DEAD#DUF1998#Helicase_C#ubiquitin	NA	NA	NA	AT5G08110	NA	UBQ; helicase-c and DEAD-like helicase domain-containing protein
SOchr5	13573001	13606000	6.42326	45.205	0.409747	SOV5g010560.1	13602587	13603606	+	Dof-type domain-containing protein	zf-Dof	TF#C2C2->C2C2-Dof	NA	NA	AT5G60850	OBP4	OBF binding protein 4
SOchr5	13650001	13661000	5.03345	NA	0.517297	SOV5g010610.1	13656486	13659393	+	O-fucosyltransferase	O-FucT	NA	RRT; rhamnogalacturonan I rhamnosyltransferase [EC:2.4.1.351]	NA	AT5G15740	NA	O-fucosyltransferase family protein
SOchr5	13668001	13678000	3.98948	25.7689	NA	SOV5g010620.1	13673696	13674210	-	DNA helicase	MCM	NA	NA	NA	AT5G46280	MCM3	Minichromosome maintenance (MCM2/3/5) family protein
SOchr5	13723001	13736000	4.38379	15.9186	NA	SOV5g010660.1	13733577	13735058	+	PREDICTED: UDP-glycosyltransferase	UDPGT	NA	NA	NA	AT1G73880	UGT89B1	UDP-glucosyl transferase 89B1
SOchr5	13723001	13736000	4.38379	15.9186	NA	SOV5g010650.1	13725339	13729803	-	PHD and RING finger domain-containing protein	PHD#zf-RING_2#zf-C3HC4	TR#PHD	NA	NA	AT3G05670	NA	RING/U-box protein
SOchr5	13751001	13820000	28.6302	16.1928	0.531633	SOV5g010690.1	13768540	13769958	+	RING-type domain-containing protein	zf-RING_2#zf-C3HC4_2#zf-RING_11#zf-C3HC4	NA	NA	NA	AT5G08139	NA	RING/U-box superfamily protein
SOchr5	13751001	13820000	28.6302	16.1928	0.531633	SOV5g010700.1	13771698	13776167	-	Tetratricopeptide repeat 12	NA	NA	NA	NA	AT5G60840	NA	hypothetical protein
SOchr5	13751001	13820000	28.6302	16.1928	0.531633	SOV5g010720.1	13791507	13794482	+	HPt domain-containing protein	NA	NA	NA	NA	NA	NA	NA
SOchr5	13751001	13820000	28.6302	16.1928	0.531633	SOV5g010730.1	13815273	13815806	-	Armadillo repeat-containing protein 7	Arm	NA	NA	NA	AT5G37290	NA	ARM repeat superfamily protein
SOchr5	13751001	13820000	28.6302	16.1928	0.531633	SOV5g010710.1	13779943	13808743	-	Pentatricopeptide repeat-containing protein	COBRA#COBRA#Peptidase_S49#Peptidase_S49#PPR#PPR#PPR#PPR#PPR#PPR#PPR#PPR#PPR#PPR_2#PPR_2#DYW_deaminase#PPR_3	NA	NA	NA	AT1G18485	NA	Pentatricopeptide repeat (PPR) superfamily protein
SOchr5	13751001	13820000	28.6302	16.1928	0.531633	SOV5g010680.1	13761135	13766638	+	WD_REPEATS_REGION domain-containing protein	Mcl1_mid#WD40#WD40#WD40#ANAPC4_WD40	NA	WDHD1; chromosome transmission fidelity protein 4	NA	AT3G42660	NA	transducin family protein / WD-40 repeat family protein
SOchr5	13827001	13860000	15.6816	26.1969	0.588302	SOV5g010750.1	13834499	13839984	-	agmatine deiminase	PAD_porph	NA	aguA; agmatine deiminase [EC:3.5.3.12]	map00330#Arginine and proline metabolism#map01100#Metabolic pathways	AT5G08170	EMB1873	porphyromonas-type peptidyl-arginine deiminase family protein
SOchr5	13827001	13860000	15.6816	26.1969	0.588302	SOV5g010770.1	13851842	13860269	-	WD_REPEATS_REGION domain-containing protein	WD40#WD40#WD40#WD40#WD40#WD40#WD40#WD40#ANAPC4_WD40#NLE#PD40	NA	RSA4; ribosome assembly protein 4	NA	AT5G52820	NA	WD-40 repeat family protein / notchless protein
SOchr5	13827001	13860000	15.6816	26.1969	0.588302	SOV5g010740.1	13827028	13833056	-	Protein kinase domain-containing protein	Pkinase#Pkinase_Tyr	PK#NAK	STK16; serine/threonine kinase 16 [EC:2.7.11.1]	NA	AT5G08160	PK3	serine/threonine protein kinase 3
SOchr5	13827001	13860000	15.6816	26.1969	0.588302	SOV5g010760.1	13842712	13845732	-	Ribonucloprotein	Ribosomal_L7Ae	NA	NHP2; H/ACA ribonucleoprotein complex subunit 2	map03008#Ribosome biogenesis in eukaryotes	AT5G08180	NA	Ribosomal protein L7Ae/L30e/S12e/Gadd45 family protein
SOchr5	13865001	13932000	9.16944	17.8048	0.377779	SOV5g010780.1	13866496	13872336	+	Enolase	Enolase_C#Enolase_N#MR_MLE_C	NA	ENO; enolase [EC:4.2.1.11]	map00010#Glycolysis / Gluconeogenesis#map00680#Methane metabolism#map01100#Metabolic pathways#map01110#Biosynthesis of secondary metabolites#map01120#Microbial metabolism in diverse environments#map01200#Carbon metabolism#map01230#Biosynthesis of amino acids#map03018#RNA degradation#map04066#HIF-1 signaling pathway	AT1G74030	ENO1	enolase 1
SOchr5	13865001	13932000	9.16944	17.8048	0.377779	SOV5g010790.1	13893775	13900857	+	protein MIS12 homolog	Mis12	NA	NA	NA	AT5G35520	MIS12	minichromosome instability 12 (mis12)-like protein
SOchr5	13865001	13932000	9.16944	17.8048	0.377779	SOV5g010800.1	13904078	13905923	+	Tetraspanin family protein	Tetraspanin	NA	NA	NA	AT1G18520	TET11	tetraspanin11
SOchr5	13865001	13932000	9.16944	17.8048	0.377779	SOV5g010810.1	13911009	13916358	+	Phosphatidate cytidylyltransferase, mitochondrial	Tam41_Mmp37	NA	TAM41; mitochondrial translocator assembly and maintenance protein 41	NA	AT3G47630	NA	translocator assembly/maintenance protein
SOchr5	13865001	13932000	9.16944	17.8048	0.377779	SOV5g010820.1	13917572	13924060	-	protein CHAPERONE-LIKE PROTEIN OF POR1, chloroplastic-like	CPP1-like	NA	NA	NA	AT5G23040	CDF1	cell growth defect factor-like protein (DUF3353)
SOchr5	13945001	14081000	21.7828	25.5406	0.347711	SOV5g010830.1	13960356	13965002	-	pathogen-related protein-like	NA	NA	NA	NA	AT1G78780	NA	pathogenesis-related family protein
SOchr5	13945001	14081000	21.7828	25.5406	0.347711	SOV5g010850.1	13976015	13976362	+	Transmembrane protein	NA	NA	NA	NA	AT1G16916	NA	transmembrane protein
SOchr5	13945001	14081000	21.7828	25.5406	0.347711	SOV5g010870.1	14004740	14006247	+	F-box/FBD-like domain protein	NA	NA	NA	NA	AT1G13570	NA	F-box/RNI-like superfamily protein
SOchr5	13945001	14081000	21.7828	25.5406	0.347711	SOV5g010880.1	14010027	14014581	+	Plasma membrane ATPase	NA	NA	NA	NA	AT3G47950	HA4	H[+]-ATPase 4
SOchr5	13945001	14081000	21.7828	25.5406	0.347711	SOV5g010900.1	14027888	14040643	-	Acetyl-coenzyme A synthetase	AMP-binding	NA	NA	NA	AT5G23050	AAE17	acyl-activating enzyme 17
SOchr5	13945001	14081000	21.7828	25.5406	0.347711	SOV5g010910.1	14042846	14046635	-	Rhodanese domain-containing protein	NA	NA	NA	NA	AT5G23060	CaS	calcium sensing receptor
SOchr5	13945001	14081000	21.7828	25.5406	0.347711	SOV5g010920.1	14059775	14060224	+	Transmembrane protein, putative	NA	NA	NA	NA	AT1G74055	NA	transmembrane protein
SOchr5	13945001	14081000	21.7828	25.5406	0.347711	SOV5g010930.1	14064109	14064579	+	PREDICTED: probable calcium-binding	EF-hand_1#EF-hand_1#EF-hand_7#EF-hand_7#EF-hand_6#EF-hand_6#EF-hand_8#EF-hand_8#EF-hand_8#EF-hand_5#EF-hand_5#EF-hand_5#EF-hand_5	NA	CML; calcium-binding protein CML	map04626#Plant-pathogen interaction	AT1G18530	NA	EF hand calcium-binding protein family
SOchr5	13945001	14081000	21.7828	25.5406	0.347711	SOV5g010840.1	13966181	13975767	-	Putative alpha-1,3/1,6-mannosyltransferase ALG2	Glycos_transf_1#Glyco_trans_1_4#Glyco_transf_4#Glyco_trans_4_4#Glyco_trans_1_2	NA	ALG2; alpha-1,3/alpha-1,6-mannosyltransferase [EC:2.4.1.132 2.4.1.257]	map00510#N-Glycan biosynthesis#map00513#Various types of N-glycan biosynthesis#map01100#Metabolic pathways	AT1G78800	NA	UDP-Glycosyltransferase superfamily protein
SOchr5	13945001	14081000	21.7828	25.5406	0.347711	SOV5g010860.1	13989205	13997380	-	Putative ovule protein	NA	NA	NA	NA	AT1G78810	NA	hypothetical protein
SOchr5	13945001	14081000	21.7828	25.5406	0.347711	SOV5g010890.1	14018910	14027238	+	Inositol-1-monophosphatase	Inositol_P	NA	E3.1.3.25; myo-inositol-1(or 4)-monophosphatase [EC:3.1.3.25]	map00521#Streptomycin biosynthesis#map00562#Inositol phosphate metabolism#map01100#Metabolic pathways#map01110#Biosynthesis of secondary metabolites#map04070#Phosphatidylinositol signaling system	AT1G31190	IMPL1	myo-inositol monophosphatase like 1
SOchr5	14083001	14124000	21.896	15.8238	0.450799	SOV5g010940.1	14084803	14107344	-	SURP motif domain-containing protein	DUF1604#Surp	NA	GPATCH1; G patch domain-containing protein 1	NA	AT5G23080	TGH	SWAP (Suppressor-of-White-APricot)/surp domain-containing protein
SOchr5	14126001	14137000	5.1022	14.1197	0.238361	SOV5g010950.1	14130192	14143788	-	ThiF domain-containing protein	ThiF	NA	tcdA; tRNA threonylcarbamoyladenosine dehydratase	NA	AT5G37530	NA	NAD(P)-binding Rossmann-fold superfamily protein
SOchr5	14174001	14194000	7.10886	18.8106	0.35294	SOV5g010970.1	14190178	14191044	+	Protein mizu-kussei 1	DUF617	NA	NA	NA	AT5G23100	NA	MIZU-KUSSEI-like protein (Protein of unknown function; DUF617)
SOchr5	14313001	14490000	40.6658	33.4916	0.633964	SOV5g011090.1	14323292	14327286	+	AB hydrolase-1 domain-containing protein	Abhydrolase_1#Abhydrolase_6	NA	NA	NA	AT5G02970	NA	alpha/beta-Hydrolases superfamily protein
SOchr5	14313001	14490000	40.6658	33.4916	0.633964	SOV5g011100.1	14352888	14362874	-	Translation initiation factor eIF-2B subunit delta like	IF-2B	NA	EIF2B4; translation initiation factor eIF-2B subunit delta	map03013#RNA transport#map05168#Herpes simplex virus 1 infection	AT5G38640	NA	NagB/RpiA/CoA transferase-like superfamily protein
SOchr5	14313001	14490000	40.6658	33.4916	0.633964	SOV5g011110.1	14373908	14374396	+	Putative oleosin	Oleosin	NA	NA	NA	AT3G18570	NA	Oleosin family protein
SOchr5	14313001	14490000	40.6658	33.4916	0.633964	SOV5g011120.1	14384110	14384526	-	Transmembrane protein	NA	NA	NA	NA	AT1G49000	NA	transmembrane protein
SOchr5	14313001	14490000	40.6658	33.4916	0.633964	SOV5g011130.1	14423835	14426243	-	pre-rRNA-processing protein TSR2 homolog	WGG	NA	TSR2; pre-rRNA-processing protein TSR2	NA	AT5G27990	NA	Pre-rRNA-processing protein TSR2; conserved region
SOchr5	14313001	14490000	40.6658	33.4916	0.633964	SOV5g011080.1	14312345	14321160	+	Ribonuclease P protein subunit p29	UPF0086	NA	POP4; ribonuclease P protein subunit POP4 [EC:3.1.26.5]	map03008#Ribosome biogenesis in eukaryotes#map03013#RNA transport	AT2G43190	POP4	ribonuclease P family protein
SOchr5	14313001	14490000	40.6658	33.4916	0.633964	SOV5g011140.1	14432665	14458798	+	Transcription initiation factor tfiid subunit 2	Peptidase_M1	NA	TAF2; transcription initiation factor TFIID subunit 2	map03022#Basal transcription factors	AT1G73960	TAF2	TBP-associated factor 2
SOchr5	14494001	14559000	10.2376	40.6116	0.470213	SOV5g011150.1	14524148	14525665	-	Cycloidea-like protein group 1A	TCP	TF#TCP	NA	NA	AT3G18550	BRC1	TCP family transcription factor
SOchr5	14494001	14559000	10.2376	40.6116	0.470213	SOV5g011170.1	14552431	14554577	-	Disease resistance protein	NA	NA	NA	NA	AT3G14470	NA	NB-ARC domain-containing disease resistance protein
SOchr5	14494001	14559000	10.2376	40.6116	0.470213	SOV5g011180.1	14554597	14555424	-	Disease resistance protein	NB-ARC	NA	NA	NA	AT3G14470	NA	NB-ARC domain-containing disease resistance protein
SOchr5	14494001	14559000	10.2376	40.6116	0.470213	SOV5g011190.1	14555472	14555774	-	Rx_N domain-containing protein	Rx_N	NA	NA	NA	NA	NA	NA
SOchr5	14494001	14559000	10.2376	40.6116	0.470213	SOV5g011160.1	14541807	14550856	+	DNA mismatch repair protein MutS	MutS_V#MutS_III#MutS_II#MutS_IV#MutS_I	NA	MSH2; DNA mismatch repair protein MSH2	map01524#Platinum drug resistance#map03430#Mismatch repair#map05200#Pathways in cancer#map05210#Colorectal cancer	AT3G18524	MSH2	MUTS homolog 2
SOchr5	14569001	14632000	8.62664	25.2243	0.301573	SOV5g011200.1	14567721	14569791	+	Aldo_ket_red domain-containing protein	Aldo_ket_red	NA	NA	NA	AT4G33670	NA	NAD(P)-linked oxidoreductase superfamily protein
SOchr5	14569001	14632000	8.62664	25.2243	0.301573	SOV5g011220.1	14587290	14590785	-	Leucoanthocyanidin reductase	NmrA#NAD_binding_10#GDP_Man_Dehyd#Epimerase	NA	LAR; leucoanthocyanidin reductase [EC:1.17.1.3]	map00941#Flavonoid biosynthesis#map01110#Biosynthesis of secondary metabolites	AT1G75290	NA	NAD(P)-binding Rossmann-fold superfamily protein
SOchr5	14569001	14632000	8.62664	25.2243	0.301573	SOV5g011210.1	14574007	14586907	+	RING-type domain-containing protein	Tmemb_185A#zf-C3HC4_3	NA	NA	NA	AT1G18470	NA	Transmembrane Fragile-X-F-associated protein
SOchr5	14569001	14632000	8.62664	25.2243	0.301573	SOV5g011230.1	14595653	14603558	+	UDENN domain-containing protein	SPA	NA	NA	NA	AT1G73930	NA	polarity axis stabilization protein
SOchr5	14569001	14632000	8.62664	25.2243	0.301573	SOV5g011240.1	14605302	14628615	-	RanBP2-type domain-containing protein	Hist_deacetyl	NA	NA	NA	AT3G18520	HDA15	histone deacetylase 15
SOchr5	14678001	14698000	6.34861	41.4051	0.274807	SOV5g011280.1	14691675	14700747	-	Abhydro_lipase domain-containing protein	Abhydro_lipase	NA	NA	NA	AT1G73920	NA	alpha/beta-Hydrolases superfamily protein
SOchr5	14678001	14698000	6.34861	41.4051	0.274807	SOV5g011270.1	14679582	14682935	-	Hydroxyproline-rich glycoprotein family protein	NA	NA	NA	NA	AT5G21280	NA	hydroxyproline-rich glycoprotein family protein
SOchr5	14765001	14831000	13.6959	35.0135	0.401756	SOV5g011310.1	14781348	14784810	-	Calnexin like	Calreticulin	NA	CANX; calnexin	map04141#Protein processing in endoplasmic reticulum#map04145#Phagosome#map04612#Antigen processing and presentation#map04918#Thyroid hormone synthesis#map05166#Human T-cell leukemia virus 1 infection	AT5G61790	CNX1	calnexin 1
SOchr5	14765001	14831000	13.6959	35.0135	0.401756	SOV5g011320.1	14789954	14793384	-	PREDICTED: NADH-ubiquinone reductase complex 1 MLRQ	NA	NA	NA	NA	AT5G07330	NA	NFU1 iron-sulfur cluster protein
SOchr5	14765001	14831000	13.6959	35.0135	0.401756	SOV5g011330.1	14798021	14802289	-	PREDICTED: NADH-ubiquinone reductase complex 1 MLRQ	NA	NA	NA	NA	AT5G07330	NA	NFU1 iron-sulfur cluster protein
SOchr5	14765001	14831000	13.6959	35.0135	0.401756	SOV5g011340.1	14806938	14809360	-	Stress up-regulated Nod 19 protein	SURNod19	NA	NA	NA	AT5G61820	NA	stress up-regulated Nod 19 protein
SOchr5	14765001	14831000	13.6959	35.0135	0.401756	SOV5g011350.1	14816174	14820015	+	Short-chain dehydrogenase/reductase family protein	adh_short#adh_short_C2#KR#Epimerase	NA	CBR1; carbonyl reductase 1 [EC:1.1.1.184 1.1.1.189 1.1.1.197]	map00590#Arachidonic acid metabolism#map00790#Folate biosynthesis#map00980#Metabolism of xenobiotics by cytochrome P450#map01100#Metabolic pathways#map05204#Chemical carcinogenesis	AT5G51030	NA	NAD(P)-binding Rossmann-fold superfamily protein
SOchr5	14765001	14831000	13.6959	35.0135	0.401756	SOV5g011360.1	14821448	14822320	-	2-dehydro-3-deoxyphosphooctonate aldolase	DAHP_synth_1	NA	kdsA; 2-dehydro-3-deoxyphosphooctonate aldolase (KDO 8-P synthase) [EC:2.5.1.55]	map00540#Lipopolysaccharide biosynthesis#map01100#Metabolic pathways	AT1G79500	AtkdsA1	Aldolase-type TIM barrel family protein
SOchr5	14765001	14831000	13.6959	35.0135	0.401756	SOV5g011300.1	14774945	14778856	+	Glutamyl-tRNA(Gln) amidotransferase subunit A like	Amidase	NA	NA	NA	AT5G07360	NA	Amidase family protein
SOchr5	14849001	14859000	3.98433	20.7004	0.238428	SOV5g011370.1	14855986	14869842	-	NEP-interacting protein, putative (DUF239)	Neprosin#Neprosin_AP	NA	NA	NA	AT2G24950	NA	transmembrane protein; putative (DUF239)
SOchr5	14918001	14929000	4.1499	19.4383	0.22346	SOV5g011380.1	14922233	14929487	+	Putative succinate dehydrogenase assembly factor 2, mitochondrial-like	Sdh5	NA	NA	NA	AT5G51040	SDHAF2	succinate dehydrogenase assembly factor
SOchr5	15419001	15433000	5.25469	NA	0.333545	SOV5g011680.1	15421661	15426551	+	Auxin response factor	Auxin_resp#B3#AUX_IAA	TF#B3->B3-ARF	NA	NA	AT5G62000	ARF2	auxin response factor 2
SOchr5	15419001	15433000	5.25469	NA	0.333545	SOV5g011690.1	15429178	15433027	-	Putative transcription factor bHLH family	HLH	TF#bHLH	NA	NA	AT3G26744	ICE1	basic helix-loop-helix (bHLH) DNA-binding superfamily protein
SOchr5	15468001	15494000	5.31078	39.7796	NA	SOV5g011710.1	15466472	15473670	-	Laccase	Cu-oxidase#Cu-oxidase_2#Cu-oxidase_3	NA	E1.10.3.2; laccase [EC:1.10.3.2]	NA	AT3G09220	LAC7	laccase 7
SOchr5	15530001	15541000	4.01617	18.1326	0.26866	SOV5g011760.1	15533593	15535131	-	zf-GRF domain-containing protein	NA	NA	NA	NA	NA	NA	NA
SOchr5	15635001	15648000	4.48413	NA	0.280815	SOV5g011830.1	15636495	15650055	+	Golgin candidate 6	Uso1_p115_C#Uso1_p115_head	NA	NA	NA	AT3G27530	GC6	golgin Putative 6
SOchr5	15682001	15701000	NA	14.1122	0.27677	SOV5g011870.1	15698851	15699420	-	60S ribosome subunit biogenesis protein NIP7 homolog	UPF0113_N#UPF0113	NA	NIP7; 60S ribosome subunit biogenesis protein NIP7	NA	AT4G15770	NA	RNA binding protein
SOchr5	15682001	15701000	NA	14.1122	0.27677	SOV5g011860.1	15678071	15691571	-	PREDICTED: poly(A) polymerase	Reticulon#PolyA_pol#PolyA_pol_RNAbd	NA	NA	NA	AT5G23690	NA	Polynucleotide adenylyltransferase family protein
SOchr5	15870001	15926000	10.8496	43.8545	0.617405	SOV5g011960.1	15893604	15894356	-	Proteasome subunit alpha type	Proteasome#Proteasome_A_N	NA	PSMA4; 20S proteasome subunit alpha 3 [EC:3.4.25.1]	map03050#Proteasome#map05010#Alzheimer disease#map05012#Parkinson disease#map05016#Huntington disease#map05017#Spinocerebellar ataxia	AT3G22110	PAC1	20S proteasome alpha subunit C1
SOchr5	15870001	15926000	10.8496	43.8545	0.617405	SOV5g011970.1	15902886	15904216	-	Pathogenesis-related thaumatin family protein	Thaumatin	NA	NA	NA	AT1G75050	NA	Pathogenesis-related thaumatin superfamily protein
SOchr5	15870001	15926000	10.8496	43.8545	0.617405	SOV5g011990.1	15919979	15924059	-	Chloride channel	Voltage_CLC	NA	CLCN7; chloride channel 7	NA	AT3G27170	CLC-B	chloride channel B
SOchr5	15870001	15926000	10.8496	43.8545	0.617405	SOV5g011950.1	15871645	15885805	+	TPT domain-containing protein	NA	NA	NA	NA	AT1G34020	NA	Nucleotide-sugar transporter family protein
SOchr5	15870001	15926000	10.8496	43.8545	0.617405	SOV5g011980.1	15908536	15919511	+	23S rRNA (Uracil-5-)-methyltransferase	Cons_hypoth95	NA	NA	NA	AT3G27180	NA	S-adenosyl-L-methionine-dependent methyltransferases superfamily protein
SOchr5	16117001	16136000	7.30732	NA	0.460117	SOV5g012100.1	16118153	16126605	-	DUF4210 domain-containing protein	Chromosome_seg#DUF4210	NA	NA	NA	AT3G26890	NA	meiosis chromosome segregation family protein
SOchr5	16672001	16683000	4.24618	22.1304	0.320218	SOV5g012340.1	16668792	16672559	-	Glutamate-1-semialdehyde 2,1-aminomutase	Aminotran_3	NA	hemL; glutamate-1-semialdehyde 2,1-aminomutase [EC:5.4.3.8]	map00860#Porphyrin and chlorophyll metabolism#map01100#Metabolic pathways#map01110#Biosynthesis of secondary metabolites#map01120#Microbial metabolism in diverse environments	AT5G63570	GSA1	glutamate-1-semialdehyde-2;1-aminomutase
SOchr5	16940001	16972000	5.63408	20.8069	0.327519	SOV5g012500.1	16951766	16952791	-	Pyrrolidone-carboxylate peptidase	NA	NA	NA	NA	AT1G23440	NA	Peptidase C15; pyroglutamyl peptidase I-like protein
SOchr5	16940001	16972000	5.63408	20.8069	0.327519	SOV5g012510.1	16970057	16976786	-	Acyl-[acyl-carrier-protein] hydrolase	Acyl-ACP_TE	NA	FATB; fatty acyl-ACP thioesterase B [EC:3.1.2.14 3.1.2.21]	map00061#Fatty acid biosynthesis#map01100#Metabolic pathways#map01212#Fatty acid metabolism	AT1G08510	FATB	fatty acyl-ACP thioesterases B
SOchr5	17006001	17016000	NA	23.0861	0.2331	SOV5g012520.1	17013863	17015533	+	HVA22-like protein	TB2_DP1_HVA22	NA	REEP5_6; receptor expression-enhancing protein 5/6	NA	AT5G50720	HVA22E	HVA22 homologue E
SOchr5	17303001	17349000	6.88073	19.1059	0.368485	SOV5g012700.1	17306808	17318325	+	F-box domain-containing protein/FIST_C domain-containing protein	F-box	NA	NA	NA	AT5G63520	NA	F-box/LRR protein
SOchr5	17352001	17362000	3.99628	25.2525	0.368485	SOV5g012710.1	17352619	17359574	-	gamma carbonic anhydrase-like 2, mitochondrial	NA	NA	GAMMACA; gamma-carbonic anhydrase [EC:4.2.1.-]	NA	AT3G48680	GAMMA CAL2	gamma carbonic anhydrase-like 2
SOchr5	17638001	17651000	5.67645	15.0172	0.228468	SOV5g012880.1	17636239	17646723	-	TITAN-like protein	CCDC84	NA	NA	NA	AT4G24900	TTL	coiled coil protein
SOchr5	18236001	18254000	10.2689	20.3519	0.602009	SOV5g013200.1	18236023	18246739	-	Myb-like domain-containing protein	Myb_DNA-bind_4#Lactamase_B_2#Lactamase_B#RMMBL	TF#Trihelix	NA	NA	AT5G63420	emb2746	RNA-metabolising metallo-beta-lactamase family protein
SOchr5	18236001	18254000	10.2689	20.3519	0.602009	SOV5g013210.1	18248673	18249302	-	Ubiquitin carboxyl-terminal hydrolase	NA	NA	NA	NA	AT4G10570	UBP9	ubiquitin-specific protease 9
SOchr5	18321001	18335000	6.15383	NA	0.344696	SOV5g013270.1	18322189	18330494	+	probable aspartyl aminopeptidase	Peptidase_M18#Peptidase_M42	NA	DNPEP; aspartyl aminopeptidase [EC:3.4.11.21]	NA	AT5G60160	NA	Zn-dependent exopeptidases superfamily protein
SOchr5	18610001	18620000	12.8154	NA	0.44155	SOV5g013430.1	18614573	18615325	+	DNA repair protein	Rad51#Rad51	NA	XRCC3; DNA-repair protein XRCC3	map03440#Homologous recombination	AT5G57450	XRCC3	homolog of X-ray repair cross complementing 3 (XRCC3)
SOchr5	19383001	19399000	5.05659	14.2668	0.262729	SOV5g013740.1	19384271	19393842	-	serine/threonine-protein phosphatase 2A 65 kDa regulatory subunit A beta isoform	HEAT#HEAT_2	NA	PPP2R1; serine/threonine-protein phosphatase 2A regulatory subunit A	map03015#mRNA surveillance pathway#map04071#Sphingolipid signaling pathway#map04114#Oocyte meiosis#map04151#PI3K-Akt signaling pathway#map04152#AMPK signaling pathway#map04261#Adrenergic signaling in cardiomyocytes#map04350#TGF-beta signaling pathway#map04390#Hippo signaling pathway#map04530#Tight junction#map04728#Dopaminergic synapse#map04730#Long-term depression#map05142#Chagas disease (Americ…	AT3G25800	PP2AA2	protein phosphatase 2A subunit A2
SOchr5	19383001	19399000	5.05659	14.2668	0.262729	SOV5g013750.1	19395569	19398932	-	PREDICTED: aluminum-activated malate transporter	ALMT#FUSC_2	NA	NA	NA	AT3G18440	ALMT9	aluminum-activated malate transporter 9
SOchr5	20178001	20193000	NA	20.0975	0.250414	SOV5g014090.1	20187599	20188730	+	Polyprotein, putative	NA	NA	NA	NA	AT1G21280	NA	Copia-like polyprotein/retrotransposon
SOchr5	20303001	20319000	48.2445	17.6831	0.445565	SOV5g014160.1	20312134	20312907	+	Membrane-associated kinase regulator	NA	NA	NA	NA	AT1G67050	NA	membrane-associated kinase regulator
SOchr5	20303001	20319000	48.2445	17.6831	0.445565	SOV5g014150.1	20295276	20307849	+	Putative AMSH-like ubiquitin thioesterase 1	USP8_dimer#JAB	NA	STAMBP; STAM-binding protein [EC:3.4.19.12]	map04144#Endocytosis	AT1G48790	AMSH1	associated molecule with the SH3 domain of STAM 1
SOchr5	20303001	20319000	48.2445	17.6831	0.445565	SOV5g014170.1	20313865	20318956	-	Purple acid phosphatase	fn3_PAP#Metallophos#Metallophos_C#Pur_ac_phosph_N	NA	ACP7; acid phosphatase type 7	NA	AT5G50400	PAP27	purple acid phosphatase 27
SOchr5	20360001	20429000	8.25595	28.4076	0.561376	SOV5g014200.1	20369725	20373566	+	Core-2/I-branching beta-1;6-N-acetylglucosaminyltransferase family protein	Branch	NA	NA	NA	AT1G68390	NA	Core-2/I-branching beta-1;6-N-acetylglucosaminyltransferase family protein
SOchr5	20360001	20429000	8.25595	28.4076	0.561376	SOV5g014210.1	20388754	20390463	+	Cystathionine beta-lyase	Cys_Met_Meta_PP	NA	metC; cysteine-S-conjugate beta-lyase [EC:4.4.1.13]	map00270#Cysteine and methionine metabolism#map00450#Selenocompound metabolism#map01100#Metabolic pathways#map01110#Biosynthesis of secondary metabolites#map01230#Biosynthesis of amino acids	AT3G57050	CBL	cystathionine beta-lyase
SOchr5	20360001	20429000	8.25595	28.4076	0.561376	SOV5g014220.1	20399341	20405230	+	Protein SAR deficient 1	Calmodulin_bind	NA	NA	NA	AT1G73805	SARD1	Calmodulin binding protein-like protein
SOchr5	20360001	20429000	8.25595	28.4076	0.561376	SOV5g014240.1	20417777	20419724	+	PREDICTED: putative disease resistance	NB-ARC#NB-ARC	NA	NA	NA	AT3G14470	NA	NB-ARC domain-containing disease resistance protein
SOchr5	20360001	20429000	8.25595	28.4076	0.561376	SOV5g014250.1	20421176	20428317	-	Putative condensin-2 complex subunit H2	CNDH2_C#CNDH2_C#CNDH2_N#CNDH2_M	NA	NCAPH2; condensin-2 complex subunit H2	NA	AT3G16730	HEB2	condensin-2 complex subunit H2-like protein
SOchr5	20360001	20429000	8.25595	28.4076	0.561376	SOV5g014190.1	20365019	20367952	+	AP-3 complex subunit delta	Adaptin_N#Cnd1	NA	AP3D; AP-3 complex subunit delta	map04142#Lysosome	AT1G48760	delta-ADR	delta-adaptin
SOchr5	20360001	20429000	8.25595	28.4076	0.561376	SOV5g014230.1	20407533	20417961	-	Protein kinase family protein	Pkinase#Pkinase#Pkinase_Tyr#Pkinase_Tyr#WAK_assoc#WAK_assoc#GUB_WAK_bind#GUB_WAK_bind#GUB_WAK_bind	PK#RLK-Pelle_WAK_LRK10L-1	NA	NA	AT1G18390	NA	Serine/Threonine kinase family catalytic domain protein
SOchr5	20457001	20478000	5.44701	NA	0.566547	SOV5g014260.1	20468057	20481293	+	OBG-type G domain-containing protein	MMR_HSR1_Xtn#TGS#MMR_HSR1#FeoB_N	NA	NA	NA	AT4G39520	NA	GTP-binding protein-like protein
SOchr5	20523001	20549000	6.6376	22.2175	0.566547	SOV5g014290.1	20534873	20538322	-	AB hydrolase-1 domain-containing protein	Abhydrolase_1#Abhydrolase_6	NA	NA	NA	AT1G73750	NA	alpha/beta hydrolase family protein
SOchr5	20523001	20549000	6.6376	22.2175	0.566547	SOV5g014280.1	20528887	20534008	+	RING-type domain-containing protein	zf-RING_2#zf-rbx1#zf-C3HC4_2#zf-C3HC4#zf-RING_11	NA	NA	NA	AT1G73760	NA	RING/U-box superfamily protein
SOchr5	20561001	20598000	9.93303	NA	0.582447	SOV5g014320.1	20581194	20592613	-	UDP-N-acetylglucosamine--N-acetylmuramyl- (Pentapeptide) pyrophosphoryl-undecaprenol N-acetylglucosamine transferase-like	Glyco_tran_28_C#Glyco_transf_28	NA	murG; UDP-N-acetylglucosamine--N-acetylmuramyl-(pentapeptide) pyrophosphoryl-undecaprenol N-acetylglucosamine transferase [EC:2.4.1.227]	map00550#Peptidoglycan biosynthesis#map01100#Metabolic pathways#map01502#Vancomycin resistance#map04112#Cell cycle - Caulobacter	AT1G73740	NA	UDP-Glycosyltransferase superfamily protein
SOchr5	20561001	20598000	9.93303	NA	0.582447	SOV5g014330.1	20595067	20602571	+	GDSL esterase/lipase	Lipase_GDSL	NA	NA	NA	AT2G42990	NA	GDSL-like Lipase/Acylhydrolase superfamily protein
SOchr5	20561001	20598000	9.93303	NA	0.582447	SOV5g014300.1	20559391	20569253	+	UDP-glycosyltransferase	UDPGT	NA	FG3; flavonol-3-O-glucoside/galactoside glucosyltransferase [EC:2.4.1.239 2.4.1.-]	map00944#Flavone and flavonol biosynthesis	AT5G54010	NA	UDP-Glycosyltransferase superfamily protein
SOchr5	20561001	20598000	9.93303	NA	0.582447	SOV5g014310.1	20570239	20578753	-	Lysine ketoglutarate reductase trans-splicing-like protein, putative (DUF707)	DUF707#DUF707	NA	NA	NA	AT4G18530	NA	lysine ketoglutarate reductase trans-splicing-like protein; putative (DUF707)
SOchr5	20631001	20651000	6.13563	NA	0.523483	SOV5g014360.1	20631874	20633282	+	NAC domain-containing protein	NAM	TF#NAC	NA	NA	AT5G09330	NAC082	NAC domain containing protein 82
SOchr5	20631001	20651000	6.13563	NA	0.523483	SOV5g014370.1	20636257	20639499	-	Phospholipase-like protein (PEARLI 4) family protein	PEARLI-4	NA	NA	NA	AT2G16900	NA	phospholipase-like protein (PEARLI 4) family protein
SOchr5	20631001	20651000	6.13563	NA	0.523483	SOV5g014380.1	20646706	20648496	-	transmembrane protein; putative (Protein of unknown function; DUF599)	DUF599	NA	NA	NA	AT3G18215	NA	transmembrane protein; putative (Protein of unknown function; DUF599)
SOchr5	20736001	20748000	4.62784	NA	0.566702	SOV5g014430.1	20738963	20741096	+	WAT1-related protein	EamA#EamA	NA	NA	NA	AT3G18200	UMAMIT4	nodulin MtN21 /EamA-like transporter family protein
SOchr5	20736001	20748000	4.62784	NA	0.566702	SOV5g014420.1	20714612	20736574	+	Protein phosphatase	PP2C	NA	ILKAP; integrin-linked kinase-associated serine/threonine phosphatase 2C [EC:3.1.3.16]	NA	AT1G18030	NA	Protein phosphatase 2C family protein
SOchr5	20756001	20778000	5.8957	NA	0.566702	SOV5g014440.1	20757314	20773944	+	ATP-dependent RNA helicase, putative	HA2#OB_NTP_bind#Helicase_C#DEAD#dsrm	NA	DHX36; ATP-dependent RNA helicase DHX36 [EC:3.6.4.13]	map03018#RNA degradation	AT1G48650	NA	DEA(D/H)-box RNA helicase family protein
SOchr5	20798001	20820000	8.87751	NA	0.566702	SOV5g014460.1	20801573	20804705	+	Protein DETOXIFICATION	MatE#MatE	NA	TC.MATE; multidrug resistance protein, MATE family	NA	AT5G52450	NA	MATE efflux family protein
SOchr5	20798001	20820000	8.87751	NA	0.566702	SOV5g014480.1	20813725	20814241	+	Protein DETOXIFICATION	MatE	NA	TC.MATE; multidrug resistance protein, MATE family	NA	AT5G52450	NA	MATE efflux family protein
SOchr5	20798001	20820000	8.87751	NA	0.566702	SOV5g014470.1	20806548	20811903	-	Aminotran_1_2 domain-containing protein	Aminotran_1_2#DegT_DnrJ_EryC1	NA	PAT; bifunctional aspartate aminotransferase and glutamate/aspartate-prephenate aminotransferase [EC:2.6.1.1 2.6.1.78 2.6.1.79]	map00350#Tyrosine metabolism#map00360#Phenylalanine metabolism#map00400#Phenylalanine, tyrosine and tryptophan biosynthesis#map00950#Isoquinoline alkaloid biosynthesis#map00960#Tropane, piperidine and pyridine alkaloid biosynthesis#map01100#Metabolic pathways#map01110#Biosynthesis of secondary metabolites#map01230#Biosynthesis of amino acids	AT2G22250	AAT	aspartate aminotransferase
SOchr5	20827001	20850000	14.8589	NA	0.566702	SOV5g014490.1	20829434	20831265	+	Protein DETOXIFICATION	MatE#MatE	NA	TC.MATE; multidrug resistance protein, MATE family	NA	AT5G52450	NA	MATE efflux family protein
SOchr5	20827001	20850000	14.8589	NA	0.566702	SOV5g014500.1	20832204	20847275	-	Protein kinase domain-containing protein	Pkinase#Pkinase_Tyr	PK#CMGC_CDK-CDK7	CDK7; cyclin-dependent kinase 7 [EC:2.7.11.22 2.7.11.23]	map03022#Basal transcription factors#map03420#Nucleotide excision repair#map04110#Cell cycle	AT1G18040	CDKD1;B3	cyclin-dependent kinase D1;B3
SOchr5	20888001	20917000	6.62324	NA	0.540648	SOV5g014520.1	20888701	20896121	-	pre-mRNA-splicing factor SPF27 homolog	BCAS2	NA	BCAS2; pre-mRNA-splicing factor SPF27	map03040#Spliceosome	AT3G18165	MOS4	modifier of snc1;4
SOchr5	20888001	20917000	6.62324	NA	0.540648	SOV5g014530.1	20905049	20909822	-	ULP_PROTEASE domain-containing protein	NA	NA	NA	NA	NA	NA	NA
SOchr5	20936001	20955000	5.45229	14.251	0.520121	SOV5g014550.1	20951637	20953777	+	Guanine nucleotide-binding protein beta subunit-like protein	WD40#WD40#WD40#WD40#WD40#WD40#WD40	NA	RACK1; guanine nucleotide-binding protein subunit beta-2-like 1 protein	map05162#Measles	AT1G18080	ATARCA	Transducin/WD40 repeat-like superfamily protein
SOchr5	20936001	20955000	5.45229	14.251	0.520121	SOV5g014540.1	20936714	20944197	+	Pentatricopeptide repeat-containing protein	PPR_2#PPR#PPR#PPR_3#PPR_3	NA	NA	NA	AT3G46870	NA	Pentatricopeptide repeat (PPR) superfamily protein
SOchr5	20936001	20955000	5.45229	14.251	0.520121	SOV5g014560.1	20954900	20957506	+	MOTHER of FT and TFL1 1	PBP	NA	NA	NA	AT1G18100	E12A11	PEBP (phosphatidylethanolamine-binding protein) family protein
SOchr5	20973001	20985000	4.73147	15.2493	0.520121	SOV5g014580.1	20971220	20979124	-	SART-1 family protein DOT2	SART-1	NA	SART1; U4/U6.U5 tri-snRNP-associated protein 1	map03040#Spliceosome	AT5G16780	DOT2	SART-1 family
SOchr5	20987001	21006000	5.71291	NA	0.520121	SOV5g014590.1	20991627	21004238	+	Mitogen-activated protein kinase	Pkinase#Pkinase_Tyr	PK#CMGC_MAPK	MPK8; mitogen-activated protein kinase 8 [EC:2.7.11.24]	map04016#MAPK signaling pathway - plant	AT3G18040	MPK9	MAP kinase 9
SOchr5	22325001	22335000	4.01826	22.6549	0.358855	SOV5g015140.1	22324269	22326902	+	DUF3527 domain protein	DUF3527#DUF3527	NA	NA	NA	AT5G01030	NA	enolase; putative (DUF3527)
SOchr5	23268001	23291000	5.12254	15.4199	NA	SOV5g015590.1	23268183	23270392	+	Glyco_hydro_19_cat domain-containing protein	Glyco_hydro_19	NA	NA	NA	AT1G05850	POM1	Chitinase family protein
SOchr5	23268001	23291000	5.12254	15.4199	NA	SOV5g015600.1	23270899	23272158	+	DUF309 domain protein	DUF309	NA	NA	NA	AT2G41120	NA	DUF309 domain protein
SOchr5	23268001	23291000	5.12254	15.4199	NA	SOV5g015610.1	23276213	23293091	-	Vacuolar amino acid transporter YPQ1	PQ-loop#PQ-loop	NA	PQLC2; solute carrier family 66 (lysosomal lysine-arginine transporter), member 1	NA	AT2G41050	NA	PQ-loop repeat family protein / transmembrane family protein
SOchr5	23521001	23534000	4.86942	15.0529	0.400419	SOV5g015670.1	23520931	23522794	+	protein disulfide-isomerase LQY1, chloroplastic	NA	NA	LQY1; protein disulfide-isomerase [EC:5.3.4.1]	NA	AT1G75690	LQY1	DnaJ/Hsp40 cysteine-rich domain superfamily protein
SOchr5	23521001	23534000	4.86942	15.0529	0.400419	SOV5g015680.1	23523551	23529645	-	L-aspartate oxidase	FAD_binding_2#Succ_DH_flav_C	NA	nadB; L-aspartate oxidase [EC:1.4.3.16]	map00250#Alanine, aspartate and glutamate metabolism#map00760#Nicotinate and nicotinamide metabolism#map01100#Metabolic pathways	AT5G14760	AO	L-aspartate oxidase
SOchr5	23749001	23760000	4.77539	14.9927	0.355149	SOV5g015800.1	23748174	23754190	-	Unknown protein	NA	NA	NA	NA	NA	NA	NA
SOchr5	24112001	24127000	5.29998	NA	0.412825	SOV5g016010.1	24119239	24122934	+	2-Cys peroxiredoxin	AhpC-TSA#Redoxin#1-cysPrx_C	NA	PRDX2_4; peroxiredoxin 2/4 [EC:1.11.1.24]	NA	AT3G11630	NA	Thioredoxin superfamily protein
SOchr5	24112001	24127000	5.29998	NA	0.412825	SOV5g016020.1	24124904	24130016	-	Cytokinin riboside 5'-monophosphate phosphoribohydrolase	Lysine_decarbox#LDcluster4	NA	LOG; cytokinin riboside 5'-monophosphate phosphoribohydrolase [EC:3.2.2.-]	NA	AT5G06300	LOG7	Putative lysine decarboxylase family protein
SOchr5	24292001	24308000	5.85228	15.6254	0.255382	SOV5g016120.1	24293961	24294665	-	LEA_2 domain-containing protein	LEA_2	NA	NA	NA	AT3G11650	NHL2	NDR1/HIN1-like 2
SOchr5	24314001	24348000	8.86109	18.4037	0.324187	SOV5g016130.1	24316942	24321136	+	AB hydrolase-1 domain-containing protein	NA	NA	NA	NA	AT3G50790	NA	esterase/lipase/thioesterase family protein
SOchr5	24314001	24348000	8.86109	18.4037	0.324187	SOV5g016140.1	24346705	24347196	-	DNA-directed DNA polymerase, family B, conserved site	NA	NA	NA	NA	AT3G52480	NA	transmembrane protein
SOchr5	24597001	24617000	NA	13.9743	0.351136	SOV5g016270.1	24615103	24615874	+	CASP-like protein	DUF588	NA	NA	NA	AT2G38480	NA	Uncharacterized protein family (UPF0497)
SOchr5	27518001	27540000	8.81417	NA	0.314185	SOV5g017350.1	27518861	27522736	-	Unknown protein	NA	NA	NA	NA	NA	NA	NA
SOchr5	27518001	27540000	8.81417	NA	0.314185	SOV5g017360.1	27520063	27520919	+	Non-specific lipid-transfer protein	NA	NA	NA	NA	AT5G59320	LTP3	lipid transfer protein 3
SOchr5	27518001	27540000	8.81417	NA	0.314185	SOV5g017370.1	27522483	27523007	+	Non-specific lipid-transfer protein	Tryp_alpha_amyl#LTP_2	NA	NA	NA	AT2G38530	LTP2	lipid transfer protein 2
SOchr5	27518001	27540000	8.81417	NA	0.314185	SOV5g017380.1	27525371	27525945	+	Non-specific lipid-transfer protein	Tryp_alpha_amyl#LTP_2	NA	NA	NA	AT5G59320	LTP3	lipid transfer protein 3
SOchr5	27518001	27540000	8.81417	NA	0.314185	SOV5g017390.1	27539601	27542004	+	Non-specific lipid-transfer protein	Tryp_alpha_amyl#Tryp_alpha_amyl#LTP_2	NA	NA	NA	AT3G51590	LTP12	lipid transfer protein 12
SOchr5	28792001	28804000	13.7677	NA	0.243366	SOV5g017950.1	28792563	28794975	-	Thioredoxin	Thioredoxin	NA	trxA; thioredoxin 1	map04621#NOD-like receptor signaling pathway#map05012#Parkinson disease#map05132#Salmonella infection#map05418#Fluid shear stress and atherosclerosis	AT3G08710	TH9	thioredoxin H-type 9
SOchr5	32100001	32123000	6.76024	NA	0.231365	SOV5g019630.1	32110116	32119076	-	C2H2-type domain-containing protein	ARS2#DUF3546	NA	NA	NA	AT2G27100	SE	C2H2 zinc-finger protein SERRATE (SE)
SOchr5	32466001	32481000	8.01083	21.0446	NA	SOV5g019810.1	32475295	32476581	-	Cytochrome P450	p450	NA	NA	NA	AT1G12740	CYP87A2	cytochrome P450; family 87; subfamily A; polypeptide 2
SOchr5	34433001	34460000	NA	15.4698	0.291418	SOV5g020350.1	34440530	34441757	+	ULP_PROTEASE domain-containing protein	NA	NA	NA	NA	NA	NA	NA
SOchr5	34433001	34460000	NA	15.4698	0.291418	SOV5g020360.1	34449116	34451017	+	ULP_PROTEASE domain-containing protein	NA	NA	NA	NA	NA	NA	NA
SOchr5	34433001	34460000	NA	15.4698	0.291418	SOV5g020370.1	34452051	34463301	-	ULP_PROTEASE domain-containing protein	NA	NA	NA	NA	NA	NA	NA
SOchr5	35841001	35863000	18.6047	14.6867	0.271587	SOV5g020840.1	35851120	35852095	+	Retrotrans_gag domain-containing protein	NA	NA	NA	NA	NA	NA	NA
SOchr5	35947001	36038000	11.0071	30.0855	0.413624	SOV5g020870.1	35997742	35998129	+	Retrovirus-related Pol polyprotein from transposon TNT 1-94	NA	NA	NA	NA	AT4G23160	CRK8	cysteine-rich RECEPTOR-like kinase
SOchr5	35947001	36038000	11.0071	30.0855	0.413624	SOV5g020860.1	35959392	35966151	+	Bromo domain-containing protein	NA	NA	NA	NA	NA	NA	NA
SOchr5	36043001	36066000	6.89179	29.9805	0.413624	SOV5g020880.1	36064469	36065419	+	PREDICTED: zinc finger	zf-C2H2_6#zf-C2H2_6#zf-C2H2_4	TF#C2H2	NA	NA	AT5G03510	NA	C2H2-type zinc finger family protein
SOchr5	37110001	37126000	5.86151	15.0715	0.262239	SOV5g021110.1	37113855	37115902	-	O-methyltransferase	Methyltransf_2	NA	NA	NA	AT3G53140	NA	O-methyltransferase family protein
SOchr5	37177001	37202000	7.34165	17.1915	0.27571	SOV5g021120.1	37199740	37204112	-	Cytochrome P450	p450	NA	LUT1; carotenoid epsilon hydroxylase [EC:1.14.14.158]	map00906#Carotenoid biosynthesis#map01100#Metabolic pathways#map01110#Biosynthesis of secondary metabolites	AT3G53130	LUT1	Cytochrome P450 superfamily protein
SOchr5	38252001	38269000	6.3393	NA	0.527311	SOV5g021440.1	38238910	38254990	+	Copalyl diphosphate synthase	Terpene_synth#Terpene_synth_C	NA	NA	NA	AT4G02780	GA1	Terpenoid cyclases/Protein prenyltransferases superfamily protein
SOchr5	38272001	38301000	9.907	NA	0.527311	SOV5g021450.1	38281417	38282041	+	Threonine dehydratase	NA	NA	NA	NA	AT3G10050	OMR1	L-O-methylthreonine resistant 1
SOchr5	38272001	38301000	9.907	NA	0.527311	SOV5g021470.1	38299752	38302984	+	GDSL esterase/lipase	Lipase_GDSL	NA	NA	NA	AT5G03820	NA	GDSL-like Lipase/Acylhydrolase family protein
SOchr5	38272001	38301000	9.907	NA	0.527311	SOV5g021460.1	38285149	38293951	+	Threonine dehydratase	PALP#Thr_dehydrat_C#Thr_dehydrat_C	NA	E4.3.1.19; threonine dehydratase [EC:4.3.1.19]	map00260#Glycine, serine and threonine metabolism#map00290#Valine, leucine and isoleucine biosynthesis#map01100#Metabolic pathways#map01110#Biosynthesis of secondary metabolites#map01200#Carbon metabolism#map01230#Biosynthesis of amino acids	AT3G10050	OMR1	L-O-methylthreonine resistant 1
SOchr5	38847001	38866000	4.98502	NA	0.278375	SOV5g021660.1	38850057	38851511	-	Sequence-specific DNA binding transcription factor	Myb_DNA-bind_4	TF#Trihelix	NA	NA	AT3G10040	NA	sequence-specific DNA binding transcription factor
SOchr5	45755001	45766000	4.51052	14.183	NA	SOV5g023500.1	45734377	45773657	+	Ketose-bisphosphate aldolase	F_bP_aldolase#SBD_N#NAD_binding_2#NAD_binding_2#NAD_binding_11#NAD_binding_11#NBD_C	NA	NA	NA	AT1G18270	NA	ketose-bisphosphate aldolase class-II family protein
SOchr5	49135001	49145000	NA	16.8291	0.26123	SOV5g024440.1	49136291	49142013	+	Zinc finger CCCH domain-containing protein	zf-CCCH#zf-CCCH#zf-CCCH#zf-CCCH#zf-CCCH#zf-CCCH_2#zf-CCCH_2#zf-CCCH_2#zf-CCCH_2#zf-CCCH_2	TF#C3H	NA	NA	AT2G47850	NA	Zinc finger C-x8-C-x5-C-x3-H type family protein
SOchr5	49152001	49169000	5.73612	NA	0.278324	SOV5g024450.1	49164803	49168352	+	PPM-type phosphatase domain-containing protein	PP2C	NA	NA	NA	AT3G16560	NA	Protein phosphatase 2C family protein
SOchr5	50003001	50018000	4.82141	22.0965	NA	SOV5g024700.1	50006822	50007584	-	Preprotein translocase SecA family protein, putative isoform 12	NA	NA	NA	NA	NA	NA	NA
SOchr5	51124001	51137000	4.01658	16.5731	NA	SOV5g024900.1	51115197	51169146	-	Putative ABC transporter C family member 2	ABC_membrane#ABC_membrane#ABC_tran#ABC_tran	NA	NA	NA	AT2G34660	ABCC2	multidrug resistance-associated protein 2
SOchr5	51687001	51697000	4.11951	16.5642	NA	SOV5g024940.1	51681828	51700263	+	DNA damage-binding protein 1	MMS1_N#CPSF_A	NA	DDB1; DNA damage-binding protein 1	map03420#Nucleotide excision repair#map04120#Ubiquitin mediated proteolysis#map05161#Hepatitis B#map05170#Human immunodeficiency virus 1 infection#map05203#Viral carcinogenesis	AT4G05420	DDB1A	damaged DNA binding protein 1A
SOchr5	55039001	55053000	5.26788	NA	0.249786	SOV5g025700.1	55044301	55045281	+	Cupin type-1 domain-containing protein	NA	NA	NA	NA	NA	NA	NA
SOchr5	58416001	58426000	NA	21.8236	0.220843	SOV5g026310.1	58415193	58416165	-	Unknown protein	NA	NA	NA	NA	NA	NA	NA
SOchr5	59142001	59161000	14.8769	19.5339	0.686931	SOV5g026530.1	59145806	59147699	-	Cyclin	Cyclin#Cyclin_N	NA	NA	NA	AT3G21870	CYCP2;B1	cyclin p2;B1
SOchr5	59183001	59200000	57.8734	22.3783	0.595493	SOV5g026540.1	59183709	59184149	+	Capsid p24	NA	NA	NA	NA	AT1G16730	UP6	hypothetical protein
SOchr5	59203001	59222000	8.19825	14.6687	0.595493	SOV5g026550.1	59202209	59203297	+	CCHC-type domain-containing protein	zf-CCHC_4	NA	NA	NA	NA	NA	NA
SOchr5	59203001	59222000	8.19825	14.6687	0.595493	SOV5g026560.1	59212443	59212981	-	X8 domain-containing protein	X8	NA	NA	NA	AT1G78520	NA	Carbohydrate-binding X8 domain superfamily protein
SOchr5	72804001	72845000	NA	13.9162	0.289138	SOV5g029180.1	72833176	72836253	+	Unknown protein	NA	NA	NA	NA	NA	NA	NA
SOchr5	72958001	72968000	NA	17.9125	0.220449	SOV5g029200.1	72960261	72964491	+	4,5-dioxygenase-like protein	LigB	NA	DOPA; 4,5-DOPA dioxygenase extradiol [EC:1.13.11.-]	map00965#Betalain biosynthesis	AT4G15093	LigB	catalytic LigB subunit of aromatic ring-opening dioxygenase family
SOchr5	73141001	73168000	NA	32.46	0.271748	SOV5g029230.1	73141226	73146772	+	Unknown protein	NA	NA	NA	NA	NA	NA	NA
SOchr5	73141001	73168000	NA	32.46	0.271748	SOV5g029240.1	73148366	73149175	+	GPN-loop GTPase 3	ATP_bind_1	NA	GPN; GPN-loop GTPase	NA	AT4G12790	NA	P-loop containing nucleoside triphosphate hydrolases superfamily protein
SOchr5	73141001	73168000	NA	32.46	0.271748	SOV5g029250.1	73151841	73152236	+	Unknown protein	NA	NA	NA	NA	NA	NA	NA
SOchr5	73141001	73168000	NA	32.46	0.271748	SOV5g029270.1	73164766	73168976	-	nucleobase-ascorbate transporter 2	Xan_ur_permease	NA	NA	NA	AT2G34190	NA	Xanthine/uracil permease family protein
SOchr5	73141001	73168000	NA	32.46	0.271748	SOV5g029260.1	73152653	73164182	+	O-fucosyltransferase	O-FucT	NA	NA	NA	AT1G29200	NA	O-fucosyltransferase family protein
SOchr5	77764001	77776000	3.97956	20.8285	NA	SOV5g029900.1	77775813	77776709	-	Pollen allergen Ole e 1 family	Pollen_Ole_e_I	NA	NA	NA	AT1G29140	NA	Pollen Ole e 1 allergen and extensin family protein
SOchr5	77827001	77837000	4.24726	27.7958	NA	SOV5g029920.1	77822421	77829565	+	Transpos_assoc domain-containing protein	NA	NA	NA	NA	NA	NA	NA
SOchr5	78623001	78642000	5.15594	18.4877	0.242177	SOV5g030090.1	78625099	78626641	-	Unknown protein	NA	NA	NA	NA	NA	NA	NA
SOchr5	86120001	86184000	NA	24.772	0.283916	SOV5g031700.1	86155334	86155705	-	Retrotrans_gag domain-containing protein	NA	NA	NA	NA	NA	NA	NA
SOchr5	86120001	86184000	NA	24.772	0.283916	SOV5g031710.1	86166650	86167105	-	Retrotrans_gag domain-containing protein	NA	NA	NA	NA	NA	NA	NA
SOchr5	87545001	87561000	NA	24.773	0.368199	SOV5g031890.1	87551687	87552053	-	RNase H domain-containing protein	NA	NA	NA	NA	NA	NA	NA
SOchr5	88322001	88334000	11.6178	23.4496	0.489029	SOV5g032020.1	88322102	88323335	-	HP domain-containing protein	NA	NA	NA	NA	AT2G29890	VLN1	villin-like 1
SOchr5	89466001	89482000	NA	25.8458	0.257628	SOV5g032320.1	89466389	89470233	-	MLO-like protein	Mlo#Mlo	NA	MLO; mlo protein	NA	AT1G11000	MLO4	Seven transmembrane MLO family protein
SOchr5	89664001	89684000	12.7221	33.1157	0.388735	SOV5g032370.1	89665154	89669857	+	ULP_PROTEASE domain-containing protein	Peptidase_C48	NA	NA	NA	NA	NA	NA
SOchr5	97170001	97188000	4.88766	17.6642	0.699406	SOV5g034060.1	97174424	97175100	+	NADH-ubiquinone oxidoreductase chain 6	Oxidored_q3	NA	ND6; NADH-ubiquinone oxidoreductase chain 6 [EC:7.1.1.2]	map00190#Oxidative phosphorylation#map01100#Metabolic pathways#map04714#Thermogenesis#map04723#Retrograde endocannabinoid signaling#map05010#Alzheimer disease#map05012#Parkinson disease#map05016#Huntington disease	AT2G07718	NA	Cytochrome b/b6 protein
SOchr5	97170001	97188000	4.88766	17.6642	0.699406	SOV5g034070.1	97181407	97183134	-	Cytochrome c oxidase subunit 1	COX1	NA	COX1; cytochrome c oxidase subunit 1 [EC:7.1.1.9]	map00190#Oxidative phosphorylation#map01100#Metabolic pathways#map04260#Cardiac muscle contraction#map04714#Thermogenesis#map04932#Non-alcoholic fatty liver disease (NAFLD)#map05010#Alzheimer disease#map05012#Parkinson disease#map05016#Huntington disease	NA	NA	NA
SOchr5	97170001	97188000	4.88766	17.6642	0.699406	SOV5g034050.1	97173465	97173896	+	Ribosomal protein S4	NA	NA	RP-S4; small subunit ribosomal protein S4	map03010#Ribosome	AT2G07734	NA	Alpha-L RNA-binding motif/Ribosomal protein S4 family protein
SOchr5	99259001	99290000	7.95509	22.6893	0.435413	SOV5g034920.1	99286952	99288623	+	Eukaryotic translation initiation factor 3 subunit F	NA	NA	NA	NA	AT2G39990	EIF2	eukaryotic translation initiation factor 2
SOchr5	99897001	99920000	63.7117	15.7177	0.820271	SOV5g035000.1	99915158	99915859	-	MFS domain-containing protein	NA	NA	NA	NA	AT4G35300	TMT2	tonoplast monosaccharide transporter2
SOchr5	100551001	100564000	119.276	NA	0.425472	SOV5g035080.1	100554332	100585804	+	ATPase_AAA_core domain-containing protein	NA	NA	NA	NA	NA	NA	NA
SOchr5	109174001	109185000	24.4167	NA	0.22776	SOV5g036380.1	109182805	109188396	-	DUF760 domain-containing protein	DUF760#DUF760	NA	NA	NA	AT1G63610	NA	hypothetical protein
SOchr5	116186001	116205000	NA	16.0256	0.287662	SOV5g037610.1	116202649	116205286	+	Protein kinase	Pkinase#Pkinase_Tyr	PK#RLK-Pelle_RLCK-VIIa-1	NA	NA	AT1G20650	ASG5	Protein kinase superfamily protein
SOchr5	117043001	117075000	6.96687	19.8798	NA	SOV5g037770.1	117067914	117071860	-	DDE Tnp4 domain-containing protein	NA	NA	NA	NA	AT5G35695	NA	nuclease HARBI1-like protein
SOchr5	117100001	117134000	5.58053	16.0668	0.231115	SOV5g037780.1	117126470	117128035	+	ULP_PROTEASE domain-containing protein	NA	NA	NA	NA	NA	NA	NA
SOchr5	117100001	117134000	5.58053	16.0668	0.231115	SOV5g037790.1	117129593	117129916	-	50S ribosomal L6	Ribosomal_L6	NA	RP-L6; large subunit ribosomal protein L6	map03010#Ribosome	AT2G18400	NA	ribosomal protein L6 family protein
SOchr5	117695001	117709000	4.30339	23.2694	0.235963	SOV5g037850.1	117693664	117706762	-	Peptidase_M14 domain-containing protein	NA	NA	NA	NA	AT5G42320	NA	Zn-dependent exopeptidases superfamily protein
SOchr5	117713001	117735000	5.3635	21.3874	0.241911	SOV5g037860.1	117731145	117732688	-	SSD domain-containing protein	NPC1_N	NA	NA	NA	AT4G38350	NA	Patched family protein
SOchr5	117835001	117856000	4.92584	25.771	0.241649	SOV5g037880.1	117832589	117835170	-	Unknown protein	NA	NA	NA	NA	NA	NA	NA
SOchr5	117942001	117953000	4.32615	27.8605	0.334794	SOV5g037890.1	117945759	117946988	+	Thioredoxin	CaM_binding#Thioredoxin	NA	NA	NA	AT5G04020	NA	calmodulin binding protein
SOchr5	118092001	118109000	5.8444	23.431	0.270701	SOV5g037900.1	118104422	118105257	+	Histone H3	Histone	NA	H3; histone H3	map05034#Alcoholism#map05131#Shigellosis#map05202#Transcriptional misregulation in cancer#map05322#Systemic lupus erythematosus	AT5G10980	NA	Histone superfamily protein
SOchr5	118125001	118138000	5.52594	19.2065	NA	SOV5g037910.1	118125296	118128226	+	Germin-like protein	Cupin_1#Cupin_2	NA	NA	NA	AT5G39130	NA	RmlC-like cupins superfamily protein
SOchr5	118143001	118156000	4.92131	15.8625	0.2585	SOV5g037920.1	118139424	118143377	+	Squamosa promoter-binding-like protein	SBP	TF#SBP	NA	NA	AT5G50670	SPL13B	Squamosa promoter-binding protein-like (SBP domain) transcription factor family protein
SOchr5	118249001	118259000	4.17084	21.107	NA	SOV5g037930.1	118258367	118259062	+	Pentatricopeptide repeat-containing protein	PPR	NA	NA	NA	AT1G64950	CYP89A5	cytochrome P450; family 89; subfamily A; polypeptide 5
SOchr5	118267001	118285000	4.90649	16.9336	NA	SOV5g037950.1	118273022	118275157	-	Transposase_23 domain-containing protein	NA	NA	NA	NA	NA	NA	NA
SOchr5	118535001	118561000	6.69599	16.7504	0.309811	SOV5g037990.1	118532344	118537265	+	Putative alcohol dehydrogenase	NA	NA	NA	NA	AT5G24760	NA	GroES-like zinc-binding dehydrogenase family protein
SOchr5	118535001	118561000	6.69599	16.7504	0.309811	SOV5g038000.1	118538178	118540656	-	F-box domain-containing protein	Kelch_1#Kelch_1#F-box#F-box-like	NA	NA	NA	AT5G42350	NA	Galactose oxidase/kelch repeat superfamily protein
SOchr5	118535001	118561000	6.69599	16.7504	0.309811	SOV5g038010.1	118542963	118573056	-	RRM domain-containing protein	NA	NA	NA	NA	NA	NA	NA
SOchr5	118562001	118615000	5.28169	22.8167	0.309811	SOV5g038020.1	118571539	118584921	+	DUF3456 domain-containing protein	DUF3456	NA	CNPY1_2; protein canopy 1/2	NA	AT1G42480	NA	TLR4 regulator/MIR-interacting MSAP protein
SOchr5	118562001	118615000	5.28169	22.8167	0.309811	SOV5g038040.1	118595879	118597266	-	probable protein arginine N-methyltransferase 1	PrmA#Band_7#Cons_hypoth95	NA	NA	NA	AT4G29510	PRMT11	arginine methyltransferase 11
SOchr5	118562001	118615000	5.28169	22.8167	0.309811	SOV5g038050.1	118612660	118613229	+	60S ribosome subunit biogenesis protein NIP7 homolog	UPF0113_N#UPF0113	NA	NIP7; 60S ribosome subunit biogenesis protein NIP7	NA	AT4G15770	NA	RNA binding protein
SOchr5	118562001	118615000	5.28169	22.8167	0.309811	SOV5g038060.1	118614769	118616260	-	Peptidylprolyl isomerase	NA	NA	NA	NA	AT5G48570	NA	FKBP-type peptidyl-prolyl cis-trans isomerase family protein
SOchr5	118562001	118615000	5.28169	22.8167	0.309811	SOV5g038010.1	118542963	118573056	-	RRM domain-containing protein	NA	NA	NA	NA	NA	NA	NA
SOchr5	118562001	118615000	5.28169	22.8167	0.309811	SOV5g038030.1	118585896	118589771	-	Protein phosphatase	PP2C	NA	PTC2_3; protein phosphatase PTC2/3 [EC:3.1.3.16]	NA	AT2G33700	PP2CG1	Protein phosphatase 2C family protein
SOchr5	118617001	118672000	12.3716	32.2844	0.330192	SOV5g038070.1	118652676	118652914	-	Unknown protein	NA	NA	NA	NA	NA	NA	NA
SOchr5	118678001	118695000	21.4113	NA	0.459117	SOV5g038080.1	118683831	118685351	-	Transposase_23 domain-containing protein	NA	NA	NA	NA	AT1G40087	NA	Plant transposase (Ptta/En/Spm family)
SOchr5	118697001	118750000	9.88377	23.1351	0.309351	SOV5g038090.1	118735192	118736001	-	Reverse transcriptase domain-containing protein	Exo_endo_phos	NA	NA	NA	NA	NA	NA
SOchr5	118751001	118936000	9.81546	37.601	0.401674	SOV5g038100.1	118773312	118779270	-	CCHC-type domain-containing protein	DUF4283#zf-CCHC_4#zf-CCHC	NA	NA	NA	AT2G01050	NA	zinc ion binding / nucleic acid binding protein
SOchr5	118751001	118936000	9.81546	37.601	0.401674	SOV5g038110.1	118858920	118863388	+	Exosome complex component RRP41	NA	NA	NA	NA	AT3G61620	RRP41	3'-5'-exoribonuclease family protein
SOchr5	118751001	118936000	9.81546	37.601	0.401674	SOV5g038120.1	118865395	118872744	-	Elongation factor 1-gamma	EF1G#GST_N#GST_C#GST_N_3#GST_N_2#GST_C_3#GST_C_2	NA	EEF1G; elongation factor 1-gamma	map05134#Legionellosis	AT1G09640	NA	Translation elongation factor EF1B; gamma chain
SOchr5	118939001	119018000	14.4157	38.9407	0.401284	SOV5g038130.1	118953358	118955295	+	TFIIIC_sub6 domain-containing protein	TFIIIC_sub6	NA	GTF3C6; general transcription factor 3C polypeptide 6	NA	AT3G15420	NA	Transcription factor TFIIIC; tau55-related protein
SOchr5	118939001	119018000	14.4157	38.9407	0.401284	SOV5g038150.1	118989985	118990930	-	F-box/LRR-repeat protein, putative	NA	NA	NA	NA	AT1G80630	NA	RNI-like superfamily protein
SOchr5	118939001	119018000	14.4157	38.9407	0.401284	SOV5g038160.1	119009935	119012824	+	Coiled-coil domain-containing protein 115	NA	NA	CCDC115; coiled-coil domain-containing protein 115	NA	AT1G20770	NA	coiled-coil protein
SOchr5	118939001	119018000	14.4157	38.9407	0.401284	SOV5g038140.1	118955837	118964460	-	RNase H domain-containing protein	NA	NA	NA	NA	NA	NA	NA
SOchr5	118939001	119018000	14.4157	38.9407	0.401284	SOV5g038170.1	119015065	119034846	-	epidermal growth factor receptor substrate 15-like 1 isoform X1	EF-hand_4#EF-hand_5#EF-hand_5	NA	EPS15; epidermal growth factor receptor substrate 15	map04144#Endocytosis	AT1G20760	NA	Calcium-binding EF hand family protein
SOchr5	119019001	119054000	20.394	21.5974	0.401284	SOV5g038170.1	119015065	119034846	-	epidermal growth factor receptor substrate 15-like 1 isoform X1	EF-hand_4#EF-hand_5#EF-hand_5	NA	EPS15; epidermal growth factor receptor substrate 15	map04144#Endocytosis	AT1G20760	NA	Calcium-binding EF hand family protein
SOchr5	119175001	119231000	6.51949	32.1325	0.3098	SOV5g038180.1	119217341	119222423	+	GDSL esterase/lipase	NA	NA	NA	NA	AT3G53100	NA	GDSL-like Lipase/Acylhydrolase superfamily protein
SOchr5	119331001	119354000	9.70285	21.2998	NA	SOV5g038200.1	119336508	119340418	+	Glutamate receptor	ANF_receptor#Lig_chan#SBP_bac_3#Peripla_BP_6#Lig_chan-Glu_bd	NA	GRIP; glutamate receptor, ionotropic, plant	NA	AT1G42540	GLR3.3	glutamate receptor 3.3
SOchr5	119331001	119354000	9.70285	21.2998	NA	SOV5g038210.1	119341065	119347769	-	Serine/threonine protein kinase	Ribonuc_2-5A#Pkinase#Pkinase_Tyr	PK#IRE1	ERN1; serine/threonine-protein kinase/endoribonuclease IRE1 [EC:2.7.11.1 3.1.26.-]	map04141#Protein processing in endoplasmic reticulum#map04210#Apoptosis#map04932#Non-alcoholic fatty liver disease (NAFLD)#map05010#Alzheimer disease#map05012#Parkinson disease#map05016#Huntington disease#map05017#Spinocerebellar ataxia	AT5G24360	IRE1-1	inositol requiring 1-1
SOchr5	119487001	119498000	NA	18.9558	0.245636	SOV5g038230.1	119497792	119501255	+	DDE Tnp4 domain-containing protein	NA	NA	NA	NA	NA	NA	NA
SOchr5	119807001	119827000	8.75745	20.2118	NA	SOV5g038270.1	119819781	119825783	+	S-acyltransferase	DHHC	NA	ZDHHC1_11; palmitoyltransferase ZDHHC1/11 [EC:2.3.1.225]	NA	AT2G33640	NA	DHHC-type zinc finger family protein
SOchr5	120275001	120286000	6.08173	28.2134	NA	SOV5g038330.1	120285330	120285875	+	RING-type domain-containing protein	zf-RING_2#zf-RING_11#zf-C3HC4_2#zf-rbx1#zf-C3HC4#zf-ANAPC11	NA	NA	NA	AT1G76410	ATL8	RING/U-box superfamily protein
SOchr5	120933001	120945000	5.51994	14.8297	NA	SOV5g038460.1	120933191	120933654	+	40S ribosomal protein S7	Ribosomal_S7e	NA	RP-S7e; small subunit ribosomal protein S7e	map03010#Ribosome	AT1G48830	NA	Ribosomal protein S7e family protein
SOchr5	120961001	120973000	NA	15.1012	0.235202	SOV5g038470.1	120968437	120969237	-	Protein YIPF	Yip1	NA	YIPF5_7; protein YIPF5/7	NA	AT3G52760	NA	Integral membrane Yip1 family protein
SOchr5	121041001	121051000	4.01664	15.2797	NA	SOV5g038490.1	121036801	121045789	+	zf-GRF domain-containing protein	NA	NA	NA	NA	NA	NA	NA
SOchr5	121463001	121473000	NA	16.1323	0.235405	SOV5g038530.1	121464005	121465632	+	Cysteine proteinase	Peptidase_C1#Inhibitor_I29	NA	XCP; xylem cysteine proteinase [EC:3.4.22.-]	NA	AT4G35350	XCP1	xylem cysteine peptidase 1
SOchr5	121463001	121473000	NA	16.1323	0.235405	SOV5g038540.1	121465928	121467762	-	MFS transporter	Sugar_tr#MFS_1	NA	PHO84; MFS transporter, PHS family, inorganic phosphate transporter	NA	AT1G76430	PHT1;B9	phosphate transporter 1;B9
SOchr5	121463001	121473000	NA	16.1323	0.235405	SOV5g038550.1	121469524	121470349	-	Increased DNA methylation 3	NA	NA	NA	NA	AT1G20870	NA	HSP20-like chaperones superfamily protein
SOchr5	122756001	122769000	10.272	20.2137	NA	SOV5g038650.1	122761553	122764059	+	Nop domain-containing protein	NA	NA	NA	NA	AT3G05060	NA	NOP56-like pre RNA processing ribonucleoprotein
SOchr5	122796001	122806000	4.16217	14.9278	NA	SOV5g038660.1	122794375	122803353	-	Cinnamoyl-CoA reductase	Epimerase#3Beta_HSD#GDP_Man_Dehyd#NAD_binding_10#NAD_binding_4#Polysacc_synt_2#KR#NmrA	NA	NA	NA	AT2G33590	CRL1	NAD(P)-binding Rossmann-fold superfamily protein
SOchr5	124423001	124451000	NA	19.2692	0.295508	SOV5g039000.1	124419503	124439086	+	Tetratricopeptide repeat protein	TPR_16#TPR_16#TPR_12#TPR_8#TPR_7	NA	SKI3; superkiller protein 3	map03018#RNA degradation	AT1G76630	NA	Tetratricopeptide repeat (TPR)-like superfamily protein
SOchr6	9263001	9279000	5.528	21.6272	NA	SOV6g003020.1	9264906	9269199	+	Unknown protein	NA	NA	NA	NA	NA	NA	NA
SOchr6	15646001	15656000	5.19871	NA	0.317525	SOV6g005500.1	15637271	15646166	-	Nerolidol synthase	Terpene_synth_C	NA	NES1; (3S,6E)-nerolidol synthase [EC:4.2.3.48]	map00909#Sesquiterpenoid and triterpenoid biosynthesis#map01100#Metabolic pathways	AT1G61680	TPS14	terpene synthase 14
SOchr6	22562001	22573000	10.0823	NA	0.299984	SOV6g006900.1	22562413	22565447	+	Putative transcription factor bHLH family	HLH	TF#bHLH	NA	NA	AT1G59640	BPEp	transcription factor BIG PETAL P (BPE)
SOchr6	22562001	22573000	10.0823	NA	0.299984	SOV6g006890.1	22517716	22563558	-	ATP-dependent RNA helicase, putative	OB_NTP_bind	NA	DHX35; ATP-dependent RNA helicase DDX35 [EC:3.6.4.13]	NA	AT4G18465	NA	RNA helicase family protein
SOchr6	24414001	24431000	NA	15.6799	0.321477	SOV6g007240.1	24429066	24429233	-	Unknown protein	NA	NA	NA	NA	NA	NA	NA
SOchr6	42157001	42176000	NA	13.8162	0.996217	SOV6g010840.1	42159134	42166932	-	Retrovirus-related Pol polyprotein from transposon TNT 1-94	NA	NA	NA	NA	AT4G23160	CRK8	cysteine-rich RECEPTOR-like kinase
SOchr6	54222001	54233000	54.7132	NA	0.380376	SOV6g013320.1	54222490	54222914	+	RNA-dependent RNA polymerase	NA	NA	NA	NA	NA	NA	NA
SOchr6	55323001	55344000	8.47624	NA	0.253906	SOV6g013590.1	55341799	55342227	+	TF-B3 domain-containing protein	B3	TF#B3->B3	NA	NA	AT3G06220	NA	AP2/B3-like transcriptional factor family protein
SOchr6	55357001	55386000	7.62617	17.9366	0.311058	SOV6g013610.1	55369666	55370886	-	Reverse transcriptase domain-containing protein	NA	NA	NA	NA	NA	NA	NA
SOchr6	73448001	73472000	4.79992	14.2165	NA	SOV6g017230.1	73450524	73451450	+	splicing factor, proline- and glutamine-rich-like	NA	NA	NA	NA	NA	NA	NA
SOchr6	88381001	88393000	4.60118	21.8531	NA	SOV6g020030.1	88383155	88384184	+	ULP_PROTEASE domain-containing protein	NA	NA	NA	NA	NA	NA	NA
SOchr6	88428001	88442000	4.15638	NA	0.228604	SOV6g020050.1	88434800	88440544	-	Unknown protein	NA	NA	NA	NA	NA	NA	NA
SOchr6	88428001	88442000	4.15638	NA	0.228604	SOV6g020040.1	88424298	88433592	+	Mitochondrial transcription termination factor family protein	mTERF	TR#mTERF	MTERFD; mTERF domain-containing protein, mitochondrial	NA	AT1G78930	NA	Mitochondrial transcription termination factor family protein
SOchr6	88856001	88874000	10.498	NA	0.259261	SOV6g020080.1	88859338	88877588	-	Protein kinase domain-containing protein	ABC1	NA	ADCK; aarF domain-containing kinase	NA	AT1G71810	NA	Protein kinase superfamily protein
SOchr6	116237001	116248000	4.81665	NA	0.254721	SOV6g027830.1	116234461	116237214	-	Kinase	Pkinase#Pkinase_Tyr	PK#WNK_NRBP	WNK; WNK lysine deficient protein kinase [EC:2.7.11.1]	NA	AT5G58350	WNK4	with no lysine (K) kinase 4
SOchr6	116237001	116248000	4.81665	NA	0.254721	SOV6g027840.1	116240666	116246017	-	TPT domain-containing protein	TPT	NA	SLC35E3; solute carrier family 35, member E3	NA	AT1G06890	NA	nodulin MtN21 /EamA-like transporter family protein
SOchr6	121852001	121865000	9.07797	NA	0.289053	SOV6g030300.1	121851075	121909810	+	Glutaredoxin	Glutaredoxin#Glutaredoxin#Glutaredoxin#Glutaredoxin#Glutaredoxin#Glutaredoxin	NA	NA	NA	AT1G03020	NA	Thioredoxin superfamily protein
SOchr6	125271001	125288000	6.0045	16.2459	0.245904	SOV6g032140.1	125279003	125283547	-	Hydrolase_4 domain-containing protein	Hydrolase_4#Abhydrolase_1#Abhydrolase_6	NA	MGLL; acylglycerol lipase [EC:3.1.1.23]	map00561#Glycerolipid metabolism#map01100#Metabolic pathways#map04714#Thermogenesis#map04723#Retrograde endocannabinoid signaling#map04923#Regulation of lipolysis in adipocytes	AT3G62860	NA	alpha/beta-Hydrolases superfamily protein
SOchr6	125271001	125288000	6.0045	16.2459	0.245904	SOV6g032150.1	125285643	125287195	-	Unknown protein	zf-CCHC	NA	NA	NA	NA	NA	NA
SOchr6	126111001	126124000	NA	18.6344	0.24718	SOV6g032570.1	126108532	126114039	+	Pentatricopeptide repeat-containing protein	PPR_2#PPR_2#PPR_2#PPR_1#PPR_1#PPR#PPR#PPR#PPR#PPR#PPR_3#PPR_3#PPR_3#PPR_3	NA	NA	NA	AT3G62470	NA	Pentatricopeptide repeat (PPR) superfamily protein
SOchr6	126111001	126124000	NA	18.6344	0.24718	SOV6g032580.1	126109731	126122244	-	Sucrose synthase	Sucrose_synth#Glycos_transf_1#Glyco_trans_1_4	NA	E2.4.1.13; sucrose synthase [EC:2.4.1.13]	map00500#Starch and sucrose metabolism#map01100#Metabolic pathways#map01110#Biosynthesis of secondary metabolites	AT4G02280	SUS3	sucrose synthase 3
SOchr6	126143001	126165000	6.65188	22.6813	0.268529	SOV6g032600.1	126151371	126154734	-	Unknown protein	NA	NA	NA	NA	NA	NA	NA
SOchr6	127640001	127650000	4.02993	NA	0.300245	SOV6g033320.1	127639908	127672335	-	Phospholipid--sterol O-acyltransferase	LCAT#LCAT	NA	NA	NA	AT1G04010	PSAT1	phospholipid sterol acyl transferase 1
SOchr6	127656001	127674000	4.7644	14.0019	0.300245	SOV6g033320.1	127639908	127672335	-	Phospholipid--sterol O-acyltransferase	LCAT#LCAT	NA	NA	NA	AT1G04010	PSAT1	phospholipid sterol acyl transferase 1
SOchr6	127726001	127740000	NA	14.7623	0.262595	SOV6g033330.1	127737583	127740890	-	Glutathione S-transferase	GST_N#GST_N_3#GST_N_2#GST_C	NA	GST; glutathione S-transferase [EC:2.5.1.18]	map00480#Glutathione metabolism#map00980#Metabolism of xenobiotics by cytochrome P450#map00982#Drug metabolism - cytochrome P450#map00983#Drug metabolism - other enzymes#map01100#Metabolic pathways#map01524#Platinum drug resistance#map05200#Pathways in cancer#map05204#Chemical carcinogenesis#map05225#Hepatocellular carcinoma#map05418#Fluid shear stress and atherosclerosis	AT3G09270	GSTU8	glutathione S-transferase TAU 8
SOchr6	131998001	132012000	14.0668	15.6748	0.236727	SOV6g035530.1	131997233	132000433	+	Rep_fac-A_C domain-containing protein	Rep_fac-A_C	NA	NA	NA	AT3G30739	NA	hypothetical protein
SOchr6	131998001	132012000	14.0668	15.6748	0.236727	SOV6g035550.1	132011210	132012877	+	SMAD/FHA domain-containing protein, putative	NA	NA	NA	NA	AT3G13780	NA	SMAD/FHA domain-containing protein
SOchr6	131998001	132012000	14.0668	15.6748	0.236727	SOV6g035540.1	132002921	132009654	-	Unknown protein	NA	NA	NA	NA	NA	NA	NA
SOchr6	139012001	139027000	NA	18.7805	0.263728	SOV6g039710.1	139012466	139013201	-	Unknown protein	LTP_2	NA	NA	NA	NA	NA	NA
SOchr6	139012001	139027000	NA	18.7805	0.263728	SOV6g039720.1	139018423	139020510	+	Ubiquitin, putative	ubiquitin#Ribosomal_S27#Rad60-SLD#Ubiquitin_2	NA	RP-S27Ae; ubiquitin-small subunit ribosomal protein S27Ae	map03010#Ribosome#map04120#Ubiquitin mediated proteolysis#map05012#Parkinson disease#map05131#Shigellosis#map05167#Kaposi sarcoma-associated herpesvirus infection	AT1G23410	NA	Ribosomal protein S27a / Ubiquitin family protein
SOchr6	143713001	143727000	6.60713	NA	0.249361	SOV6g043170.1	143713840	143716466	+	High mobility group b protein 6	HMG_box#HMG_box#HMG_box#HMG_box_2#HMG_box_2#HMG_box_2	TR#HMG	UBTF; upstream-binding transcription factor	NA	AT4G11080	3xHMG-box1	HMG (high mobility group) box protein
SOchr6	143713001	143727000	6.60713	NA	0.249361	SOV6g043180.1	143718858	143725125	+	Aa_trans domain-containing protein	Aa_trans	NA	NA	NA	AT5G41800	NA	Transmembrane amino acid transporter family protein
SOchr6	147775001	147786000	4.53911	16.1721	0.304112	SOV6g046620.1	147775995	147776726	+	Putative methyltransferase family protein	Methyltransf_16#PrmA	NA	METTL21A; protein N-lysine methyltransferase METTL21A [EC:2.1.1.-]	NA	AT1G73320	NA	S-adenosyl-L-methionine-dependent methyltransferases superfamily protein
SOchr6	147775001	147786000	4.53911	16.1721	0.304112	SOV6g046630.1	147778742	147792248	-	Helicase ATP-binding domain-containing protein	UPF1_Zn_bind#AAA_12#AAA_11#AAA_11#DUF5599#AAA_30#AAA_19#ResIII	NA	UPF1; regulator of nonsense transcripts 1 [EC:3.6.4.-]	map03013#RNA transport#map03015#mRNA surveillance pathway	AT5G47010	LBA1	RNA helicase
SOchr6	148535001	148554000	5.05627	25.9774	NA	SOV6g047370.1	148547185	148548063	-	AT-hook motif nuclear-localized protein	DUF296	NA	NA	NA	AT4G17800	NA	Putative AT-hook DNA-binding family protein
