# Supplementary material for: Genomic analyses provide insights into spinach domestication and the genetic basis of agronomic traits
Source: Nat Commun. 2021 Dec 13;12:7246. doi: 10.1038/s41467-021-27432-z (PMC8668906; doi:10.1038/s41467-021-27432-z)
Supplement: Supplementary file 15 — Source Data [file 41467_2021_27432_MOESM15_ESM.xlsx]

## Sheet: Source Data for Fig. 4d
Source Data for Fig. 4d
Accession ID	DM resistance	DM incidence (%)	1205788	1246738	1248999	1248966				No. haplotype				% haplotype
CS111	4	0	T/T	G/G	A/A	T/T			DM resistance	0	1	2,3	4	0	1	2,3	4
CS232	4	0	A/A	C/C	G/G	G/G		Peak1	A	12	8	6	16	3.08	6.45	21.43	34.78
CS243	4	0	A/A	C/C	G/G	G/G			T	378	116	22	30	96.92	93.55	78.57	65.22
CS260	4	0	T/A	G/C	A/G	T/G		Peak2	C	6	6	8	16	1.59	4.84	28.57	36.36
CS274	4	0	T/T	C/C	A/G	T/G			G	372	118	20	28	98.41	95.16	71.43	63.64
CS304	4	0	T/T	G/G	A/A	T/T
US1	4	0	T/T	G/G	A/A	T/T			DM incidence (%)	<25	≥25 and <50	≥50 and <75	≥75	<25	≥25 and <50	≥50 and <75	≥75
US3	4	0	T/T	G/G	./.	./.		Peak3	G	33	25	8	7	45.83	15.63	5.19	4.12
US6	4	0	T/T	G/G	A/A	T/T			A	39	135	146	163	54.17	84.38	94.81	95.88
US61	4	0	T/A	G/G	A/A	T/T		Peak4	G	33	24	10	8	45.83	15.19	6.49	4.88
US77	4	0	T/A	G/G	A/A	T/T			T	39	134	144	156	54.17	84.81	93.51	95.12
US79	4	0	T/T	G/G	G/G	G/G
US9	4	0	T/T	G/G	A/A	T/T
WS234	4	0	A/A	C/C	G/G	G/G
WS240	4	0	T/T	G/G	A/A	T/T
WS250	4	0	A/A	C/C	G/G	G/G
WS253	4	0	T/T	G/G	A/G	T/T
WS259	4	0	A/A	C/C	G/G	G/G
WS261	4	0	T/T	G/G	A/A	T/T
WS263	4	0	T/A	G/C	A/A	T/G
WS290	4	0	T/A	G/C	G/G	G/G
WS294	4	0	T/A	G/C	G/G	G/G
WS323	4	0	T/T	./.	A/G	T/G
US2	3	9.09	T/T	G/G	A/A	T/T
US87	2	12.5	T/T	G/G	A/G	T/T
US86	2	14.29	T/A	G/G	A/A	T/T
CS134	2	16.67	T/A	G/C	A/G	T/G
CS287	2	16.67	T/T	G/C	G/G	G/G
US236	2	16.67	T/T	G/G	A/A	T/G
US58	2	16.67	T/T	G/G	A/A	T/T
US7	2	16.67	T/T	G/C	./.	./.
US71	2	16.67	T/T	G/G	A/G	T/G
US8	2	16.67	T/A	G/C	A/G	T/G
WS179	2	16.67	T/A	C/C	A/G	T/G
WS247	0	18.18	./.	C/C	G/G	G/G
US4	2	18.18	T/T	G/G	A/A	T/T
US88	2	18.18	T/T	G/G	./.	./.
WS252	2	18.18	A/A	C/C	G/G	G/G
CS233	1	20	A/A	C/C	G/G	G/G
CS156	1	25	T/T	G/G	G/G	G/G
CS158	1	25	T/T	G/G	A/A	T/T
CS169	1	25	T/T	G/G	A/G	T/G
CS231	1	25	T/T	G/G	A/G	T/G
CS256	1	25	T/T	G/G	A/A	T/T
US31	1	25	T/T	G/G	A/A	T/T
WS188	1	25	T/T	G/G	./.	./.
WS239	1	25	T/T	G/G	A/A	T/T
WS262	1	25	T/T	G/G	A/A	T/T
WS270	1	25	T/T	G/G	A/A	T/T
WS289	1	25	T/T	G/C	A/G	T/G
US130	1	27.27	T/T	G/G	A/A	T/T
US45	1	27.27	T/T	G/G	A/A	T/T
US76	1	28.57	T/T	G/G	A/A	T/T
CS269	1	30	T/T	G/G	A/A	T/T
US164	1	30	T/T	G/G	A/G	T/G
US46	1	30	T/T	G/G	A/A	T/T
CS113	1	33.33	T/T	G/C	A/G	T/G
CS130	1	33.33	T/T	G/G	A/A	T/T
US10	1	33.33	T/A	G/G	A/A	T/T
US14	1	33.33	T/T	G/G	A/A	T/T
US152	1	33.33	T/T	G/G	A/G	T/G
US228	1	33.33	T/T	G/G	A/A	T/T
US24	1	33.33	T/T	G/G	A/A	T/T
US25	1	33.33	T/T	G/G	A/A	T/G
US26	1	33.33	T/T	G/G	A/A	T/T
US275	1	33.33	T/T	G/G	A/A	T/T
US289	1	33.33	T/T	G/G	A/A	T/T
US290	1	33.33	T/T	G/G	A/A	T/T
US306	1	33.33	T/T	G/G	G/G	./.
US60	1	33.33	T/T	G/G	A/A	T/T
US66	1	33.33	T/T	G/G	A/A	T/T
US75	1	33.33	T/A	G/G	./.	./.
WS124	1	33.33	T/T	G/G	./.	G/G
WS127	1	33.33	T/T	G/C	A/G	T/G
WS238	1	33.33	T/A	G/G	G/G	G/G
WS293	1	33.33	T/A	G/C	G/G	G/G
S4	1	36.36	T/T	G/G	A/G	T/G
US44	1	36.36	T/T	G/G	A/A	T/T
US104	1	37.5	T/T	G/G	A/A	T/T
US28	1	37.5	T/T	G/G	A/A	T/T
US300	1	37.5	T/T	G/G	A/A	T/T
US345	1	37.5	T/T	G/G	A/A	T/T
US82	1	37.5	T/A	G/G	A/A	T/T
CS258	1	38.46	T/T	G/G	A/A	T/T
CS330	1	38.46	T/T	G/G	A/G	T/T
CS221	0	40	T/T	G/G	A/A	T/T
US141	0	40	T/T	G/G	A/A	T/T
US81	0	40	T/T	G/G	A/A	T/T
WS146	0	40	T/T	G/G	A/G	T/T
WS401	1	40	T/T	G/G	A/G	T/G
CS264	0	41.67	T/T	G/G	A/A	T/T
US177	0	41.67	T/T	G/G	A/A	T/T
US216	0	41.67	T/T	G/G	A/A	T/T
US342	0	41.67	T/T	G/G	A/A	T/T
WS126	0	41.67	T/T	G/G	A/A	T/T
WS245	0	41.67	T/T	G/G	A/A	T/G
CS268	1	41.67	T/T	G/G	A/A	T/T
US191	1	41.67	T/A	G/G	A/A	T/T
US200	1	41.67	T/T	G/G	A/A	T/T
US207	1	41.67	T/T	G/G	A/G	T/G
US261	1	41.67	T/T	G/G	A/A	T/T
US359	1	41.67	T/T	G/G	A/A	T/T
US64	1	41.67	T/T	G/G	A/A	T/T
US68	1	41.67	T/T	G/G	A/A	T/T
US73	1	41.67	T/T	G/G	A/A	T/T
US84	1	41.67	T/T	G/G	A/A	T/T
US89	1	41.67	T/T	G/G	A/A	T/T
US358	1	42.86	T/T	G/G	G/G	G/G
US43	1	42.86	T/T	G/G	A/A	T/T
WS148	0	44.44	T/T	G/G	A/A	T/T
US21	1	44.44	T/T	G/G	A/A	T/G
CS265	0	45.45	T/T	G/C	A/G	T/G
US274	0	45.45	T/T	G/G	A/A	T/T
US308	0	45.45	T/T	G/G	A/A	T/T
US319	0	45.45	T/T	G/G	A/A	T/T
US322	0	45.45	T/T	G/G	G/G	./.
US346	0	45.45	T/T	G/G	A/A	T/T
US93	0	45.45	T/T	G/G	A/A	T/T
WS143	0	45.45	T/T	./.	A/A	T/T
WS160	0	45.45	T/T	G/G	A/A	T/T
WS2	0	45.45	T/A	G/G	A/A	T/T
WS248	0	46.15	T/T	G/G	A/A	T/T
CS315	0	50	T/T	G/G	./.	./.
US101	0	50	T/T	G/G	A/A	T/T
US121	0	50	T/T	G/G	A/A	T/T
US157	0	50	T/T	G/G	A/A	T/T
US183	0	50	T/T	G/G	A/A	T/T
US186	0	50	T/T	G/G	A/A	T/T
US199	0	50	T/T	G/G	A/A	T/T
US318	0	50	T/T	G/G	A/A	T/T
US344	0	50	T/T	G/G	G/G	G/G
US362	0	50	T/T	G/G	G/G	G/G
US62	0	50	T/A	G/G	A/A	T/T
US63	0	50	T/T	G/G	A/A	T/T
US83	0	50	T/T	G/G	./.	./.
WS159	0	50	T/T	G/G	A/A	T/T
WS257	0	50	T/T	G/G	A/A	T/T
US225	0	53.85	T/T	G/G	A/G	T/G
US296	0	54.55	T/T	G/G	A/A	T/T
US298	0	54.55	T/T	G/G	./.	./.
US329	0	54.55	T/T	G/G	A/G	T/G
US348	0	54.55	T/T	G/G	A/A	T/T
US365	0	54.55	T/T	G/G	A/A	T/T
US85	0	54.55	T/T	G/G	A/A	T/T
WS121	0	54.55	T/T	G/G	A/A	T/T
WS403	0	54.55	T/T	G/G	A/A	T/T
US256	0	55.56	T/T	G/G	A/A	T/T
US301	0	55.56	T/T	G/G	A/A	T/T
US364	0	55.56	T/T	G/G	A/A	T/T
US47	0	55.56	T/T	G/G	A/A	T/T
WS133	0	55.56	T/T	G/G	A/A	T/T
US163	0	57.14	T/T	G/G	A/A	T/T
US35	0	57.14	T/T	G/G	A/A	T/T
US357	0	57.14	T/T	G/G	A/A	T/T
CS153	0	58.33	T/T	G/G	A/A	T/T
CS241	0	58.33	T/T	G/G	A/A	T/T
US11	0	58.33	T/T	G/G	A/A	T/T
US112	0	58.33	T/T	./.	A/A	T/T
US187	0	58.33	T/A	G/C	A/A	T/T
US201	0	58.33	T/T	G/G	A/A	T/T
US211	0	58.33	T/T	G/G	A/A	T/T
US214	0	58.33	T/T	G/G	A/A	T/T
US249	0	58.33	T/T	G/G	A/A	T/T
US258	0	58.33	T/T	G/G	A/A	T/T
US264	0	58.33	T/T	G/C	A/G	T/G
US279	0	58.33	T/T	G/G	A/A	T/T
US280	0	58.33	T/T	G/G	A/A	T/T
US287	0	58.33	T/T	G/G	./.	T/T
US351	0	58.33	T/T	G/G	A/G	T/G
WS157	0	58.33	T/T	./.	A/A	T/T
US257	0	60	T/T	G/G	A/A	T/T
US74	0	60	T/T	G/G	A/A	T/T
US96	0	60	T/T	G/G	A/A	T/T
WS150	0	60	T/T	./.	A/A	T/T
US176	0	61.54	T/T	G/G	A/A	T/T
WS237	0	61.54	T/T	G/G	A/A	T/T
US246	0	63.64	T/T	G/G	A/A	T/T
WS100	0	63.64	T/T	./.	A/A	T/T
CS3	0	66.67	T/T	G/G	A/A	T/T
US106	0	66.67	T/T	G/G	A/A	T/T
US13	0	66.67	T/T	G/G	A/A	T/T
US133	0	66.67	T/T	G/G	A/A	./.
US194	0	66.67	T/T	G/G	A/A	T/T
US206	0	66.67	T/T	G/G	./.	./.
US213	0	66.67	T/T	G/G	A/A	T/T
US27	0	66.67	T/T	G/G	A/A	T/T
US273	0	66.67	T/T	G/G	A/A	T/T
US283	0	66.67	T/T	G/G	A/A	T/T
US288	0	66.67	T/T	G/G	A/A	T/T
US299	0	66.67	T/T	G/G	A/A	T/T
US305	0	66.67	T/T	G/G	A/A	T/T
US307	0	66.67	T/T	G/G	A/A	T/T
US320	0	66.67	T/T	G/G	A/A	T/T
US321	0	66.67	T/T	G/G	A/A	T/T
US59	0	66.67	T/T	G/G	./.	G/G
US99	0	66.67	T/T	G/G	./.	./.
WS145	0	66.67	T/A	G/G	A/A	T/T
WS149	0	66.67	T/T	G/G	A/A	T/T
WS236	0	66.67	T/T	G/G	A/A	T/T
WS242	0	66.67	T/T	G/G	A/A	T/T
US185	0	70	T/T	G/G	A/A	T/T
US262	0	70	T/T	G/G	A/A	T/T
US145	0	72.73	T/T	G/G	./.	./.
US15	0	72.73	T/T	G/G	A/A	T/T
US150	0	72.73	T/T	G/G	A/A	T/T
US165	0	72.73	T/T	G/G	A/A	./.
US327	0	72.73	T/T	G/G	A/A	T/T
CS175	0	75	T/T	G/G	A/A	T/T
CS328	0	75	T/T	G/G	A/A	T/T
US103	0	75	T/A	G/G	G/G	G/G
US108	0	75	T/A	G/G	A/A	T/T
US109	0	75	T/T	G/G	A/A	T/T
US110	0	75	T/T	G/G	A/A	T/T
US122	0	75	T/T	G/G	A/A	T/T
US144	0	75	T/A	G/G	A/A	T/T
US168	0	75	T/T	G/G	A/A	./.
US174	0	75	T/T	G/G	A/A	T/T
US182	0	75	T/T	G/G	A/A	T/T
US215	0	75	T/T	G/G	A/A	T/T
US250	0	75	T/A	G/G	A/A	T/T
US270	0	75	T/T	G/G	A/A	T/T
US281	0	75	T/T	G/G	A/A	T/T
US334	0	75	T/T	G/G	A/A	T/T
US337	0	75	T/T	G/G	A/A	T/T
US343	0	75	T/T	G/G	A/A	T/T
US269	0	76.92	T/T	G/G	A/A	T/T
US114	0	77.78	T/T	G/G	A/A	T/G
US16	0	77.78	T/T	G/G	./.	./.
US118	0	80	T/T	G/G	A/A	./.
US162	0	80	T/T	G/G	A/A	T/T
US197	0	80	T/T	G/G	A/A	T/T
US309	0	80	T/T	G/G	A/A	T/T
US312	0	80	T/T	G/G	A/A	T/T
US32	0	81.82	T/T	G/G	A/A	T/T
US336	0	81.82	T/T	G/G	A/A	T/T
US98	0	81.82	T/T	G/G	A/A	T/T
CS329	0	83.33	T/T	G/G	A/A	T/T
US136	0	83.33	T/T	G/G	A/A	T/T
US138	0	83.33	T/T	G/G	A/A	T/T
US140	0	83.33	T/T	G/G	A/A	T/T
US181	0	83.33	T/T	G/G	A/A	T/T
US243	0	83.33	T/T	G/G	A/A	T/T
US252	0	83.33	T/T	G/G	A/A	T/T
US284	0	83.33	T/T	G/G	A/A	T/T
US286	0	83.33	T/T	G/G	A/A	T/T
US293	0	83.33	T/T	G/G	A/G	T/T
US316	0	83.33	T/T	G/G	A/A	T/T
US326	0	83.33	T/T	./.	A/A	T/T
US330	0	83.33	T/T	G/G	A/A	T/T
US332	0	83.33	T/T	G/G	A/A	T/G
WS104	0	83.33	T/T	G/G	A/A	T/T
WS144	0	83.33	T/T	G/G	A/A	T/T
WS254	0	83.33	T/T	G/G	A/A	T/T
CS142	0	85.71	T/T	G/G	A/A	T/T
US126	0	85.71	T/T	G/G	./.	./.
US267	0	85.71	T/A	G/G	A/A	T/T
US48	0	87.5	T/T	G/G	A/A	T/T
WS136	0	87.5	T/T	G/G	A/G	T/G
US117	0	90	T/T	G/G	A/A	T/T
US209	0	90	T/T	G/G	A/A	T/T
US232	0	90	T/T	G/G	A/A	T/T
US304	0	90	T/T	G/G	A/A	T/T
WS139	0	90	T/T	G/G	A/A	T/T
US127	0	90.91	T/T	G/G	A/A	T/T
US166	0	90.91	T/T	G/G	A/A	T/T
US291	0	90.91	T/T	./.	A/A	T/T
US324	0	90.91	T/T	G/C	A/A	T/T
WS138	0	90.91	T/T	G/G	A/A	T/T
US115	0	91.67	T/T	G/G	A/A	T/T
US119	0	91.67	T/T	G/G	A/A	T/T
US178	0	91.67	T/T	G/G	A/A	T/T
US271	0	91.67	T/T	G/G	A/A	T/T
CS314	0	100	T/T	G/G	A/A	./.
S2	0	100	T/T	G/G	A/A	T/T
US105	0	100	T/T	G/G	A/A	T/T
US128	0	100	T/T	G/G	A/A	T/T
US131	0	100	T/T	G/G	A/A	T/T
US135	0	100	T/T	G/G	A/A	T/T
US151	0	100	T/T	G/G	A/A	T/T
US153	0	100	T/T	G/G	A/A	T/T
US175	0	100	T/T	G/G	A/A	T/T
US18	0	100	T/T	G/G	A/A	T/T
US192	0	100	T/T	G/G	A/G	T/G
US20	0	100	T/T	G/G	A/A	T/T
US217	0	100	T/T	G/G	A/A	T/T
US226	0	100	T/T	G/G	A/A	T/T
US229	0	100	T/T	G/G	A/A	T/T
US239	0	100	T/A	G/G	A/A	T/T
US278	0	100	T/T	G/G	A/A	T/T
US294	0	100	T/A	G/G	G/G	G/G
US303	0	100	T/T	G/G	A/A	T/T
US315	0	100	T/T	G/G	A/A	T/T
US360	0	100	T/T	G/G	./.	./.
US361	0	100	T/A	G/G	A/A	T/T
US49	0	100	T/T	G/G	A/A	T/T

## Sheet: Source Data for Fig. 5c
Source Data for Fig. 5c
Accession ID	Accession Name	Species	Region	leaf surface texture				No. of wrinkled / %	No. of smooth / %
US279	PI 419162	Spinacia oleracea	Asia	0	0: wrinkled		Spinacia oleracea Asia	46 / 68.7%	21 / 31.3%
US305	PI 604780	Spinacia oleracea	Asia	0	1: smooth		Spinacia oleracea Europe	127 / 82.5%	27 /17.5%
CS158	CS158	Spinacia oleracea	Asia	0			Spinacia turkestanica	0 / 0%	7 / 100%
CS268	CS268	Spinacia oleracea	Asia	0
US206	PI 227230	Spinacia oleracea	Asia	0
WS150	WS150	Spinacia oleracea	Asia	0
US239	PI 274311	Spinacia oleracea	Asia	0
US192	PI 212921	Spinacia oleracea	Asia	0
US59	PI 166366	Spinacia oleracea	Asia	0
US307	PI 604783	Spinacia oleracea	Asia	0
US303	PI 604778	Spinacia oleracea	Asia	0
US326	PI 648942	Spinacia oleracea	Asia	0
US207	PI 227383	Spinacia oleracea	Asia	0
US293	PI 527332	Spinacia oleracea	Asia	0
WS136	WS136	Spinacia oleracea	Asia	0
US194	PI 219949	Spinacia oleracea	Asia	0
CS231	CS231	Spinacia oleracea	Asia	0
US329	PI 648947	Spinacia oleracea	Asia	0
US283	PI 433210	Spinacia oleracea	Asia	0
CS330	CS330	Spinacia oleracea	Asia	0
US330	PI 648948	Spinacia oleracea	Asia	0
US278	PI 419004	Spinacia oleracea	Asia	0
US327	PI 648943	Spinacia oleracea	Asia	0
WS143	WS143	Spinacia oleracea	Asia	0
WS145	WS145	Spinacia oleracea	Asia	0
US213	PI 256080	Spinacia oleracea	Asia	0
US312	PI 604789	Spinacia oleracea	Asia	0
US197	PI 220686	Spinacia oleracea	Asia	0
US114	PI 175312	Spinacia oleracea	Asia	0
US191	PI 212328	Spinacia oleracea	Asia	0
US304	PI 604779	Spinacia oleracea	Asia	0
US346	PI 664497	Spinacia oleracea	Asia	0
US112	PI 174960	Spinacia oleracea	Asia	0
CS3	CS3	Spinacia oleracea	Asia	0
US308	PI 604784	Spinacia oleracea	Asia	0
WS121	WS121	Spinacia oleracea	Asia	0
US183	PI 207518	Spinacia oleracea	Asia	0
US115	PI 175313	Spinacia oleracea	Asia	0
US163	PI 181964	Spinacia oleracea	Asia	0
US162	PI 181923	Spinacia oleracea	Asia	0
US200	PI 222750	Spinacia oleracea	Asia	0
US209	PI 229792	Spinacia oleracea	Asia	0
US211	PI 251507	Spinacia oleracea	Asia	0
US286	PI 445782	Spinacia oleracea	Asia	0
US199	PI 222749	Spinacia oleracea	Asia	0
US348	PI 664499	Spinacia oleracea	Asia	0
US281	PI 433207	Spinacia oleracea	Asia	1
US309	PI 604785	Spinacia oleracea	Asia	1
US280	PI 419218	Spinacia oleracea	Asia	1
US105	PI 173972	Spinacia oleracea	Asia	1
US48	PI 103063	Spinacia oleracea	Asia	1
US58	PI 166044	Spinacia oleracea	Asia	1
CS304	CS304	Spinacia oleracea	Asia	1
WS139	WS139	Spinacia oleracea	Asia	1
WS138	WS138	Spinacia oleracea	Asia	1
US365	PI 648940	Spinacia oleracea	Asia	1
WS144	WS144	Spinacia oleracea	Asia	1
WS146	WS146	Spinacia oleracea	Asia	1
US289	PI 478393	Spinacia oleracea	Asia	1
US306	PI 604782	Spinacia oleracea	Asia	1
US166	PI 192945	Spinacia oleracea	Asia	1
WS124	WS124	Spinacia oleracea	Asia	1
US49	PI 163309	Spinacia oleracea	Asia	1
US187	PI 209647	Spinacia oleracea	Asia	1
US287	PI 445785	Spinacia oleracea	Asia	1
US185	PI 209645	Spinacia oleracea	Asia	1
US201	PI 222838	Spinacia oleracea	Asia	1
US136	PI 176777	Spinacia oleracea	Europe	0
US138	PI 176779	Spinacia oleracea	Europe	0
US291	PI 499373	Spinacia oleracea	Europe	0
US249	PI 344085	Spinacia oleracea	Europe	0
US315	PI 647852	Spinacia oleracea	Europe	0
US85	PI 171858	Spinacia oleracea	Europe	0
US324	PI 648938	Spinacia oleracea	Europe	0
US71	PI 169675	Spinacia oleracea	Europe	0
US141	PI 177082	Spinacia oleracea	Europe	0
US145	PI 179044	Spinacia oleracea	Europe	0
US320	PI 647857	Spinacia oleracea	Europe	0
US157	PI 179596	Spinacia oleracea	Europe	0
US4	CPPSIH 3 04	Spinacia oleracea	Europe	0
US75	PI 169679	Spinacia oleracea	Europe	0
US236	PI 274061	Spinacia oleracea	Europe	0
US284	PI 433211	Spinacia oleracea	Europe	0
US74	PI 169678	Spinacia oleracea	Europe	0
US226	PI 274049	Spinacia oleracea	Europe	0
US8	CPPSIH 3 08	Spinacia oleracea	Europe	0
CS258	CS258	Spinacia oleracea	Europe	0
CS256	CS256	Spinacia oleracea	Europe	0
WS237	WS237	Spinacia oleracea	Europe	0
WS257	WS257	Spinacia oleracea	Europe	0
CS260	CS260	Spinacia oleracea	Europe	0
US110	PI 174387	Spinacia oleracea	Europe	0
WS250	WS250	Spinacia oleracea	Europe	0
WS259	WS259	Spinacia oleracea	Europe	0
US318	PI 647855	Spinacia oleracea	Europe	0
US2	CPPSIH 3 02	Spinacia oleracea	Europe	0
US257	PI 358256	Spinacia oleracea	Europe	0
US117	PI 175923	Spinacia oleracea	Europe	0
US250	PI 358247	Spinacia oleracea	Europe	0
CS233	CS233	Spinacia oleracea	Europe	0
WS263	WS263	Spinacia oleracea	Europe	0
CS287	CS287	Spinacia oleracea	Europe	0
WS253	WS253	Spinacia oleracea	Europe	0
US288	PI 449353	Spinacia oleracea	Europe	0
WS261	WS261	Spinacia oleracea	Europe	0
US135	PI 176775	Spinacia oleracea	Europe	0
US3	CPPSIH 3 03	Spinacia oleracea	Europe	0
US321	PI 647858	Spinacia oleracea	Europe	0
US130	PI 176770	Spinacia oleracea	Europe	0
US131	PI 176771	Spinacia oleracea	Europe	0
US175	PI 205231	Spinacia oleracea	Europe	0
US267	PI 368826	Spinacia oleracea	Europe	0
US181	PI 206475	Spinacia oleracea	Europe	0
US62	PI 167195	Spinacia oleracea	Europe	0
US182	PI 206753	Spinacia oleracea	Europe	0
US165	PI 184137	Spinacia oleracea	Europe	0
US301	PI 531457	Spinacia oleracea	Europe	0
US261	PI 358260	Spinacia oleracea	Europe	0
US121	PI 175927	Spinacia oleracea	Europe	0
US31	NSL 28218	Spinacia oleracea	Europe	0
US119	PI 175925	Spinacia oleracea	Europe	0
US300	PI 531456	Spinacia oleracea	Europe	0
WS254	WS254	Spinacia oleracea	Europe	0
US229	PI 274052	Spinacia oleracea	Europe	0
US270	PI 379546	Spinacia oleracea	Europe	0
US294	PI 531450	Spinacia oleracea	Europe	0
WS294	WS294	Spinacia oleracea	Europe	0
WS238	WS238	Spinacia oleracea	Europe	0
CS232	CS232	Spinacia oleracea	Europe	0
WS262	WS262	Spinacia oleracea	Europe	0
CS241	CS241	Spinacia oleracea	Europe	0
WS242	WS242	Spinacia oleracea	Europe	0
WS245	WS245	Spinacia oleracea	Europe	0
US216	PI 261789	Spinacia oleracea	Europe	0
US290	PI 491262	Spinacia oleracea	Europe	0
US319	PI 647856	Spinacia oleracea	Europe	0
US153	PI 179592	Spinacia oleracea	Europe	0
WS240	WS240	Spinacia oleracea	Europe	0
WS248	WS248	Spinacia oleracea	Europe	0
US228	PI 274051	Spinacia oleracea	Europe	0
US256	PI 358255	Spinacia oleracea	Europe	0
US296	PI 531452	Spinacia oleracea	Europe	0
US133	PI 176773	Spinacia oleracea	Europe	0
US177	PI 205233	Spinacia oleracea	Europe	0
US176	PI 205232	Spinacia oleracea	Europe	0
US89	PI 171862	Spinacia oleracea	Europe	0
US264	PI 360895	Spinacia oleracea	Europe	0
US6	CPPSIH 3 06	Spinacia oleracea	Europe	0
US140	PI 177081	Spinacia oleracea	Europe	0
US274	PI 379550	Spinacia oleracea	Europe	0
US79	PI 169684	Spinacia oleracea	Europe	0
US152	PI 179591	Spinacia oleracea	Europe	0
US109	PI 174386	Spinacia oleracea	Europe	0
US186	PI 209646	Spinacia oleracea	Europe	0
US225	PI 274048	Spinacia oleracea	Europe	0
US118	PI 175924	Spinacia oleracea	Europe	0
US246	PI 339546	Spinacia oleracea	Europe	0
US68	PI 169671	Spinacia oleracea	Europe	0
US96	PI 173124	Spinacia oleracea	Europe	0
US106	PI 174383	Spinacia oleracea	Europe	0
US144	PI 177557	Spinacia oleracea	Europe	0
US174	PI 204736	Spinacia oleracea	Europe	0
US101	PI 173129	Spinacia oleracea	Europe	0
US137	PI 176778	Spinacia oleracea	Europe	0
US108	PI 174385	Spinacia oleracea	Europe	0
US126	PI 175932	Spinacia oleracea	Europe	0
US127	PI 176371	Spinacia oleracea	Europe	0
US128	PI 176372	Spinacia oleracea	Europe	0
WS236	WS236	Spinacia oleracea	Europe	0
US214	PI 261787	Spinacia oleracea	Europe	0
US64	PI 169026	Spinacia oleracea	Europe	0
US60	PI 167098	Spinacia oleracea	Europe	0
CS243	CS243	Spinacia oleracea	Europe	0
US9	CPPSIH 3 09	Spinacia oleracea	Europe	0
US7	CPPSIH 3 07	Spinacia oleracea	Europe	0
WS247	WS247	Spinacia oleracea	Europe	0
WS252	WS252	Spinacia oleracea	Europe	0
US252	PI 358249	Spinacia oleracea	Europe	0
US217	PI 262161	Spinacia oleracea	Europe	0
US150	PI 179589	Spinacia oleracea	Europe	0
US151	PI 179590	Spinacia oleracea	Europe	0
US26	NSL 6782	Spinacia oleracea	Europe	0
US232	PI 274056	Spinacia oleracea	Europe	0
US63	PI 167434	Spinacia oleracea	Europe	0
US316	PI 647853	Spinacia oleracea	Europe	0
US122	PI 175928	Spinacia oleracea	Europe	0
US271	PI 379547	Spinacia oleracea	Europe	0
US275	PI 379551	Spinacia oleracea	Europe	0
US299	PI 531455	Spinacia oleracea	Europe	0
US262	PI 360710	Spinacia oleracea	Europe	0
US298	PI 531454	Spinacia oleracea	Europe	0
US1	CPPSIH 3 01	Spinacia oleracea	Europe	0
US215	PI 261788	Spinacia oleracea	Europe	0
WS239	WS239	Spinacia oleracea	Europe	0
US322	PI 648936	Spinacia oleracea	Europe	1
US273	PI 379549	Spinacia oleracea	Europe	1
WS2	WS2	Spinacia oleracea	Europe	1
US178	PI 205234	Spinacia oleracea	Europe	1
US258	PI 358257	Spinacia oleracea	Europe	1
CS315	CS315	Spinacia oleracea	Europe	1
CS130	CS130	Spinacia oleracea	Europe	1
WS234	WS234	Spinacia oleracea	Europe	1
WS293	WS293	Spinacia oleracea	Europe	1
US156	PI 179595	Spinacia oleracea	Europe	1
US66	PI 169669	Spinacia oleracea	Europe	1
US73	PI 169677	Spinacia oleracea	Europe	1
US61	PI 167194	Spinacia oleracea	Europe	1
US83	PI 169689	Spinacia oleracea	Europe	1
US88	PI 171861	Spinacia oleracea	Europe	1
US87	PI 171860	Spinacia oleracea	Europe	1
US76	PI 169680	Spinacia oleracea	Europe	1
US86	PI 171859	Spinacia oleracea	Europe	1
US99	PI 173127	Spinacia oleracea	Europe	1
US82	PI 169688	Spinacia oleracea	Europe	1
US77	PI 169682	Spinacia oleracea	Europe	1
US84	PI 169690	Spinacia oleracea	Europe	1
US81	PI 169686	Spinacia oleracea	Europe	1
US103	PI 173131	Spinacia oleracea	Europe	1
US93	PI 171867	Spinacia oleracea	Europe	1
US104	PI 173809	Spinacia oleracea	Europe	1
US98	PI 173126	Spinacia oleracea	Europe	1
US359	PI 647862	Spinacia turkestanica	Asia	1
US360	PI 647864	Spinacia turkestanica	Asia	1
US364	PI 677112	Spinacia turkestanica	Asia	1
US361	PI 662295	Spinacia turkestanica	Asia	1
US358	PI 604792	Spinacia turkestanica	Europe	1
US362	PI 677110	Spinacia turkestanica	Europe	1
US357	PI 494751	Spinacia turkestanica	Asia	1
